# Supplementary material for: Identifying the Genome-Wide Sequence Variations and Developing New Molecular Markers for Genetics Research by Re-Sequencing a Landrace Cultivar of Foxtail Millet
Source: PLoS One. 2013 Sep 10;8(9):e73514. doi: 10.1371/journal.pone.0073514 (PMC3769310; doi:10.1371/journal.pone.0073514)
Supplement: Table S1 — Distribution of the length of insertions-deletions (INS and DEL) polymorphisms between sample and two reference genomes. (XLS) [file pone.0073514.s006.xls]

## Sheet: table S1
Table S1 Distribution of the length of insertions-deletions (INS and DEL) polymorphisms between sample and two reference genomes.
	INS and DEL Types of SVs
Size (bp)	shilixiang vs Yugu1			shilixiang vs Zhang gu
	INS	DEL		INS	DEL
1	9032	8616		9074	9046
2	2175	2022		2429	2272
3	1124	1095		1363	1290
4	971	882		1110	940
5	432	453		531	491
6	340	314		355	371
7	295	267		339	306
8	285	319		351	366
9	208	220		243	249
10	184	211		254	193
11- to 100-	899	2052		1056	2702
>100	8	3610		22	4661
Total	15953	20061		17127	22887
