# Supplementary material for: Identifying the Genome-Wide Sequence Variations and Developing New Molecular Markers for Genetics Research by Re-Sequencing a Landrace Cultivar of Foxtail Millet
Source: PLoS One. 2013 Sep 10;8(9):e73514. doi: 10.1371/journal.pone.0073514 (PMC3769310; doi:10.1371/journal.pone.0073514)
Supplement: Table S2 — The List of the Pfam gene families with 30 or more nonsynonymous and synonymous SNPs in SLX genome compared with Yugu1. (XLS) [file pone.0073514.s007.xls]

## Sheet: table S2
Table S2 The List of the Pfam gene families with 30 or more nonsynonymous and synonymous SNPs in SLX genome compared with Yugu1.
Pfam	ID	Non	Syn	% total SNPs	% Non SNPs	%Syn SNPs	%dN	dN/dS
NB-ARC domain	PF00931	3560	1519	14.5036	15.89	12.0412	70.0925	2.34365
Leucine rich repeat	PF13855	1572	726	6.56215	7.0166	5.75505	68.4073	2.16529
Protein kinase domain	PF00069	1396	808	6.29373	6.23103	6.40507	63.3394	1.72772
Protein tyrosine kinase	PF07714	1027	470	4.27482	4.584	3.72572	68.6039	2.18511
Leucine rich repeat N-terminal domain	PF08263	939	481	4.05494	4.19122	3.81292	66.1268	1.95218
Leucine Rich repeats (2 copies)	PF12799	763	366	3.22396	3.40564	2.90131	67.5819	2.0847
Wall-associated receptor kinase galacturonan-binding	PF13947	548	202	2.14169	2.44599	1.60127	73.0667	2.71287
PPR repeat family	PF13041	322	289	1.74477	1.43724	2.29092	52.7005	1.11419
MULE transposase domain	PF10551	399	179	1.65053	1.78093	1.41895	69.0311	2.22905
Protein of unknown function, DUF594	PF04578	393	185	1.65053	1.75415	1.46651	67.9931	2.12432
Domain of unknown function (DUF4220)	PF13968	391	180	1.63054	1.74522	1.42687	68.4764	2.17222
PPR repeat	PF01535	233	235	1.33642	1.03999	1.86286	49.7863	0.991489
F-box domain	PF00646	307	140	1.27645	1.37029	1.10979	68.6801	2.19286
Plant mobile domain	PF10536	276	121	1.13367	1.23192	0.959176	69.5214	2.28099
MuDR family transposase	PF03108	277	111	1.10797	1.23639	0.879905	71.3918	2.4955
Calcium-binding EGF domain	PF07645	278	110	1.10797	1.24085	0.871978	71.6495	2.52727
PIF1-like helicase	PF05970	240	127	1.048	1.07124	1.00674	65.3951	1.88976
Helitron helicase-like domain at N-terminus	PF14214	227	112	0.968046	1.01321	0.887832	66.9617	2.02679
D-mannose binding lectin	PF01453	211	114	0.928068	0.941796	0.903686	64.9231	1.85088
PAN-like domain	PF08276	210	109	0.910934	0.937333	0.864051	65.8307	1.92661
BTB/POZ domain	PF00651	202	106	0.879523	0.901625	0.84027	65.5844	1.90566
S-locus glycoprotein family	PF00954	194	106	0.856678	0.865917	0.84027	64.6667	1.83019
ABC transporter	PF00005	171	97	0.765299	0.763257	0.768926	63.806	1.76289
Cytochrome P450	PF00067	141	97	0.679631	0.629352	0.768926	59.2437	1.45361
Protein of unknown function (DUF1618)	PF07762	165	63	0.651075	0.736476	0.499405	72.3684	2.61905
WD domain, G-beta repeat	PF00400	108	114	0.633942	0.482057	0.903686	48.6486	0.947368
Plant protein of unknown function	PF03140	138	79	0.619664	0.615961	0.626239	63.5945	1.74684
Salt stress response/antifungal	PF01657	125	92	0.619664	0.557936	0.729291	57.6037	1.3587
PPR repeat	PF12854	103	111	0.611097	0.459739	0.879905	48.1308	0.927928
FAR1 DNA-binding domain	PF03101	135	70	0.585396	0.602571	0.554895	65.8537	1.92857
RNA recognition motif. (a.k.a. RRM, RBD, or RNP domain)	PF00076	84	96	0.514007	0.374933	0.760999	46.6667	0.875
Helicase conserved C-terminal domain	PF00271	79	90	0.482595	0.352616	0.713436	46.7456	0.877778
Myb/SANT-like DNA-binding domain	PF12776	109	59	0.47974	0.48652	0.467697	64.881	1.84746
DYW family of nucleic acid deaminases	PF14432	81	80	0.45975	0.361543	0.634166	50.3106	1.0125
Ankyrin repeats (3 copies)	PF12796	104	55	0.454039	0.464203	0.435989	65.4088	1.89091
Protein of unknown function (DUF295)	PF03478	107	49	0.445472	0.477593	0.388426	68.5897	2.18367
Domain of unknown function (DUF1719)	PF08224	95	61	0.445472	0.424031	0.483551	60.8974	1.55738
F-box-like	PF12937	94	61	0.442617	0.419568	0.483551	60.6452	1.54098
ABC transporter transmembrane region	PF00664	104	45	0.425483	0.464203	0.356718	69.7987	2.31111
SWIM zinc finger	PF04434	95	53	0.422628	0.424031	0.420135	64.1892	1.79245
ATPase family associated with various cellular activities (AAA)	PF00004	72	76	0.422628	0.321371	0.602457	48.6486	0.947368
MATH domain	PF00917	92	49	0.402639	0.410641	0.388426	65.2482	1.87755
UDP-glucoronosyl and UDP-glucosyl transferase	PF00201	86	53	0.396927	0.38386	0.420135	61.8705	1.62264
DEAD/DEAH box helicase	PF00270	53	71	0.354093	0.236565	0.562822	42.7419	0.746479
Di-glucose binding within endoplasmic reticulum	PF11721	94	30	0.354093	0.419568	0.237812	75.8065	3.13333
Carbohydrate-binding protein of the ER	PF12819	80	44	0.354093	0.357079	0.348791	64.5161	1.81818
Legume lectin domain	PF00139	87	36	0.351238	0.388324	0.285375	70.7317	2.41667
Ubiquitin family	PF00240	65	57	0.348382	0.290127	0.451843	53.2787	1.14035
Ring finger domain	PF13639	63	58	0.345527	0.2812	0.45977	52.0661	1.08621
Myb-like DNA-binding domain	PF00249	75	44	0.339816	0.334762	0.348791	63.0252	1.70455
Transposase-associated domain	PF13963	77	39	0.331249	0.343689	0.309156	66.3793	1.97436
Ulp1 protease family, C-terminal catalytic domain	PF02902	76	37	0.322682	0.339225	0.293302	67.2566	2.05405
POT family	PF00854	62	49	0.316971	0.276736	0.388426	55.8559	1.26531
No apical meristem (NAM) protein	PF02365	67	43	0.314115	0.299054	0.340864	60.9091	1.55814
2OG-Fe(II) oxygenase superfamily	PF03171	68	42	0.314115	0.303517	0.332937	61.8182	1.61905
No apical meristem-associated C-terminal domain	PF14303	68	36	0.296982	0.303517	0.285375	65.3846	1.88889
Domain of unknown function	PF13962	76	27	0.294126	0.339225	0.214031	73.7864	2.81481
AAA domain	PF13086	58	38	0.274137	0.258882	0.301229	60.4167	1.52632
Protein of unknown function (DUF1668)	PF07893	73	18	0.259859	0.325835	0.142687	80.2198	4.05556
FBD	PF08387	62	29	0.259859	0.276736	0.229885	68.1319	2.13793
B3 DNA binding domain	PF02362	56	32	0.251292	0.249955	0.253666	63.6364	1.75
Thioredoxin	PF00085	53	34	0.248437	0.236565	0.26952	60.9195	1.55882
Helix-loop-helix DNA-binding domain	PF00010	49	38	0.248437	0.218711	0.301229	56.3218	1.28947
Alpha/beta hydrolase family	PF12697	40	44	0.23987	0.17854	0.348791	47.619	0.909091
Glycosyl transferases group 1	PF00534	44	40	0.23987	0.196394	0.317083	52.381	1.1
Transmembrane amino acid transporter protein	PF01490	51	31	0.234159	0.227638	0.245739	62.1951	1.64516
Protein phosphatase 2C	PF00481	49	33	0.234159	0.218711	0.261593	59.7561	1.48485
gag-polypeptide of LTR copia-type	PF14223	57	25	0.234159	0.254419	0.198177	69.5122	2.28
SET domain	PF00856	36	45	0.231303	0.160686	0.356718	44.4444	0.8
Sugar (and other) transporter	PF00083	42	39	0.231303	0.187467	0.309156	51.8519	1.07692
Eukaryotic aspartyl protease	PF00026	52	28	0.228447	0.232101	0.221958	65	1.85714
PB1 domain	PF00564	51	28	0.225592	0.227638	0.221958	64.557	1.82143
Transferase family	PF02458	47	32	0.225592	0.209784	0.253666	59.4937	1.46875
Peroxidase	PF00141	40	39	0.225592	0.17854	0.309156	50.6329	1.02564
non-haem dioxygenase in morphine synthesis N-terminal	PF14226	49	28	0.219881	0.218711	0.221958	63.6364	1.75
WRKY DNA -binding domain	PF03106	57	20	0.219881	0.254419	0.158541	74.026	2.85
Multicopper oxidase	PF07731	49	27	0.217025	0.218711	0.214031	64.4737	1.81481
Multicopper oxidase	PF00394	49	27	0.217025	0.218711	0.214031	64.4737	1.81481
Serine carboxypeptidase	PF00450	38	38	0.217025	0.169613	0.301229	50	1
Wall-associated receptor kinase C-terminal	PF14380	48	27	0.214169	0.214247	0.214031	64	1.77778
Multicopper oxidase	PF07732	48	27	0.214169	0.214247	0.214031	64	1.77778
Domain of unknown function (DUF239)	PF03080	51	22	0.208458	0.227638	0.174396	69.863	2.31818
GDSL-like Lipase/Acylhydrolase	PF00657	48	25	0.208458	0.214247	0.198177	65.7534	1.92
Bromodomain	PF00439	39	34	0.208458	0.174076	0.26952	53.4247	1.14706
START domain	PF01852	27	46	0.208458	0.120514	0.364645	36.9863	0.586957
Kinesin motor domain	PF00225	46	27	0.208458	0.20532	0.214031	63.0137	1.7037
Dirigent-like protein	PF03018	57	16	0.208458	0.254419	0.126833	78.0822	3.5625
BAH domain	PF01426	24	48	0.205603	0.107124	0.380499	33.3333	0.5
SNF2 family N-terminal domain	PF00176	40	32	0.205603	0.17854	0.253666	55.5556	1.25
Calcineurin-like phosphoesterase	PF00149	24	47	0.202747	0.107124	0.372572	33.8028	0.510638
Domain of unknown function (DUF4409)	PF14365	47	23	0.199891	0.209784	0.182323	67.1429	2.04348
C-5 cytosine-specific DNA methylase	PF00145	20	48	0.19418	0.0892698	0.380499	29.4118	0.416667
Homeobox domain	PF00046	22	46	0.19418	0.0981968	0.364645	32.3529	0.478261
EamA-like transporter family	PF00892	49	18	0.191325	0.218711	0.142687	73.1343	2.72222
C2 domain	PF00168	31	36	0.191325	0.138368	0.285375	46.2687	0.861111
Pentatricopeptide repeat domain	PF13812	36	30	0.188469	0.160686	0.237812	54.5455	1.2
FNIP Repeat	PF05725	56	9	0.185614	0.249955	0.0713436	86.1538	6.22222
E1-E2 ATPase	PF00122	28	37	0.185614	0.124978	0.293302	43.0769	0.756757
Major Facilitator Superfamily	PF07690	37	27	0.182758	0.165149	0.214031	57.8125	1.37037
FAD binding domain	PF01565	37	27	0.182758	0.165149	0.214031	57.8125	1.37037
Ferric reductase like transmembrane component	PF01794	49	14	0.179902	0.218711	0.110979	77.7778	3.5
Respiratory burst NADPH oxidase	PF08414	49	14	0.179902	0.218711	0.110979	77.7778	3.5
DnaJ domain	PF00226	29	34	0.179902	0.129441	0.26952	46.0317	0.852941
FAD-binding domain	PF08022	49	14	0.179902	0.218711	0.110979	77.7778	3.5
TPR repeat	PF13414	28	33	0.174191	0.124978	0.261593	45.9016	0.848485
Sulfotransferase domain	PF00685	42	17	0.16848	0.187467	0.13476	71.1864	2.47059
MatE	PF01554	32	27	0.16848	0.142832	0.214031	54.2373	1.18519
Iron/zinc purple acid phosphatase-like protein C	PF14008	22	36	0.165624	0.0981968	0.285375	37.931	0.611111
AAA domain	PF13087	31	26	0.162769	0.138368	0.206104	54.386	1.19231
SAC3/GANP/Nin1/mts3/eIF-3 p25 family	PF03399	37	20	0.162769	0.165149	0.158541	64.9123	1.85
IQ calmodulin-binding motif	PF00612	32	24	0.159913	0.142832	0.19025	57.1429	1.33333
ABC-2 type transporter	PF01061	28	28	0.159913	0.124978	0.221958	50	1
Domain of unknown function (DUF4378)	PF14309	30	26	0.159913	0.133905	0.206104	53.5714	1.15385
PAZ domain	PF02170	33	23	0.159913	0.147295	0.182323	58.9286	1.43478
MSP (Major sperm protein) domain	PF00635	42	14	0.159913	0.187467	0.110979	75	3
haloacid dehalogenase-like hydrolase	PF00702	24	31	0.157058	0.107124	0.245739	43.6364	0.774194
OB-fold nucleic acid binding domain	PF01336	36	19	0.157058	0.160686	0.150614	65.4545	1.89474
Glycerophosphoryl diester phosphodiesterase family	PF03009	35	20	0.157058	0.156222	0.158541	63.6364	1.75
Glycosyl hydrolases family 17	PF00332	33	21	0.154202	0.147295	0.166468	61.1111	1.57143
Zinc finger, C3HC4 type (RING finger)	PF13920	23	31	0.154202	0.10266	0.245739	42.5926	0.741935
Alcohol dehydrogenase GroES-like domain	PF08240	21	33	0.154202	0.0937333	0.261593	38.8889	0.636364
AP2 domain	PF00847	34	19	0.151346	0.151759	0.150614	64.1509	1.78947
Domain of unknown function (DUF4413)	PF14372	40	13	0.151346	0.17854	0.103052	75.4717	3.07692
Domain of unknown function (DUF4283)	PF14111	27	25	0.148491	0.120514	0.198177	51.9231	1.08
Ankyrin repeats (many copies)	PF13857	35	17	0.148491	0.156222	0.13476	67.3077	2.05882
Transposase family tnp2	PF02992	36	16	0.148491	0.160686	0.126833	69.2308	2.25
PHD-finger	PF00628	26	25	0.145635	0.116051	0.198177	50.9804	1.04
Trypsin-like peptidase domain	PF13365	41	10	0.145635	0.183003	0.0792707	80.3922	4.1
Papain family cysteine protease	PF00112	34	17	0.145635	0.151759	0.13476	66.6667	2
tRNA synthetases class II (D, K and N)	PF00152	34	17	0.145635	0.151759	0.13476	66.6667	2
Protein of unknown function (DUF3615)	PF12274	36	14	0.14278	0.160686	0.110979	72	2.57143
Nodulin-like	PF06813	28	22	0.14278	0.124978	0.174396	56	1.27273
Peptidase family C50	PF03568	31	19	0.14278	0.138368	0.150614	62	1.63158
Zinc finger C-x8-C-x5-C-x3-H type (and similar)	PF00642	34	15	0.139924	0.151759	0.118906	69.3878	2.26667
Terpene synthase, N-terminal domain	PF01397	28	21	0.139924	0.124978	0.166468	57.1429	1.33333
Terpene synthase family, metal binding domain	PF03936	28	21	0.139924	0.124978	0.166468	57.1429	1.33333
Prenyltransferase and squalene oxidase repeat	PF00432	36	12	0.137068	0.160686	0.0951249	75	3
Probable lipid transfer	PF14368	28	20	0.137068	0.124978	0.158541	58.3333	1.4
Peptidase inhibitor I9	PF05922	23	24	0.134213	0.10266	0.19025	48.9362	0.958333
Cyclin, N-terminal domain	PF00134	29	18	0.134213	0.129441	0.142687	61.7021	1.61111
Lipase (class 3)	PF01764	24	23	0.134213	0.107124	0.182323	51.0638	1.04348
Calponin homology (CH) domain	PF00307	30	17	0.134213	0.133905	0.13476	63.8298	1.76471
Protein of unknown function (DUF 659)	PF04937	34	12	0.131357	0.151759	0.0951249	73.913	2.83333
Zinc-binding dehydrogenase	PF00107	18	28	0.131357	0.0803428	0.221958	39.1304	0.642857
Calmodulin binding protein-like	PF07887	35	11	0.131357	0.156222	0.0871978	76.087	3.18182
Armadillo/beta-catenin-like repeat	PF00514	12	34	0.131357	0.0535619	0.26952	26.087	0.352941
Subtilase family	PF00082	25	21	0.131357	0.111587	0.166468	54.3478	1.19048
Cupin	PF00190	32	13	0.128502	0.142832	0.103052	71.1111	2.46154
Jacalin-like lectin domain	PF01419	25	20	0.128502	0.111587	0.158541	55.5556	1.25
Piwi domain	PF02171	31	14	0.128502	0.138368	0.110979	68.8889	2.21429
Domain of unknown function (DUF1785)	PF08699	30	14	0.125646	0.133905	0.110979	68.1818	2.14286
RNA recognition motif (a.k.a. RRM, RBD, or RNP domain)	PF14259	21	23	0.125646	0.0937333	0.182323	47.7273	0.913043
Cathepsin propeptide inhibitor domain (I29)	PF08246	30	14	0.125646	0.133905	0.110979	68.1818	2.14286
Histone-like transcription factor (CBF/NF-Y) and archaeal histone	PF00808	34	10	0.125646	0.151759	0.0792707	77.2727	3.4
Hsp70 protein	PF00012	13	31	0.125646	0.0580254	0.245739	29.5455	0.419355
bZIP transcription factor	PF00170	23	21	0.125646	0.10266	0.166468	52.2727	1.09524
Domain associated at C-terminal with AAA	PF14363	26	17	0.12279	0.116051	0.13476	60.4651	1.52941
Zinc finger, C3HC4 type (RING finger)	PF13923	16	27	0.12279	0.0714158	0.214031	37.2093	0.592593
SRF-type transcription factor (DNA-binding and dimerisation domain)	PF00319	28	15	0.12279	0.124978	0.118906	65.1163	1.86667
Pre-SET motif	PF05033	18	25	0.12279	0.0803428	0.198177	41.8605	0.72
Zinc knuckle	PF00098	23	19	0.119935	0.10266	0.150614	54.7619	1.21053
Plant PDR ABC transporter associated	PF08370	18	24	0.119935	0.0803428	0.19025	42.8571	0.75
Cation transporter/ATPase, N-terminus	PF00690	16	26	0.119935	0.0714158	0.206104	38.0952	0.615385
AMP-binding enzyme	PF00501	26	16	0.119935	0.116051	0.126833	61.9048	1.625
Cytosine specific DNA methyltransferase replication foci domain	PF12047	10	31	0.117079	0.0446349	0.245739	24.3902	0.322581
zinc-binding in reverse transcriptase	PF13966	28	13	0.117079	0.124978	0.103052	68.2927	2.15385
GAD domain	PF02938	24	17	0.117079	0.107124	0.13476	58.5366	1.41176
U-box domain	PF04564	23	18	0.117079	0.10266	0.142687	56.0976	1.27778
Aluminium activated malate transporter	PF11744	24	17	0.117079	0.107124	0.13476	58.5366	1.41176
Starch synthase catalytic domain	PF08323	25	16	0.117079	0.111587	0.126833	60.9756	1.5625
Arabidopsis protein of unknown function	PF03087	16	24	0.114224	0.0714158	0.19025	40	0.666667
Glycosyl transferase family 8	PF01501	18	22	0.114224	0.0803428	0.174396	45	0.818182
Prolyl oligopeptidase family	PF00326	33	7	0.114224	0.147295	0.0554895	82.5	4.71429
Heavy-metal-associated domain	PF00403	23	17	0.114224	0.10266	0.13476	57.5	1.35294
CBS domain	PF00571	19	21	0.114224	0.0848063	0.166468	47.5	0.904762
Beige/BEACH domain	PF02138	21	19	0.114224	0.0937333	0.150614	52.5	1.10526
PA domain	PF02225	16	23	0.111368	0.0714158	0.182323	41.0256	0.695652
AIG1 family	PF04548	21	18	0.111368	0.0937333	0.142687	53.8462	1.16667
YDG/SRA domain	PF02182	19	20	0.111368	0.0848063	0.158541	48.7179	0.95
Response regulator receiver domain	PF00072	28	10	0.108513	0.124978	0.0792707	73.6842	2.8
JmjC domain, hydroxylase	PF02373	23	15	0.108513	0.10266	0.118906	60.5263	1.53333
Protein of unknown function (DUF789)	PF05623	28	10	0.108513	0.124978	0.0792707	73.6842	2.8
Protein of unknown function (DUF3591)	PF12157	23	15	0.108513	0.10266	0.118906	60.5263	1.53333
GDP-fucose protein O-fucosyltransferase	PF10250	21	17	0.108513	0.0937333	0.13476	55.2632	1.23529
Pyridoxal-phosphate dependent enzyme	PF00291	24	14	0.108513	0.107124	0.110979	63.1579	1.71429
Ribosome inactivating protein	PF00161	28	10	0.108513	0.124978	0.0792707	73.6842	2.8
TATA box-binding protein binding	PF09247	23	15	0.108513	0.10266	0.118906	60.5263	1.53333
NAD dependent epimerase/dehydratase family	PF01370	17	20	0.105657	0.0758793	0.158541	45.9459	0.85
Ubiquitin carboxyl-terminal hydrolase	PF00443	20	17	0.105657	0.0892698	0.13476	54.0541	1.17647
Reverse transcriptase-like	PF13456	31	6	0.105657	0.138368	0.0475624	83.7838	5.16667
WD40-like Beta Propeller Repeat	PF07676	23	14	0.105657	0.10266	0.110979	62.1622	1.64286
KH domain	PF00013	16	21	0.105657	0.0714158	0.166468	43.2432	0.761905
EF-hand domain pair	PF13499	15	22	0.105657	0.0669523	0.174396	40.5405	0.681818
O-methyltransferase	PF00891	15	22	0.105657	0.0669523	0.174396	40.5405	0.681818
hAT family dimerisation domain	PF05699	27	9	0.102801	0.120514	0.0713436	75	3
Aldo/keto reductase family	PF00248	19	17	0.102801	0.0848063	0.13476	52.7778	1.11765
NAD(P)-binding Rossmann-like domain	PF13450	19	17	0.102801	0.0848063	0.13476	52.7778	1.11765
Endonuclease/Exonuclease/phosphatase family	PF03372	18	18	0.102801	0.0803428	0.142687	50	1
DIL domain	PF01843	20	15	0.0999457	0.0892698	0.118906	57.1429	1.33333
Ferric reductase NAD binding domain	PF08030	26	9	0.0999457	0.116051	0.0713436	74.2857	2.88889
Cellulase (glycosyl hydrolase family 5)	PF00150	20	15	0.0999457	0.0892698	0.118906	57.1429	1.33333
Histidine phosphatase superfamily (branch 1)	PF00300	20	14	0.0970902	0.0892698	0.110979	58.8235	1.42857
RNA recognition motif 2	PF04059	19	15	0.0970902	0.0848063	0.118906	55.8824	1.26667
Elongation factor Tu GTP binding domain	PF00009	14	20	0.0970902	0.0624888	0.158541	41.1765	0.7
Putative S-adenosyl-L-methionine-dependent methyltransferase	PF03141	16	18	0.0970902	0.0714158	0.142687	47.0588	0.888889
SAP domain	PF02037	27	7	0.0970902	0.120514	0.0554895	79.4118	3.85714
RNA polymerase Rpb1, domain 5	PF04998	19	14	0.0942346	0.0848063	0.110979	57.5758	1.35714
Methyltransferase domain	PF08241	11	22	0.0942346	0.0490984	0.174396	33.3333	0.5
Berberine and berberine like	PF08031	22	11	0.0942346	0.0981968	0.0871978	66.6667	2
RNA polymerase Rpb1, domain 2	PF00623	19	14	0.0942346	0.0848063	0.110979	57.5758	1.35714
RNA polymerase Rpb1, domain 1	PF04997	19	14	0.0942346	0.0848063	0.110979	57.5758	1.35714
RNA polymerase Rpb1, domain 3	PF04983	19	14	0.0942346	0.0848063	0.110979	57.5758	1.35714
1,3-beta-glucan synthase component	PF02364	19	14	0.0942346	0.0848063	0.110979	57.5758	1.35714
Acyltransferase	PF01553	17	15	0.091379	0.0758793	0.118906	53.125	1.13333
3'-5' exonuclease	PF01612	21	11	0.091379	0.0937333	0.0871978	65.625	1.90909
Strictosidine synthase	PF03088	19	13	0.091379	0.0848063	0.103052	59.375	1.46154
Myb-like DNA-binding domain	PF13921	22	10	0.091379	0.0981968	0.0792707	68.75	2.2
Sodium/hydrogen exchanger family	PF00999	8	24	0.091379	0.0357079	0.19025	25	0.333333
Protein of unknown function (DUF3741)	PF12552	18	14	0.091379	0.0803428	0.110979	56.25	1.28571
Pollen allergen	PF01357	18	14	0.091379	0.0803428	0.110979	56.25	1.28571
Cyclin, C-terminal domain	PF02984	20	11	0.0885234	0.0892698	0.0871978	64.5161	1.81818
AUX/IAA family	PF02309	19	12	0.0885234	0.0848063	0.0951249	61.2903	1.58333
Ku70/Ku80 beta-barrel domain	PF02735	25	6	0.0885234	0.111587	0.0475624	80.6452	4.16667
Ku70/Ku80 C-terminal arm	PF03730	25	6	0.0885234	0.111587	0.0475624	80.6452	4.16667
Alg9-like mannosyltransferase family	PF03901	23	8	0.0885234	0.10266	0.0634166	74.1935	2.875
short chain dehydrogenase	PF00106	15	16	0.0885234	0.0669523	0.126833	48.3871	0.9375
Ku70/Ku80 N-terminal alpha/beta domain	PF03731	25	6	0.0885234	0.111587	0.0475624	80.6452	4.16667
Myosin head (motor domain)	PF00063	19	12	0.0885234	0.0848063	0.0951249	61.2903	1.58333
