# Supplementary material for: Identifying the Genome-Wide Sequence Variations and Developing New Molecular Markers for Genetics Research by Re-Sequencing a Landrace Cultivar of Foxtail Millet
Source: PLoS One. 2013 Sep 10;8(9):e73514. doi: 10.1371/journal.pone.0073514 (PMC3769310; doi:10.1371/journal.pone.0073514)
Supplement: Table S3 — 475 SNP markers between SLX and Yugu1 used to validate the accuracy of resequencing data for shilixiang. (XLS) [file pone.0073514.s008.xls]

## Sheet: table S3
Table S3 475 SNP markers between SLX and Yugu1 used to validate the accuracy of resequencing data for shilixiang.
SNP marker no.	Chromosome	Position	ReferenceBase	SampleBase	Type		Primer no.	Size(bp)	Forward primer	Reverse primer
1	chr01	754387	G	A	Intergenic		C1-1	1059	AACTGCTCCTGGATTGCATA	TGGGAGGTTGCATTTGTAGT
2	chr01	754512	A	G	Intergenic
3	chr01	754735	C	T	Intergenic
4	chr01	754795	C	T	Intergenic
5	chr01	2348654	C	A	PAC:19686272.CDS.2, Exon	NonSy	C1-2	479	AATGATCCGCAGCCATTGTT	TACAGAGGCCACCAGAACAGA
6	chr01	4595774	T	G	PAC:19690458.CDS.16, Intron		C1-3	782	TGTGCTAGTTGCGGATCATTC	TTGCTGGCCTTTCTGGTGTAT
7	chr01	4595797	T	C	PAC:19690458.CDS.16, Intron
8	chr01	4595851	A	T	PAC:19690458.CDS.16, Intron
9	chr01	4595935	A	G	PAC:19690458.CDS.16, Intron
10	chr01	4596169	G	A	PAC:19690458.CDS.16, Intron
11	chr01	5499173	T	C	Intergenic		C1-4	636	CAATTTCTAAGCCCAGCGTGA	CGTCGATGCATTTATGGGAT
12	chr01	5499296	T	A	Intergenic
13	chr01	5499420	G	C	Intergenic
14	chr01	5698507	A	C	PAC:19689770.three_prime_UTR.1, Intron		C1-5	728	ATTCGGGCATCCTTTCGTAT	CAACAGATGGATCACCAGCAT
15	chr01	5698716	A	G	PAC:19689770.three_prime_UTR.1, Intron
16	chr01	5698764	G	A	PAC:19689770.three_prime_UTR.1, Intron
17	chr01	5698861	C	T	PAC:19689770.three_prime_UTR.1, Intron
18	chr01	5699044	C	T	PAC:19689770.CDS.3, Exon
19	chr01	6136127	C	T	Intergenic		C1-6	1551	CGATTCGACAAGGACTGAACA	AAGTGCTGTTTGGCCAGAGTT
20	chr01	6136282	T	A	Intergenic
21	chr01	6136317	T	C	Intergenic
22	chr01	6136366	G	A	Intergenic
23	chr01	6136530	T	G	Intergenic
24	chr01	6136550	A	G	Intergenic
25	chr01	6136568	T	G	Intergenic
26	chr01	6136684	A	G	Intergenic
27	chr01	6136742	G	A	Intergenic
28	chr01	6136876	T	C	Intergenic
29	chr01	6136893	G	C	Intergenic
30	chr01	6136989	A	C	Intergenic		C1-7	1017	ATCTGTGGAAGTGATGCCAA	TGCAGTAGAAAGCCTTTGTCA
31	chr01	6137037	A	G	Intergenic
32	chr01	6137051	A	G	Intergenic
33	chr01	6137098	C	T	Intergenic
34	chr01	6137173	G	T	Intergenic
35	chr01	6137179	C	T	Intergenic
36	chr01	6137269	C	T	Intergenic
37	chr01	6137392	C	T	Intergenic
38	chr01	6137399	G	T	Intergenic
39	chr01	6137651	A	G	Intergenic
40	chr01	6137690	T	C	Intergenic
41	chr01	6137693	T	G	Intergenic
42	chr01	6137704	T	C	Intergenic
43	chr01	6137726	C	T	Intergenic
44	chr01	6137841	A	G	Intergenic
45	chr01	6137864	T	C	Intergenic
46	chr01	6137889	T	C	Intergenic
47	chr01	6996790	G	C	Intergenic		C1-8	627	AGAACACAGTTGGTCACTGCA	TGTGAGCAGATAGGCACAATT
48	chr01	6996821	T	G	Intergenic
49	chr01	6996832	C	A	Intergenic
50	chr01	6996900	C	G	Intergenic
51	chr01	6996928	T	C	Intergenic
52	chr01	6996935	G	C	Intergenic
53	chr01	6997214	G	C	Intergenic
54	chr01	6997233	T	C	Intergenic
55	chr02	47037794	T	C	PAC:19713020.CDS.4, Exon		C2-1	576	TTGTGTTCATCGAGGTTGACC	TTATACGAGATGAGCGACCAG
56	chr02	47037973	C	T	PAC:19713020.CDS.4, Exon	NonSy
57	chr02	47038007	C	T	PAC:19713020.CDS.4, Exon
58	chr02	41617204	G	C	PAC:19709726.three_prime_UTR.1, UTR		C2-3	761	AACCGGCACAAAGAAAACCA	TCCACTCGCAGAAGTGCAAAT
59	chr02	41617228	G	T	PAC:19709726.three_prime_UTR.1, UTR
60	chr02	41617236	T	C	PAC:19709726.three_prime_UTR.1, UTR
61	chr02	41617468	C	G	PAC:19709726.CDS.10, Exon
62	chr02	41617793	G	A	PAC:19709726.CDS.10, Exon	NonSy
63	chr02	41305074	A	T	Intergenic		C2-4	653	TGTGAGGGACTTGGTAATGGA	GGGTCCAAAAGACACCTAGCA
64	chr02	41305090	T	C	Intergenic
65	chr02	41305198	G	A	Intergenic
66	chr02	41305238	G	A	Intergenic
67	chr02	41305307	A	T	Intergenic
68	chr02	41305567	C	A	Intergenic
69	chr02	40183913	A	G	Intergenic		C2-5	616	CTCTCCCGTTTTCATTTTCAC	CATGGTTCAGACAGCTTCTTG
70	chr02	39722933	T	G	PAC:19709393.three_prime_UTR.1, Intron		C2-6	632	GCTCTTCTTGCCCACCTTTT	TTCCCATGCTTGCTTCAGAGT
71	chr02	39722957	T	C	PAC:19709393.three_prime_UTR.1, Intron
72	chr02	39723022	A	G	PAC:19709393.three_prime_UTR.1, Intron
73	chr02	39723316	C	T	PAC:19709393.CDS.3, Exon
74	chr02	39723322	T	C	PAC:19709393.CDS.3, Exon
75	chr02	36490322	T	C	Intergenic		C2-7	618	CCATGTTCAGATTTGAGGCA	TCCAAAGGTGTGTCTGGCTT
76	chr02	36490373	G	A	Intergenic
77	chr02	36490438	T	C	Intergenic
78	chr02	30863437	A	T	Intergenic		C2-8	893	TCCGTACTCGTTTCTATGCAA	TGCTGCTGCAACCTTTGATA
79	chr02	30863734	A	G	Intergenic
80	chr02	30863991	T	C	Intergenic
81	chr02	29158944	G	A	PAC:19711658.five_prime_UTR.1, UTR		C2-9	656	GTAAGACACCATTGAAAGCGA	AGCTGCAGACCTCATGGATTT
82	chr02	29158994	G	A	PAC:19711658.five_prime_UTR.1, UTR
83	chr02	29159175	A	G	Intergenic
84	chr02	29159351	T	C	PAC:19711326.CDS.2, Intron
85	chr02	28210247	C	T	PAC:19712948.three_prime_UTR.1, UTR		C2-11	626	TCCTTCTAAGGCATGGGAGAT	TCAATTCAGGCAAAGAGGCT
86	chr02	28210253	T	C	Intergenic
87	chr02	28210275	T	C	Intergenic
88	chr02	28210315	A	G	Intergenic
89	chr02	28210332	G	A	Intergenic
90	chr02	28210340	T	A	Intergenic
91	chr02	28210397	C	T	Intergenic
92	chr02	27714321	C	G	PAC:19713909.CDS.9, Intron		C2-12	1484	CATAGCACGCAGTCTCAAACA	TGGGGTGAATTCAGGAAAAG
93	chr02	27714349	G	T	PAC:19713909.CDS.9, Intron
94	chr02	27714368	A	C	PAC:19713909.CDS.9, Intron
95	chr02	27714378	C	A	PAC:19713909.CDS.9, Intron
96	chr02	27714465	T	C	PAC:19713909.CDS.9, Intron
97	chr02	27714550	A	G	PAC:19713909.CDS.9, Intron
98	chr02	27714569	G	A	NonSy,PAC:19713909.CDS.8, Exon
99	chr02	27714658	C	G	NonSy,PAC:19713909.CDS.8, Exon
100	chr02	27714696	A	G	NonSy,PAC:19713909.CDS.8, Exon
101	chr02	27714902	A	G	NonSy,PAC:19713909.CDS.7, Exon
102	chr02	27714920	A	G	NonSy,PAC:19713909.CDS.7, Exon
103	chr02	27714948	A	G	NonSy,PAC:19713909.CDS.7, Exon
104	chr02	27714962	G	A	NonSy,PAC:19713909.CDS.7, Exon
105	chr02	27714965	G	A	NonSy,PAC:19713909.CDS.7, Exon
106	chr02	27715063	G	A	PAC:19713909.CDS.9, Intron
107	chr02	27715104	G	A	PAC:19713909.CDS.9, Intron
108	chr02	27715353	T	C	PAC:19713909.CDS.9, Intron
109	chr03	784950	G	C	PAC:19698579.CDS.3, Intron		C3-1	672	AGATGGTACTGACGGAAGTCG	AGGAAGACGATGGAGTGGC
110	chr03	784986	T	G	PAC:19698579.CDS.3, Intron
111	chr03	22965352	C	T	PAC:19699871.three_prime_UTR.1, UTR		C3-2	685	TTCAAGCCCAGCAGCTAGT	AATGGGCCGGTAGATTTTGA
112	chr03	22965448	A	T	Intergenic
113	chr03	22965515	T	C	Intergenic
114	chr03	22965657	C	G	Intergenic
115	chr03	22965664	C	A	Intergenic
116	chr03	937165	A	G	PAC:19702032.CDS.10, Exon		C3-3	456	CAGCAGCCTGCAAATAGTAAA	TTCCCTGGGAGCAGAGTTGTT
117	chr03	937252	C	T	PAC:19702032.CDS.10, Exon
118	chr03	3020255	A	G	Intergenic		C3-4	1039	ATGTCTTTGCGTGTGGGCTTA	TTGAACAACACCATCGCCA
119	chr03	3020393	C	T	Intergenic
120	chr03	3020411	G	A	Intergenic
121	chr03	3020443	C	T	Intergenic
122	chr03	3020594	T	C	Intergenic
123	chr03	3020653	G	T	Intergenic
124	chr03	3020815	G	A	Intergenic
125	chr03	3020912	G	C	Intergenic
126	chr03	3021005	A	G	Intergenic
127	chr03	3021234	A	G	Intergenic		C3-5	586	TGGCGATGGTGTTGTTCAA	AATGGTAAGCATCGAGAGTGC
128	chr03	3021306	A	G	Intergenic
129	chr03	3021322	G	A	Intergenic
130	chr03	3021338	C	T	Intergenic
131	chr03	3021409	T	C	Intergenic
132	chr03	3021415	T	C	Intergenic
133	chr03	3021452	T	C	Intergenic
134	chr03	3021503	C	T	Intergenic
135	chr03	3021530	A	G	Intergenic
136	chr03	3021585	G	A	Intergenic
137	chr03	3021624	G	A	Intergenic
138	chr03	5100927	C	T	PAC:19698551.CDS.8, Intron		C3-7	571	GCCCAGAGTTCTTTCCACTTT	AACCACCAAGGCGAAGAGAA
139	chr03	5101027	A	G	PAC:19698551.CDS.8, Intron
140	chr03	5101051	A	G	PAC:19698551.CDS.8, Intron
141	chr03	5101127	C	G	PAC:19698551.CDS.8, Intron
142	chr03	5101130	A	G	PAC:19698551.CDS.8, Intron
143	chr03	5101154	A	G	PAC:19698551.CDS.8, Intron
144	chr03	5101172	T	C	PAC:19698551.CDS.8, Intron
145	chr03	5101219	T	C	PAC:19698551.CDS.8, Intron
146	chr03	5101268	G	A	PAC:19698551.CDS.8, Intron
147	chr03	5101308	A	G	PAC:19698551.CDS.8, Intron
148	chr03	5101335	T	C	PAC:19698551.CDS.8, Intron
149	chr03	5101354	A	C	PAC:19698551.CDS.8, Intron
150	chr03	5101372	C	T	PAC:19698551.CDS.7, Exon
151	chr04	794042	T	A	PAC:19703891.three_prime_UTR.1, Intron		C4-1	608	TCATACGGTTCCAAGGATTCC	TGATTGCCTGCTATGCTTCA
152	chr04	794335	G	A	NonSy,PAC:19703891.CDS.16, Exon
153	chr04	903399	A	C	Intergenic		C4-2	1107	AGCGAAAACGAGATTGTTGG	TGGTTGACCTTAAAATCAGGC
154	chr04	903538	C	T	Intergenic
155	chr04	903554	T	G	Intergenic
156	chr04	903635	A	G	Intergenic
157	chr04	903750	A	G	Intergenic
158	chr04	903775	A	G	Intergenic
159	chr04	903790	G	C	Intergenic
160	chr04	903825	G	A	Intergenic
161	chr04	903874	G	A	Intergenic
162	chr04	903882	C	T	Intergenic
163	chr04	903959	C	T	Intergenic
164	chr04	904108	C	T	Intergenic
165	chr04	904187	G	A	Intergenic
166	chr04	904228	A	C	Intergenic
167	chr04	904250	C	T	Intergenic
168	chr04	904284	C	T	Intergenic
169	chr04	904355	A	C	Intergenic
170	chr04	2541705	A	C	Intergenic		C4-3	724	GTGAGTTATGTGCCGAAGTGA	TTGGGGAAGAAGATGAGTCAA
171	chr04	2541864	C	A	Intergenic
172	chr04	2541870	G	A	Intergenic
173	chr04	2541923	T	C	Intergenic
174	chr04	2541931	A	C	Intergenic
175	chr04	2542022	C	T	Intergenic
176	chr04	2542047	G	A	Intergenic
177	chr04	2542057	A	G	Intergenic
178	chr04	2542099	G	C	Intergenic
179	chr04	2542114	C	T	Intergenic
180	chr04	2542172	C	T	Intergenic
181	chr04	2542216	A	G	Intergenic
182	chr04	2542250	T	C	Intergenic
183	chr04	4030972	T	C	Intergenic		C4-4	838	TTGCTCTTCCCGACTTCTCCA	ACCAGATTTGGGCAAACCTT
184	chr04	4030974	T	C	Intergenic
185	chr04	4031015	A	T	Intergenic
186	chr04	4031027	C	T	Intergenic
187	chr04	4031062	T	C	Intergenic
188	chr04	4031067	A	C	Intergenic
189	chr04	4031117	G	A	Intergenic
190	chr04	4031175	G	A	Intergenic
191	chr04	4031251	G	A	Intergenic
192	chr04	4031354	T	A	Intergenic
193	chr04	4031470	C	T	Intergenic
194	chr04	4031473	A	G	Intergenic
195	chr04	4031520	C	T	Intergenic
196	chr04	4031521	A	G	Intergenic
197	chr04	4031649	T	C	Intergenic
198	chr04	4031688	C	T	Intergenic
199	chr04	4031706	C	T	Intergenic
200	chr04	4031725	T	C	Intergenic
201	chr04	6927513	C	T	Intergenic		C4-5	1380	ATTTCTTGCGATGCGGAGAT	AGCATGCAGAAGCTGATGTGA
202	chr04	6927582	C	G	Intergenic
203	chr04	6927821	A	T	Intergenic
204	chr04	6927924	G	A	Intergenic
205	chr04	6928122	T	C	Intergenic
206	chr04	6928189	T	A	Intergenic
207	chr04	6928256	T	C	Intergenic
208	chr04	6928281	A	G	Intergenic
209	chr04	6928537	T	A	Intergenic
210	chr05	47240837	T	C	Intergenic		C5-1	503	AAGCAATGGGTGCAAGAAAG	TAATGGCACCAGGAGACACA
211	chr05	47241039	A	C	Intergenic
212	chr05	47241062	A	G	Intergenic
213	chr05	47241119	G	T	Intergenic
214	chr05	44278494	T	C	NonSy,PAC:19676474.CDS.5, Exon		C5-2	484	TGAGTGATGGATCTTCTTGCA	TCCAGAACCAGCAAGTTGTT
215	chr05	44278739	A	T	NonSy,PAC:19676474.CDS.5, Exon
216	chr05	44115719	A	T	Intergenic		C5-3	604	AAATTCTTTGTCGATGCAGC	TCCTTTCCTTTTGCCAGCAT
217	chr05	44115890	T	C	Intergenic
218	chr05	41978369	C	T	PAC:19678268.three_prime_UTR.2, Intron		C5-4	926	GGGTGTTTGACTTCCTATGCT	GACCTGCACTAAATTTTTGCC
219	chr05	41978406	T	C	PAC:19678268.three_prime_UTR.2, Intron
220	chr05	41978538	A	G	PAC:19678268.three_prime_UTR.2, Intron
221	chr05	41978583	C	T	PAC:19678268.three_prime_UTR.2, Intron
222	chr05	41978863	T	C	PAC:19678268.three_prime_UTR.2, Intron
223	chr05	41978938	A	G	PAC:19678268.three_prime_UTR.2, Intron
224	chr05	41979112	T	C	PAC:19678268.three_prime_UTR.2, Intron
225	chr05	34129587	T	C	Intergenic		C5-5	570	ATCAATGCATCTTGGCTGGT	CCTCCTACCCAATGATGAACA
226	chr05	34129648	C	T	Intergenic
227	chr05	34129701	C	T	Intergenic
228	chr05	34129718	G	C	Intergenic
229	chr05	34129742	A	T	Intergenic
230	chr05	34129788	T	A	Intergenic
231	chr05	34129857	A	G	Intergenic
232	chr05	27915263	C	T	Intergenic		C5-7	1366	TGATTGTAGGTGTTGCCGC	ATACTCGCACCTCAGGGTTTT
233	chr05	27915321	A	T	Intergenic
234	chr05	27915397	G	A	Intergenic
235	chr05	27915415	C	T	Intergenic
236	chr05	27915467	G	A	Intergenic
237	chr05	27915552	A	G	Intergenic
238	chr05	27915626	G	A	Intergenic
239	chr05	27915670	C	T	Intergenic
240	chr05	27915720	T	C	Intergenic
241	chr05	27915898	A	G	Intergenic
242	chr05	27915976	T	C	Intergenic
243	chr05	27915993	T	G	Intergenic
244	chr05	27916053	T	C	Intergenic
245	chr05	27916099	G	A	Intergenic
246	chr05	27916107	G	A	Intergenic
247	chr05	27916190	C	T	Intergenic
248	chr05	27916225	C	T	Intergenic
249	chr05	27916328	G	A	Intergenic
250	chr05	27916373	C	T	Intergenic
251	chr05	27916407	G	A	Intergenic
252	chr05	27916441	T	C	Intergenic
253	chr05	27916464	C	T	Intergenic
254	chr05	27916482	A	G	Intergenic
255	chr06	28064032	C	G	NonSy,PAC:19691207.CDS.1, Exon		C6-2	589	ATTGGCCCGTACTTGCATTT	TTGTCGCCCATGGCGTACT
256	chr06	28064116	G	C	PAC:19691207.CDS.3, Intron
257	chr06	27457521	G	A	Intergenic		C6-3	1001	TTGCTTGCTGCTAACTTGCT	CGACTACCTGAGCAGAACAAA
258	chr06	27457745	A	G	Intergenic
259	chr06	27457749	A	G	Intergenic
260	chr06	27457882	A	G	Intergenic
261	chr06	27457978	G	A	Intergenic
262	chr06	27457998	G	A	Intergenic
263	chr06	27458026	C	T	Intergenic
264	chr06	27458054	C	T	Intergenic
265	chr06	27458059	T	C	Intergenic
266	chr06	27458190	A	G	Intergenic
267	chr06	26923008	T	A	Intergenic		C6-4	588	ACAGGTATCCCAACAAACAGG	ACAGTTTGGAGACTCTGCGGT
268	chr06	26923071	A	T	Intergenic
269	chr06	26923150	C	T	Intergenic
270	chr06	26379637	A	T	Intergenic		C6-5	592	TGCATGTGCGAAAATTTTGAC	CGTGCTTTTAGAAACTGCGT
271	chr06	26379890	G	C	Intergenic
272	chr06	26380113	T	C	Intergenic
273	chr06	26322527	A	G	Intergenic		C6-7	630	ATCATAGGAGGAGATGTCCTAC	GATAAAGAACAAAGCGCCTAC
274	chr06	26322864	C	T	Intergenic
275	chr06	26038868	T	G	Intergenic		C6-8	1312	TTTGCAAGTCAGCCGTTCTT	GGAGCGTTGAGAAATTTCTGG
276	chr06	26038904	A	G	Intergenic
277	chr06	26038910	C	G	Intergenic
278	chr06	26038943	T	C	Intergenic
279	chr06	26038964	C	T	Intergenic
280	chr06	26039077	T	C	Intergenic
281	chr06	26039161	A	C	Intergenic
282	chr06	26039170	T	G	Intergenic
283	chr06	26039230	T	A	Intergenic
284	chr06	26039261	A	C	PAC:19692928.CDS.1, Exon
285	chr06	26039317	G	A	PAC:19692928.CDS.1, Exon	NonSy
286	chr06	26039463	A	G	PAC:19692928.CDS.3, Intron
287	chr06	26039494	C	A	PAC:19692928.CDS.2, Exon	NonSy
288	chr06	26039556	T	C	PAC:19692928.CDS.2, Exon
289	chr06	26039733	A	G	PAC:19692928.CDS.3, Intron
290	chr06	26039756	T	C	PAC:19692928.CDS.3, Intron
291	chr06	26039784	C	T	PAC:19692928.CDS.3, Exon
292	chr06	26039887	A	G	PAC:19692928.CDS.3, Exon	NonSy
293	chr06	26039951	T	C	PAC:19692928.CDS.3, Exon	NonSy
294	chr06	7227404	A	G	Intergenic		C6-10	630	ATGAGCTACAGCAAGAGCTGA	TGCTCGGCTCACATAGTAAAA
295	chr06	7227417	T	G	Intergenic
296	chr06	7227436	A	T	Intergenic
297	chr06	7227702	T	C	Intergenic
298	chr06	7227710	C	A	Intergenic
299	chr06	7227744	A	G	Intergenic
300	chr06	7172000	A	G	Intergenic		C6-11	528	ACAAGGTCTCCAATGAACCTG	TAACGTGCTAACTGCCGTCAA
301	chr06	7172027	C	T	Intergenic
302	chr06	7172094	G	A	Intergenic
303	chr06	7172152	A	C	Intergenic
304	chr06	7172246	T	C	Intergenic
305	chr06	7172318	C	A	Intergenic
306	chr06	6555765	G	A	Intergenic		C6-12	769	ACTTTAAAGCAGGGCTTAGCA	TGAGGTATCGGGCTATGAAA
307	chr06	6555874	T	C	Intergenic
308	chr06	6555905	T	C	Intergenic
309	chr06	6555933	T	C	Intergenic
310	chr06	6555977	A	G	Intergenic
311	chr06	6556025	C	G	Intergenic
312	chr06	6556053	A	G	Intergenic
313	chr06	6556185	C	T	Intergenic
314	chr06	6556222	G	A	Intergenic
315	chr06	6556225	T	C	Intergenic
316	chr06	6556269	A	G	Intergenic
317	chr06	6556287	T	C	Intergenic
318	chr06	6556336	T	G	Intergenic
319	chr06	6556374	G	A	Intergenic
320	chr06	6556426	G	A	Intergenic
321	chr07	765916	A	G	Intergenic		C7-1	415
322	Chr07	765959	G	T	Intergenic				TTGACCGAAACATTGTTCGC	CGTACCAGTCACTCGGAATCA
323	Chr07	765976	C	T	Intergenic
324	Chr07	766028	C	T	Intergenic
325	Chr07	766036	A	G	Intergenic
326	Chr07	766285	C	T	PAC:19695272.five_prime_UTR.1, UTR
327	Chr07	766308	G	A	PAC:19695272.five_prime_UTR.1, UTR
328	Chr07	766316	C	A	PAC:19695272.five_prime_UTR.1, UTR
329	Chr07	2159228	T	G	Intergenic		C7-3	1305	CGTTTTGCAACATTAGTGCG	TCCACCTGTTTGGGTGTTTA
330	Chr07	2159573	T	C	Intergenic
331	Chr07	2159752	C	T	Intergenic
332	Chr07	2159944	T	G	Intergenic
333	Chr07	2159969	A	T	Intergenic
334	Chr07	2160173	A	C	Intergenic
335	Chr07	2160278	T	G	Intergenic
336	Chr07	3050690	A	C	PAC:19695834.CDS.11, Exon		C7-4	609	TCCTGGTGTCTGTGAAGTCAA	AGCCATCTGGTCCTCAACAA
337	Chr07	3050959	T	C	PAC:19695834.CDS.12, Exon
338	Chr07	3051073	G	A	PAC:19695834.CDS.12, Exon
339	Chr07	3124714	G	A	Intergenic		C7-5	571	TTTGCTCCTGTGGTTGTGGAA	CCGCGAATGCACTCTTTATT
340	Chr07	3124805	T	C	Intergenic
341	Chr07	3124960	C	T	PAC:19696525.CDS.1, Exon	NonSy
342	Chr07	3125035	C	G	PAC:19696525.CDS.1, Exon	NonSy
343	Chr07	3125154	T	C	Intergenic
344	Chr07	3245326	A	T	PAC:19695643.three_prime_UTR.1, Intron		C7-6	1403	CTTTTTGGAAATGCTCTGCTG	TGACGTTTCATCCCGATCAA
345	Chr07	3245350	C	T	PAC:19695643.three_prime_UTR.1, Intron
346	Chr07	3245368	A	T	PAC:19695643.three_prime_UTR.1, Intron
347	Chr07	3245459	C	G	PAC:19695643.three_prime_UTR.1, Intron
348	Chr07	3245514	C	T	PAC:19695643.three_prime_UTR.1, Intron
349	Chr07	3245765	A	G	Intergenic
350	Chr07	3245834	C	T	Intergenic
351	Chr07	3245881	G	C	Intergenic
352	Chr07	3245912	C	T	Intergenic
353	Chr07	3245994	G	A	Intergenic
354	Chr07	3246003	G	A	Intergenic
355	Chr07	3246058	C	T	Intergenic
356	Chr07	3246096	G	A	Intergenic
357	Chr07	3246191	A	C	Intergenic
358	Chr07	3246244	T	G	Intergenic
359	Chr07	3246254	A	C	Intergenic
360	Chr07	3246271	A	C	Intergenic
361	Chr07	3246333	G	A	Intergenic
362	Chr07	3246427	C	T	Intergenic
363	Chr07	3246481	A	G	Intergenic
364	Chr07	3246485	C	T	Intergenic
365	Chr07	11063470	T	A	Intergenic		C7-7	561	TACAAATTGGCCGGAGATCA	TGAGAGTAAGAGGGTGGCCT
366	Chr07	11063572	C	T	Intergenic
367	Chr07	11063718	A	G	Intergenic
368	Chr07	11063749	A	G	Intergenic
369	Chr07	11063837	G	A	Intergenic
370	Chr07	11063867	C	T	Intergenic
371	Chr08	2277719	G	A	PAC:19707391.CDS.5, Intron		C8-1	563	TGTGTTCCATTCCAAACTTCC	CCTTCCTTTTGCTTTGGTGA
372	Chr08	2277767	C	T	PAC:19707391.CDS.5, Intron
373	Chr08	2277824	T	C	PAC:19707391.CDS.5, Intron
374	Chr08	2277862	C	T	PAC:19707391.CDS.5, Intron
375	Chr08	2277884	A	G	PAC:19707391.CDS.5, Intron
376	Chr08	2277965	G	A	PAC:19707391.CDS.5, Intron
377	Chr08	2278112	A	G	PAC:19707391.CDS.5, Intron
378	Chr08	2491977	A	G	NonSy,PAC:19706337.CDS.3, Exon	NonSy	C8-3	538	TGATGGTATCGAGAAACTGGA	GGCGCTTCGTCACAGAATTAA
379	Chr08	2492163	A	C	PAC:19706337.three_prime_UTR.1, UTR
380	Chr08	2887320	G	C	Intergenic		C8-4	639	ACCCCCCTAATTGGATGATA	TGGGCAAATATAGCTGGCTGT
381	Chr08	2887419	C	A	Intergenic
382	Chr08	2887807	C	T	Intergenic
383	Chr08	2974830	A	G	Intergenic		C8-5	704	AGCAGTGAGAGACGTCCCAAT	ACCATTGCTGTGCATCTTCA
384	Chr08	2975074	A	C	Intergenic
385	Chr08	2975222	C	G	Intergenic
386	Chr08	4544679	A	C	Intergenic		C8-6	552	AGAATGGGTTTCACCAACGA	GAGTGGCATATGCTTACCGAT
387	Chr08	4544709	G	A	Intergenic
388	Chr08	4544770	T	G	Intergenic
389	Chr08	4544776	A	G	Intergenic
390	Chr08	4544798	G	C	Intergenic
391	Chr08	4544821	T	C	Intergenic
392	Chr08	4544833	T	C	Intergenic
393	Chr08	4544885	T	A	Intergenic
394	Chr08	4544902	C	G	Intergenic
395	Chr08	4544914	C	A	Intergenic
396	Chr08	4544938	A	G	Intergenic
397	Chr08	4545075	C	T	Intergenic
398	Chr08	4545098	C	T	Intergenic
399	Chr08	4545118	T	C	Intergenic
400	Chr08	4661265	C	T	Intergenic		C8-7	536	TCCTTGTAGCATGAGTACGGA	TTTCTCAAGTAACGCTCCCG
401	Chr08	4661444	T	C	Intergenic
402	Chr08	4661642	A	C	Intergenic
403	Chr08	4661666	C	T	Intergenic
404	Chr08	4661678	C	G	Intergenic
405	Chr08	4661797	G	C	Intergenic
406	Chr08	6405559	T	C	Intergenic		C8-8	535	TCCTCTAAATTGGCTACCCCT	CGCTGACAACACCATATGGAA
407	Chr08	6405608	T	C	Intergenic
408	Chr08	6405648	T	C	Intergenic
409	Chr08	6405669	G	A	Intergenic
410	Chr08	6405677	T	C	Intergenic
411	Chr08	6405711	A	G	Intergenic
412	Chr08	6405899	A	T	Intergenic
413	Chr08	6405936	G	C	Intergenic
414	chr09	29449772	T	C	Intergenic		C9-1	1047	TTCTTGCTTTGCCGAGTGAT	ACCCCTTTTATAGGCGCGTT
415	chr09	29449881	A	G	Intergenic
416	chr09	29450135	A	G	Intergenic
417	chr09	29450286	T	C	Intergenic
418	chr09	29450458	T	C	Intergenic
419	chr09	29450563	C	T	Intergenic
420	chr09	29450658	A	G	Intergenic
421	chr09	29462348	T	C	Intergenic		C9-2	845	TGAGTGTTACCGCAGCCTTT	TGCAAACTGAGCTTAACCCA
422	chr09	29462628	T	C	Intergenic
423	chr09	29462638	T	C	Intergenic
424	chr09	29511473	C	T	PAC:19680650.three_prime_UTR.2, Intron		C9-3	1216	ATGTGTGGTCAGCCTTTGTCA	TGATGACGTGGAAATGATGTG
425	chr09	29511656	A	T	PAC:19680650.three_prime_UTR.2, Intron
426	chr09	29511868	A	C	PAC:19680650.three_prime_UTR.2, UTR
427	chr09	29511933	G	A	PAC:19680650.three_prime_UTR.2, UTR
428	chr09	29512362	G	A	Intergenic
429	chr09	427501	G	A	Intergenic		C9-4	475	GTTGAGCATAGCTCAAAAGCA	TACTGTGCAAAAGGTGCAGGA
430	chr09	427535	A	G	Intergenic
431	chr09	436469	T	G	PAC:19681690.three_prime_UTR.1, Intron		C9-5	529	ACAATCATCACTGCCGTCTTG	TTCCCTGGATGAGCAACAAA
432	chr09	436476	A	G	PAC:19681690.three_prime_UTR.1, Intron
433	chr09	436478	A	G	PAC:19681690.three_prime_UTR.1, Intron
434	chr09	436520	T	C	PAC:19681690.three_prime_UTR.1, Intron
435	chr09	436663	A	C	PAC:19681690.CDS.13, Exon
436	chr09	436891	T	C	PAC:19681690.three_prime_UTR.1, Intron
437	chr09	436919	T	C	PAC:19681690.three_prime_UTR.1, Intron
438	chr09	2851113	G	A	PAC:19680739.CDS.11, Exon		C9-8	512	AAAGTCACATCGCCACCAA	TTAATACGCGGACGAGTGGA
439	chr09	2851258	C	G	PAC:19680739.CDS.11, Exon	NonSy
440	chr09	3371926	C	T	Intergenic		C9-10	833	TGGACGCGTATATATAGCCTG	TCTTGTTCACACAGCAAGCA
441	chr09	3371990	T	C	Intergenic
442	chr09	3372028	T	C	Intergenic
443	chr09	3372256	A	G	Intergenic
444	chr09	3800984	T	C	PAC:19680738.three_prime_UTR.1, Intron		C9-11	729	ATCTTGGCTCACCATGTTCTG	CCTCAACCATATCTTTGGCA
445	chr09	3801133	A	G	PAC:19680738.three_prime_UTR.1, Intron
446	chr09	3801149	C	T	PAC:19680738.three_prime_UTR.1, Intron
447	chr09	3801314	C	T	PAC:19680738.three_prime_UTR.1, Intron
448	chr09	3801501	G	A	PAC:19680738.CDS.14, Exon	NonSy
449	chr09	22653621	A	C	Intergenic		C9-14	925	ATTGGTTGAAGCGGAGGAAT	TGCGTACCACTACGTTCTGCT
450	chr09	22653907	C	G	Intergenic
451	chr09	22654177	G	A	Intergenic
452	chr09	22654179	T	C	Intergenic
453	chr09	22654261	G	T	Intergenic
454	chr09	22523116	A	G	Intergenic		C9-15	557	TGGTCTGCCAAGTATCTCTGA	CATGGATTCCTTGGAGCATA
455	chr09	22523491	G	A	Intergenic
456	chr09	22523553	G	A	Intergenic
457	chr09	14373808	A	G	PAC:19684671.CDS.4, Exon	NonSy	C9-17	1445	GCAAAGCATTTGTGTTCTAGC	AAGGTTTCTGCAAGCACCAT
458	chr09	14373873	G	A	PAC:19684671.CDS.4, Exon
459	chr09	14374047	C	T	PAC:19684671.three_prime_UTR.2, Intron
460	chr09	14374056	T	C	PAC:19684671.three_prime_UTR.2, Intron
461	chr09	14374308	T	A	PAC:19684671.three_prime_UTR.2, Intron
462	chr09	14374354	G	T	PAC:19684671.three_prime_UTR.2, Intron
463	chr09	14374384	A	T	PAC:19684671.three_prime_UTR.2, Intron
464	chr09	14374534	G	T	PAC:19684671.CDS.5, Exon	NonSy
465	chr09	14374801	C	T	PAC:19684671.CDS.6, Exon
