# Supplementary material for: Identifying the Genome-Wide Sequence Variations and Developing New Molecular Markers for Genetics Research by Re-Sequencing a Landrace Cultivar of Foxtail Millet
Source: PLoS One. 2013 Sep 10;8(9):e73514. doi: 10.1371/journal.pone.0073514 (PMC3769310; doi:10.1371/journal.pone.0073514)
Supplement: Table S4 — Summary of genome assembly. (XLS) [file pone.0073514.s009.xls]

## Sheet: table S4
Table S4 Summary of genome assembly.
		Assembly
	Kmer	N80	N50	Total length (>500 bp)
	30	1030	2285	161.2 Mb
	35	973	2145	171.3 Mb
	40	892	1844	172.9 Mb
	45	800	1479	168.2 Mb
	50	695	1106	132.3 Mb
	55	610	822	69.9 Mb
	60	561	672	14.4 Mb
	65	693	1726	1.9 Mb
	70	1493	7272	0.8 Mb
