# Supplementary material for: Identifying the Genome-Wide Sequence Variations and Developing New Molecular Markers for Genetics Research by Re-Sequencing a Landrace Cultivar of Foxtail Millet
Source: PLoS One. 2013 Sep 10;8(9):e73514. doi: 10.1371/journal.pone.0073514 (PMC3769310; doi:10.1371/journal.pone.0073514)
Supplement: Table S5 — Validation of the inversions detected between SLX and Yugu1. (XLS) [file pone.0073514.s010.xls]

## Sheet: table S5
Table S5 Validation of the inversions detected between SLX and Yugu1.
chromosome	Start	End	Inversion Length	Plus Match Length	Reverse Match Length	Contig:PlusMatch,ReverseMatch	……
Chr_1	1778269	1778865	596	0	0
Chr_1	4208820	4221871	13051	6886	2157	3835557:556,0	2849763:0,1250	6133723:0,907	6137321:899,0	6146960:1102,0	6126861:4329,0
Chr_1	27221703	27233211	11508	1568	7391	6128259:0,6771	6094240:937,0	3430184:309,0	6150569:0,620	3113665:322,0
Chr_2	12161708	12161843	135	0	0
Chr_2	13810375	13818530	8155	0	0
Chr_2	35615959	35741254	125295	22633	37004	4626234:0,228	3676353:0,227	3605169:656,0	1798632:0,1447	6168812:1750,0	6111277:0,1864	2359283:0,1799	6166565:0,4304	6174493:0,999	6102285:0,691	490729:444,0	1755501:998,0	2700481:268,0	2120828:367,0	6095243:518,0	161469:343,0	6133357:807,0	4983669:0,1981	6166724:2392,0	6149486:2177,0	5040431:0,2488	4196411:0,1494	3020105:336,0	1375455:0,326	6170793:1786,0	2473818:0,3773	6144518:1459,0	4178289:0,684	6097089:941,0	5702120:0,295	1299098:0,1895	901958:0,1128	2735547:0,285	1191979:820,0	6161126:2312,0	6119843:0,4067	6159072:0,1464	2942367:0,688	6137267:0,787	1685772:415,0	3317612:228,0	662978:268,0	3159346:337,0	3343339:0,837
Chr_2	40394999	40427500	32501	954	5394	1728449:0,222	3064020:203,0	6138679:309,0	1888198:232,0	1581405:0,570	1829899:0,242	6117462:0,746	6137110:0,325	6142812:0,563	4373197:0,214	1867225:0,204	6174752:0,864	6156467:0,1444	3083064:210,0
Chr_3	18346005	18346158	153	0	0
Chr_3	30348212	30348989	777	0	263	1047540:0,263
Chr_3	36025080	36025792	712	0	0
Chr_3	44103534	44103969	435	202	0	6134701:202,0
Chr_3	46542368	46568837	26469	7678	4112	6084945:0,2083	1200842:0,1381	6104814:3047,0	3284801:0,246	6109342:0,402	6117718:3981,0	6122157:266,0	6147852:384,0
Chr_3	47118575	47145924	27349	548	3579	957860:0,284	6108953:0,3027	4593762:0,268	4095768:548,0
Chr_3	47123734	47138189	14455	548	3579	957860:0,284	6108953:0,3027	4593762:0,268	4095768:548,0
Chr_4	10233489	10257227	23738	0	0
Chr_4	10412663	10413226	563	0	428	6091339:0,428
Chr_4	39508038	39572581	64543	18305	11571	6137587:0,426	4004758:572,0	391231:0,775	6163873:689,0	6154217:4551,0	6175040:3626,0	2928852:0,221	916223:0,526	5343456:602,0	3805675:201,0	6142106:0,323	6124295:0,885	4259091:0,438	6089893:0,1992	6163875:0,1185	257496:335,0	2312247:2815,0	6165009:0,749	2034632:0,305	6161933:0,1652	6164387:0,427	6089981:387,0	6144457:0,1294	6161247:4527,0	1489045:0,373
Chr_4	39509855	39571543	61688	17918	10395	6137587:0,426	4004758:572,0	391231:0,775	6163873:689,0	6154217:4551,0	6175040:3626,0	2928852:0,221	916223:0,526	5343456:602,0	3805675:201,0	6142106:0,323	6124295:0,885	4259091:0,438	6089893:0,1992	6163875:0,1185	257496:335,0	2312247:2815,0	2034632:0,305	6161933:0,1652	6144457:0,1294	6161247:4527,0	1489045:0,373
Chr_5	23603537	23605525	1988	0	0
Chr_5	26418159	26427904	9745	271	4527	6152237:0,4527	6172437:271,0
Chr_5	33863420	33891478	28058	1808	5226	6177627:0,642	6147591:0,1639	4453119:0,445	6174780:0,937	6098678:1312,0	6088063:0,1563	6094400:496,0
Chr_5	46037495	46040881	3386	884	707	6138850:442,0	5586697:0,265	6164407:0,442	6164408:442,0
Chr_6	3649886	3650004	118	0	0
Chr_6	4796641	4805967	9326	0	768	3932094:0,201	5701756:0,204	3705274:0,363
Chr_6	34497536	34528317	30781	978	12255	6127644:0,1265	6124079:0,3110	6096407:0,3927	1963698:409,0	6137948:0,523	6142483:282,0	6175055:0,1643	6087777:0,425	1949869:287,0	6158527:0,1362
Chr_6	34998750	35097977	99227	25773	15627	5244491:0,256	6097527:0,225	6113851:0,665	6104885:0,796	878148:1041,0	6135804:208,0	1206386:1321,0	6092801:0,3459	3456612:0,622	6117837:1753,0	6165593:0,2109	6142907:5078,0	6168634:1001,0	2792100:340,0	3179784:0,572	6118082:0,668	5532073:1867,0	3566046:0,2630	4008077:370,0	6123700:0,521	6108713:0,229	6111835:1343,0	3539135:416,0	6139157:3508,0	6170831:1391,0	6152385:655,0	6137509:0,615	6107452:0,1288	6156406:592,0	1946433:239,0	6128698:2317,0	1914962:0,307	3983387:0,665	6088670:1393,0	3263965:692,0	1349898:248,0
Chr_7	1011318	1062830	51512	11986	3818	6106868:1269,0	5774527:441,0	6101085:234,0	6130897:1160,0	6108580:1295,0	6041599:250,0	6177763:0,946	3794195:3467,0	6113779:0,440	6127912:0,687	6139900:3546,0	1696236:0,265	6177080:0,1480	6108263:324,0
Chr_7	6845763	6863581	17818	307	0	2479802:307,0
Chr_7	14440308	14444046	3738	948	260	6177326:478,0	6105968:470,0	6161117:0,260
Chr_7	20703087	20708857	5770	1697	1533	4169022:0,324	6148720:383,0	6152465:0,606	6107309:0,393	783463:0,210	6102747:546,0	6149179:289,0	1002559:264,0	1895149:215,0
Chr_7	30307836	30375137	67301	11957	20846	6172797:1034,0	6126139:0,6734	5384045:0,502	2936991:0,1377	6156979:0,624	6174472:3470,0	6122317:3411,0	3359350:0,204	378415:0,233	6044653:268,0	6136362:2091,0	6093367:0,1855	6177945:0,6402	2442122:230,0	6177989:1247,0	6093366:0,311	6127920:0,973	4383487:206,0	6107591:0,1631
Chr_7	35714016	35723208	9192	2402	487	319492:0,244	6167807:779,0	4278534:0,243	6131113:1623,0
Chr_8	7613848	7614296	448	0	0
Chr_8	10800462	10850031	49569	19162	4400	6089281:671,1550	6158204:4326,0	6095300:1196,0	2181924:1198,0	6090160:0,893	6099296:758,671	3088772:0,1286	6093368:216,0	6114429:5749,0	6166033:5048,0
Chr_8	32169759	32180753	10994	820	2740	3149403:0,1341	6174849:0,1399	6176272:820,0
Chr_8	32369867	32370487	620	0	0
Chr_8	35059913	35244971	185058	33479	20388	5955326:2037,0	6142982:0,2118	3991794:0,3442	6146809:1169,0	3127751:0,323	6123096:779,0	5226608:0,236	6130919:1299,0	6130797:0,1350	6168821:1683,0	6091515:0,749	6143343:955,0	1925934:0,248	5310142:366,0	6147603:0,324	6040966:0,250	6104977:0,209	6136009:0,1395	6102117:0,770	6093534:4776,0	1668931:0,211	6159631:867,0	6168745:830,0	5080907:328,0	3220839:0,210	6112523:0,619	5392083:0,736	3104620:0,215	6095611:0,251	6177254:0,1774	6110811:882,0	6095610:0,595	6099048:1889,0	4712054:0,249	4519944:0,356	6177887:1123,0	6118255:4978,0	241116:658,0	6176433:0,1326	4273568:253,0	6143380:0,615	6140096:851,0	4872451:205,0	6037905:0,209
Chr_8	37451726	37507690	55964	1967	1395	6177201:1967,0	6157273:0,1013	6163176:0,382
Chr_8	39502633	39520255	17622	2048	1404	1030394:451,0	6177013:1285,0	4448954:0,234	1350971:312,0	1485659:0,435	6154132:0,735
Chr_8	39504328	39518437	14109	2048	1404	1030394:451,0	6177013:1285,0	4448954:0,234	1350971:312,0	1485659:0,435	6154132:0,735
Chr_9	3019186	3040656	21470	4625	9995	4146121:215,0	497574:0,335	6170062:0,3121	135286:0,314	6043644:275,0	6171920:0,474	6104262:0,781	6152590:0,2541	1527804:768,0	6120298:467,0	5629765:0,503	6120224:1712,0	6097961:0,797	2218961:590,0	6100521:0,1129	6140048:598,0
Chr_9	7539229	7539344	115	0	0
Chr_9	29541734	29682245	140511	6107	6198	6137745:0,635	6141400:0,447	3558006:0,330	861110:0,231	6134526:0,726	6126833:571,0	6177832:378,0	5865302:210,0	1496688:0,254	6135506:0,2058	3395088:0,205	3344023:213,0	1572748:234,0	6111966:680,0	3432260:214,0	2785269:217,0	6107601:589,0	6147219:215,0	6106329:528,0	5393810:0,494	6141135:277,0	6170880:800,0	6116792:308,0	6112683:224,0	6085047:0,818	6095007:449,0
Chr_9	29817905	29881767	63862	2225	2449	5541294:0,221	6156722:0,355	6139624:665,0	549661:247,0	4697537:0,244	1293251:204,0	3167425:0,212	6103407:0,1000	6131700:0,417	11397:219,0	3595493:443,0	454153:201,0	5700193:246,0
Chr_9	33110959	33200628	89669	4053	14106	6147556:2135,0	6162441:0,6769	1960239:443,0	6108649:0,421	734239:267,0	6113324:0,362	5193240:0,206	2991284:528,0	6137621:0,1332	3726827:328,0	6116127:352,0	6131485:0,5016
Chr_9	40290564	40291525	961	310	0	6133521:310,0
Chr_9	42290586	42406108	115522	16591	44765	3943166:226,0	6150776:0,6390	236167:318,0	1375988:0,220	6169061:0,2756	6113927:300,1652	2860295:0,293	6177808:970,0	4830681:229,0	5089879:2092,0	1785800:0,3275	6170196:0,5420	6119607:0,958	927108:239,0	64275:0,494	6175291:0,4865	1011307:243,0	6089644:911,0	6087263:7902,0	446226:0,1516	6088111:1153,1153	1934407:2008,0	6164775:0,961	6146847:0,9559	4509712:0,203	6111300:0,5050
Chr_9	58884649	58885036	387	0	220	6177524:0,220
[truncated: 8 more columns]
