# Supplementary material for: Identifying the Genome-Wide Sequence Variations and Developing New Molecular Markers for Genetics Research by Re-Sequencing a Landrace Cultivar of Foxtail Millet
Source: PLoS One. 2013 Sep 10;8(9):e73514. doi: 10.1371/journal.pone.0073514 (PMC3769310; doi:10.1371/journal.pone.0073514)
Supplement: Table S7 — The list of the INS and DEL variations with 100- to 400- bp in length identified between SLX and Zhang gu. (XLS) [file pone.0073514.s012.xls]

## Sheet: table S7
Table S7 The list of the INS and DEL variations with 100- to 400- bp in length identified between SLX and Zhang gu.
Accession No.	Type	Chromosome	Start	End	Compared sequence	Predicted length (bp)
ba13186	DEL	chr1	34872	35028	ACATCTTCGGTCCATCCCCCACGTTTTCGACCCAGGTGGCCGGTATCGCTGTTATCGAGCTGCTATGACCTATAGCACACGTTTTCATGGTTGAAATGCATCCGGAGGCTATTTTCACATCTTCGGTCCATCCCCCACGTTTTCGACCCAGGTGGC	107
ba13190	DEL	chr1	241290	241593	AGAGAGAGGGGGGGGGAGCAATGGTGGGAAAAAGTGGAGGGGGACCACTTTTAGCACTATTAGCACCCCTTAAGTGTGCCAATGAAAAAGAGTGTGCTAAACTTTAGCACACCACTTTTAGCACTATTAGCACCCCTTAAGTGTGCCAATGAAAAAGAGTGTGCTAAACTTTAGCACACCACTTTTAGCACTATTAGCACCCCTTAAGTGTGCCAATGAAAAAGAGTGTGCTAAACTTTAGCACACCACTTTTAGCACACCTGTTTGGATACCCAAGTGCTAAAAGGGTGCTAAAGTTTAGCA	136
ba13191	DEL	chr1	252966	253311	GTCTTATTTTTAGCACGTGTCACATCGAATGTTTAGATACTAATTAGGAGTAGTAAACGTAGACTATTTACAAAACCAATTACATAAGTGGAATCTAAACGGCGAGACGAATCTATTAAGCCTAATTAGTCCATGATTTGACAATGTGTTGCTACAGTAAATATTTGCTAATGATGGATTAATTAGGCTTAATTAGGCTTAATAGATTCGTCTCGCCGTTTAGATTCGTCTTATGTAATGGGTTTTGTAAATAGTCTACATTTAATACTCCTAATTAGTATCTAAACATTCGATGTGACAGGTGCTAAAGTTTAGCAAGCGGAAGAAAACAGGCCCTCCGTATGT	357
ba13193	DEL	chr1	306312	306576	GGAGCTAAATTTTAGCCCTGTCACATCGGATGTTCGGATGTTAATTAGGAGGACTAAACATAAGCTAATTACAAAACTAATTACAGAACCCCTATGCTAAATCGCGAGACGAATCTATTAAGCCTAATTAGTCTATGATTTGACAATGTGATGCTACAGTAACCATTCACTAATGATGGATTAATTAGGCTTAATAGATTCGTCTCGCGATTTAGCATAGGGGTTCTGTAATTAGTTTTGTAATTAGCTTATGTTTAGTCCTCC	350
ba13195	DEL	chr1	425712	426062	CCTGTTTTCTTCCACTTGCTAAACTTTAGCAGCCGTCACATCGAATGTTTAGATACCAATTAGGAGTATTAAACGTAGACTATTTACAAAACCCATTACATAAGACGAATCTAAACGGCGAGACGAATCTATTAAGCCTAATTAAGCCTAATTAATCCATCATTAGCAAATATTTACTGTAGCAACACATTGTCAAATCATGGACTAATTAGGCTTAATAGATTCGTCTCGCCGTTTAGATTCCACTTATGTAATTGGTTTTGTAAATAGTCTACGTTTACTACTCCTAATTAGTATCTAAACATTCGATGTGACACGTGCTAAAAATAAGACACGGGAAGAAAACGCCC	363
ba13200	DEL	chr1	656937	657184	GATTCTTATTGGTATGTTTTAGAAATTAATACTGTGTACTTCCTAGGTTCATCTAGTTGAGCTTCAACTTTTCTTATTGAGCGAGAATATTTTGGGTTCATTTTGCTTATTAGCTTCAAAGTACAATGCATCATAATGGTAAATACCCGATGAGATCTATCTACCCACCTTGGCTTCCTGTTGAATGTTCCAGATGAGATCTATCTACCCACCTTGGCTAAGCAGGCAGCGTAAAGGAGCAAAATTC	257
pD14372	DEL	chr1	659450	659726	AAGTGTGATGTTCACATGAGGAAGGACCTCTATAGTAACATTATTCTTTCTTGAGACTTGCCACCACTCAGAAGTGTCTCCATAGCTGCCTCACCATCTCTCCTCTCTCTTCAGCCACCGACGTCTTGTCGCGTGGCTGAGACCCACGAGAACCTGGGCAGCGTGTGTTCTGACTGGCTCCGCACCGCCGACGGTGTGTGCCTTCAATCCTGGTCCATACGACCGTACCAATTTGGCTTAATAGATTGTTTGAGTCCATAGCCTTAGTAGATGAGT	272
ba13202	DEL	chr1	688230	688472	TTGGGGCGTCAAAATTACTGTAGCAACACTGTAGCGTTTCGTTTGTATTTGTGAATTATTGTCCAAATATTGACTAATTAGGCTCAAAAGATTCGTCTCGCAAAGTACAACAAAACTGTGCAATTAGTTTTTAATTTCGTCTACATTCAGTACTCCATGCATGTAACGCAAGTTTGATGTGACGGAAATCTTCTTTTTGCATAGTGCCAAAGTTGGGATTTTGAAGTGAACTGAACATGACC	259
ba13231	DEL	chr1	797564	797702	CTTTGTTCAACTGCTTTATTGACCTTTAGTCACTAGAACCAAACAGGGGGACTAAAGTTTAGTCCAGTAAATAGGGGGGGACTAAAGTTTAGTCAGTACGTAGAGGAACCAAACAGGGCCTTAGTTTCCTGCACCACC	158
ba13232	DEL	chr1	841341	841482	CTTAGGGCCTGTTCGCTTCAGCTTATAAGCCGGCTGAAAAGCTGAAATGGCTGATTTGTTGTGAGAGGAAAACACTATTTGGTGGCTGATAAGCCGGCTGAATAAGCTGAAGCGAACAGGCCCTTAGATTATGAGGTCACG	126
ba13246	DEL	chr1	1022723	1023004	GTTCAAGGCCTTGTTTAGTTGCCAAAATTTGGAGTGCCCAAATTACTGTGCCAGCACTGTAGCACACTGTAGCGTTTCGTTTGTATTTGTAAATTATTATCCAAATATTGACTAATTAGGCTCAAAAGATTCGTCTTGCAAAGTACAACAAAACTGTGCAATTAGTTTTTAATTTCATCTACATTTAGTACTCCATGCATGTACCACAAATTTGATGTGATGGAGAATCTTCTTTTTGCATAGTGCCAAAGTTGGAAGTTGGGGGTGACTAAACAAGGGCC	255
ba13260	DEL	chr1	1233969	1234161	TTTCCCAGCCACGCTTAGATTATAATCTAAGCGAAGATTTTCTCGCTTCTTGCTTTTCGCTTCTCGTAGTTCAAATCGTTGAAGCGGCTTACCACATAAGCGAGAATTGGTGGAAATAAGCAAAGCGTTTGGTGGGATTCTCGCTTATTTCCACCGATAAGCCGCTTATAAGCGGATACAAACGGGGCCTAT	209
ba13262	DEL	chr1	1244701	1245051	GGTGCTAAATTTTAGCACCTGTCACATCGGATGTTTGGACACTAATTAGGAGTATTAAACATAGTCTAATTACAAAACTAATTGCACAACCCCTAGGCTAAATCGCGAGACGAATCTATTAAGCCTAATTAATCCATCATTAGCGAATGGTTACTGTAGCACCACATTGTCAAATCATGGACTAATTAGGCTTAATAGATTCGTCTCGCGATTTAGCCTAGGGGTTGTGCAATTAGTTTTGTAATTAGGCTATGTTTAATACTCCTAATTAGTGTCCAAACATCCGATGTGACATATGCTAAAATTTAGCACATGACTCCCAAACACCCCCAAATGCAGAGATCTTGCTG	350
ba13265	DEL	chr1	1363927	1364240	CTGAGCCACTCATTTTGGGCCGTGTTTAGTTGGGGAATTTGGGAGGTGCCAAATTACTGTTACAGCACTGTAGCACACTGTAGCGTTTCGTTTGTATTTGTGAATTATTGTCCAAATATTGACTAATTAGGCTCAAAAGATTCGTCTCGCAAAGTACAACAAAACTGTGCAATTAATTTTTAATTTCATCTACATTTAGTACTCCATGCATGTACCGCAAGTTTGATGTGATGGGGAATCTTCTTTTTGCATAGTGTCAAAGTTGGGAGTTGGGAGTAACTAAACATGGCCTTAGATCCAAGAGCTAGGAATT	275
ba13289	DEL	chr1	1421510	1421772	TACAGTTTTCTACCTATGCGTTTTGGAACTAAGCTGGAGTTCCATGAGCAGGTCAGATCATCCCATCAGGCCACGACGGCTGTGGATCGAACATTGACCATAGGTGAGGTTACTTCTCCACGAGAATCAATTTAATCCGGTAATTTCGTGAGAGAATCACCACTCACCTGCACGTGCGCCTATGTGTGGGCGTCATGAGCCCCTGAACTAGCCGAGCTAAGCTGGGAATTGGAGGGTAGCCTGGTTGGGGCTAGCCGGTTGT	192
ba13292	DEL	chr1	1442012	1442420	TAGAGCCTTGTCCCCAGCCTCTAAAGAGACCTTAAAATACAGGGAGAGCTACCTGTACTCTTCCTGGGGCTGTTTGGAAGGAGGAGGCTAAACTTTAGCCCTGTCACATCGGATGTTCGGATACTAATTAAGAGGACTAAACATAAGCTAATTACAAAACTAATTGCAGAACCCCTAGGCTAAATCGCGAGACGAATCTATTGAGCCTAATTAATCCATCATTAGTGAATGGTTACTGTAGCACCACATTGTCAAATCATGCACTAATTAGGCTTAATAGATTCGTCTCGCGATTTAGCCTAGGGGTTGTGTAATTAGTTTTGTAATTAATCTAAGTTTAATACTCCTAATTAGTGTCCAAACATTCGATGTGACGGGGGCTAAAATTTAGCCCCCTCC…	356
pD14509	DEL	chr1	1894063	1894201	GCCACTGGTCTGCACACCGAATTGTGACCATCTTCCTTTGAATGTTGAGAGGGGAACCTAGGTGAAGTATGCCCTTGTATTAAACGTAGACTATTTACAAAATCCATTACATACCTCCGTGATATATGCTCACTACAT	137
ba13305	DEL	chr1	1982756	1983207	TCGCCAAAACCGGAAACTCCTCGACACCTGGACGCCTCGACTGGACGTCTCAACCGTCCTCTCCTCGACTCTTCGAGCTGTGCAACCACGGCTAGAACTAAGGCCCCGTTTTCTTCCACTGACTTATTTTTAGCACCCGTCACATCAAATGTTTAGATACTAATTAGGAGTATTAAACGTAGACTATTTACAAAACCCATTCCATAAGACGAATCTAAACGGCGAGACGAATCTATTAAGCCTAATTAGTCCATGATTTGACAATGTGTTGCTACAGGAAACATTTGCTAATGAGGGATTAATTAGGCTTAATAGATTCATCTCGTCGTTTAGCCTTTATATGTGCAATTAGTTTTATAATTAACTTATATTTAGTTCTTTAATACTCCTAATTAGTAT…	351
ba13306	DEL	chr1	1995398	1995523	GGGGGGGGGGGGGGGGGGGGGGGGGGGGGGGGGGGGGGGGGGGGGGGGGGGGGGGGGGGGGGGGGGGGGGGGGGGGGGGGGGGGGGGGGGGGGGGGGGGGGGGGGGGGGGGGGGGGGGGGGGGGG	145
ba13307	DEL	chr1	2120192	2120583	TACTAATTAAGGGGGCGTTTTCTTCCCGTGTCTTATTTTTAGCACGTGTCACATCGAATGTTTAGATACTAATTAGGAGTAGTAAACGTAGACTATTTACAAAACCAATTACATAAGTGGAATCTAAACGGCGAGACGAATCTATTAAGCCTAATTAATCCATCATTAGCAAATATTTACTGTAGCAACACATTGTCAAATCATGGACTAATTAGGCTTAATAGATTCGTCTCGCCATTTAGATTCCACTTATGTAATTGGTTTTGTAAATAGTCTACGTTTAATACTCATAATTAGTATCTAAACATTCGATGTGACACGTGCTAAAAATAAGACACGGGAAGAAAACGCCCCAAGTCAGAAACTCTGCATCTATTGAAAATTATAAGAC	381
ba13308	DEL	chr1	2122259	2122614	TAAACTTTAACAGTGTCACATCGGATGTTTGGATGCTAATTAGGAGGACTAAACATGAGCTAATTATAAAACTAATTGCAGAACCTTGTGCTAATTCGCGAGACGAATCTATTAAGCCTAATTAATCCATCATTAGCAAATGGTTACTGTAGCACCACATTGTCAAATCATGGACTAATTAGGCTTAATAGATTCGTCTCGCGAATTAGACTCCATCTGTGTAATTAGTTTTGTAATTAGACTATATTTAATACTCCTAATTAGTATCTTAGCTTATGTTTAGTACTCCTAATTAGCATCCAAACATCCGATGTGACAGGTGTTAAACTTTAACAGGTGTTTCCCAAACACCCCC	374
ba13334	DEL	chr1	2146996	2147275	CTAATTAGGAGTATTAAACGTAGACTATTTACAAAACCAATTACATAAGTGGAATCTAAACGGCGAGACGAATCTATTAAGCCTAATTAAACCTAATTAATCCATCATTAGCAAATATTTACTGTAGCAACACATTGTCAAATCATGGACTAATTAAGCTTAATAGATTCGTCTCGCCGTTTAGATTCCACTTATGTAATTGGTTTTGTAAATAGTCTACGTTTAATACTCCTAATTAGTATCTAAACATTCGATGTGACACATGCTAAAAATAAGACA	341
ba13338	DEL	chr1	2334117	2334271	AATTAGGTTTAATAGATTCGTCTCGCCGTTTAGCCTCCACTTATGTAATAGGTTTTGTAAATAGTCTACGTTTAATACTCCTAATTAGTATCTAAATATTCGATGTGACGGGTGCTAAAAATAAGTCGGTGGAACCAAACGCCCCTTGACTTCA	137
ba13340	DEL	chr1	2366217	2366359	CGGCCTCCGAGATGGTCGCCTCGTCGGTCAGCACGCCGGCGTCGCCGGTGGCGTTGGCGAACGGCGACGGGTGCGACGCGCGCGGGATCGAGTCCACGAACGCCTCCGACTTGCCGTACGACTTCTTGGGCAGGGGCAGGAA	172
ba13341	DEL	chr1	2391604	2391968	GCTAAACTTTAGTTGCTAAAAGTTGCTAAACTTTAGGTGCTAAACTTTAGCAAAGCTGTTTGGATACTCTTGCTAAAAGGCATTTAATGAGCTGTAAAAGGACCTATCTACCCTTATTAAAGGTGCGCAGGAGGGGGGAGACAAGCAATAAATGAGGGGTATATGTTGTCCAGCCCACCTTTTAGCAAGTTTTAGCAACCAAAAACTTGCTAAAGTGCTAAACTTTAGCAACTCAACTTTAGCAAGTTTTAGCAAGAGTGTTTTGCAATTTAGCAGCTCAAAGTTGCTAAACTTTAGCATCTAAAGTTTAGCAAGGTGGAAGAAAACAGGCCCTTACTTCCACGGATTAGCATGTGGGTACGGG	383
pD14543	DEL	chr1	2571102	2571468	ATTAGAGCAACTCCAAGAGGCCGCTAATCTTACCCCCAATACCTTTTTTAGGAAAAAAGAGAGAAAAAATAAACTCCAACAATCCACCTAAACCTTCCCCAATTTTTTAGCGACGCTAAAAAACAGCCTGCCACCGCGTATATTTTAGCGTTGGTGTTTTTCCCCAATCCTGATTCCCGCACACCCGCACGTCCCTTCCGATGGGCCCAATACGATGACATGGCCTGTGTTTGAAGTATTGGGGGCTATTTATTAGCGATCTGCTGTGGACTGATATGTTTTTGGGGGAAATTTTTTTTGGAAGAACTCCCAATACATAGTTTTAGGGAAATTTTTTTTAGGATACTCTTGGAGTTGCTCTTAGAG	359
ba13346	DEL	chr1	2649798	2650227	TAAGCAGAGGCTCAGCCGCTCAGGGTCTCTTCAATGGCACCGATGCAGGAGCTGAATTGCTGAAAGACTGTCCCTACTCTCAGGGCCTGTTTGGCAACCAAGTGTTAAAATTTAACACCTGTCACATCGGATGTTTGGATGCTAATTAGGAGTATTAAATATAGGTTAATTACAAAACTAATTGCACAGATGAAGTGTAATTCACGAGACGAATCTATTAAGCCTAATTAATCCATCATTAGCAATTGGTTACTGTAGCACCACATTGTCAAATCATGGACTAATTAGGCTTAATAGATTCGTCTCGCGGATTAGCACAGGGTTCTGCAATTAGTTTTATAATTAGCTCATATTTAGTTCTCCTAATTAGCATCCGAACATCCGATGTGACACTGTTAA…	355
ba13348	DEL	chr1	2658983	2659345	GTTTTCTTCCCGTGTCTTATTTTTAGCACGTGTCACATCGAATGTTTAGATACTAATTAGGAGTAGTAAACGTAGACTATTTACAAAACCAATTACATAAGTGGAATCTAAACGGCGAGACGAATCTATTAAGCCTAATTAGTCCATGATTTGACAATGTGTTGCTACAGTAAATATTTGCTAATGATGGATTAATTAGGCTTAATTAGGCTTAATAGATTCGTCTCGCCGTTTAGATTCATCTTATGTAATGGGTTTTGTAAATAGTCTACATTTAATACTCCTAATTAGTATCTAAACATTCGATGTGACGGGTGCTAAAGTTTAGCAAGTGGAAGAAAACAGGCCCTTAGGGTGTTTGA	356
ba13352	DEL	chr1	2770951	2771212	GAAAAATGGGGTGTTAAACTTTAACACCCCACTTTTAACACAAGTGTTTGGATAGAAAAGTGTTAAAAAGTGTTAAAAATGGGGTGTTAAACTTTAACACCCCACTTTTAACACAAGTGTTTGGATAGAAAAGTGTTAAAAAGTGTTAAAAATGGGGTGTTAAACTTTAACACCCCACTTTTAACACAAGTGTTTGGATAGAAAAGTGTTAAAAAGTGTTAAAAATGGGGTGTTAAACTTTAACACCCCCTTCCCAAACAG	136
ba13353	DEL	chr1	2802788	2803047	CTCCCAACTCCCAACTTTGACACTATGCAAAAAGAAGATTCCCCATCACATCAAACTTGCGGTACATGCATGGAGTACTAAATGTAGATGAAATTAAAAACTAATTGCACAGTTTTGTTGTACTTTACGAGACGAATCTTTTGAGCCTAATTAGTCAATATTTGGACAATAATTCACAAATACAAACGAAACGCTACAGTGTGCTACAGTGCTGTAACAGTAATTTGGCACCTCCCAAATTCCCCAACTAAACACGGCC	273
ba13357	DEL	chr1	2855002	2855236	TTTCCATGATAAAGGATGAGGGTAGTCTTTGGTAAGGGCTCTGGTAGCCAACCTGTTCTGAATGACGAGGATGGACATGCACTCATGTGGAAGAAAAAGTCTATATTTTGGGAGCTACCTAAGAGGAGGAAGAAAAACGTACTAAGCCCGTTCACCGTAATAGTAACATGTATTTTCCATGATAAAGGATGAGGGTAGTCTTTGGTAAGGGCTCTGGTAGCCAACCTGTTCTGA	186
ba13371	DEL	chr1	2928266	2928660	AATAACCAAAAAAATAGAAATTTCATATTGCAACTATTCTACCTTAGAGCATTGCAGGCCATCTTACTAATGATCTAGGCAACCCTATGTACAGGTCAAGCAAGTAGTGTTCGCAATTGCATGTTATGCATAGGATTAGGGAAAAAATCAATTCATAGAAATGTTATAGATCATCTCCTACATGGCTAGAATTGGCACTTGCTGTCAATCTCATCAGTGAGTTTGGTACAAGTGACCCAGTCATCCTGATCAATATGATCTTAGATGGAGGTTTCACGAATCAATTACTAATTACTCTTCTCAATTCAGTGTACTCTTCTCATTCGATTTGCTGTCGACCTGTCTAGGAACCAAATGTTTCCTCATCTAGCAGCCACTTGTAAGCCTCATGGGC	355
ba13373	DEL	chr1	2957622	2957963	GGGGCTAAACTTTAGCCCTGTCACATCACACGTTCAGATGCTAATTAGGAGGACTAAATATGAGCTAATTAAAAAACTAATAGCAGAACCCATAGGCTAAATCGCGAGACGAATCTATTAAGCCTAATTAATCCATCATTAGCGAATGGTTACTGTAGCACCACATTGTCAAATCATGGACTAATTAGGCTTAATAGATTCGTCTCGCGATTTAGCCTACGGGTTCTGCTATTGGTTTTTTAATTAGCTCATATTTAGTCCTCCTAATTAGCATCTGAACGTGTGATGTGACAGGGCTAAAGTTTAGCCCCTGACATCCAAACGCCCCCTAAATACCCCCT	350
ba13375	DEL	chr1	2979613	2979859	AGGTGCCAAATTACTGTTACAGTACTGTAGCACACTGTAGCGTTTCGTTTGTATTTGTGAATTATTGTCCAAATATTGACTAATTAGGCTCAAAAGATTCGTCTCGCAAAGTACAACAAAACTGTGCAATTAGTTTTTAATTTCATCTACATTTAGTACTCCATGCATGTACCGCAAGTTTGATGTGATGGGGAATCTTCTTTTTGCATAGTGTCAAAGTTGGGAGTTGGGAGTAACTAAACATGG	287
ba13381	DEL	chr1	3123750	3124039	ATCAGCCTCACGGAGGAAGAGAAGGAGGAAGGGCTTGCTAGTGCTGGGCAGATCAGCCTCACGGAGGAAGAGAAGGAGGAAGGGCTTGCTAGTGCTGGGCAGATCAGCCTCACGGAGGAAGAGAAGGAGGAAGGGCTTGCTAGTGCTGGGCAGATCAGCCTCACGGAGGAAGAGAAGGAGGAAGGGCTTGCTAGTGCTGGGCAGATCAGCCTCACGGAGGAAGAGAAGGAGGAAGGGCTTGCTAGTGCTGGGCAGATCAGCCTCATGGAGGAAGAGAAGGAGGAAGGGC	308
pD14563	DEL	chr1	3179815	3179926	ACTTTGTCTCATTTCTGAAAGCCCTCACTCGGAGATGCACGAAGACACCAAGAACCTTGAATATGATGATTCTTGGTAAAATAAATCAGCTGGGGTTTGTTCTTGTTTATC	110
ba13386	DEL	chr1	3216778	3216918	GCGCTCACACATTCAAAGGGCCTGTTCGCTTCAGCTTATAAGCCGGCTGAAAAGCTGAAACGGCTGATTTGTTGTGAGAGGAAAACACTGTTTGGTGGCTGATAAGCCGGCTGAATAAGCTGAAGCGAACAGGCCCAAAA	124
ba13390	DEL	chr1	3411978	3412521	TTTATAATCCCAATTCCAGTTTCTATTGAATTTGGTAGAGCAAACCTCAGCTGCAAAGTAAATGTCGCCAATAAATTAGTGAACAATGGCCTCACATAATTTATTGTTTAGAACTTTGACCTTCATCTCGCACTCTGCAGCACAATTTTGAATGGCCTTGTTCTTAGAACCAGCGGGTACTAGAACTTCTTCATCTGGGAATTTTCAACGCCTCCCAACTATTGTAGAAAAAATCCTTCCACAATTATCAGTATACTGACTAGCTCACTGATCCAAAATTTAAATAAATTACCACCCTTTTACGCCTTTTCAATGTTAGGACTCGGTATTCGGTTTGCAGCTAGGTATTGCACGCATGGGAATATGGCCCAACGACCATCAACAAACCAGCTAGGGCAC…	105
ba13392	DEL	chr1	3449510	3449771	AATCCCAACTTTGACACTATGCAAAAAGAAGATTCCCCATCACATCAAACTTGCGATACATGTATGGAGTACTAAATGTAGATGAAATCAAAAACTAATTGCACAGTTTTGTTGTACTTTGCGAGACGAATCTTTTGAGCCTAATTAGTCAATTTTTGGATAATAATTCACAAATACAAACGAAATGCTACAGTTGCGCATTTATGACAAACTCCCAACTTTGACACTCCCAAATTGGAAACTAAACAAGGCCCAAACTTT	285
ba13393	DEL	chr1	3507409	3507617	GGTGCTTTTTCAGACTTGAGTTCCATCACTGATTCTCTGATTTCTTCTTTTGTGAATTCTTCTTCTAGAAACTGCAGGTCCAGTCATGGCATGTTCATCCTTGATGGCATCCCAATAGGTTTTGAAAAACTTTCCTATAAAGTCATCTAGCTCTGGTGCTTTTTCAGACTTGAGTTCCATCACTGATTCTCTGATTTCTTCTTTTGTG	146
ba13400	DEL	chr1	3698095	3698349	GACTCCACCACTATTAACTTGAACAACTGGATAGTAGCTCCCTTCGCTGTCCAGCCATTCAAGCTTTGGTGGGCCGAATGGAAACAATTCCTTTTCTGCAACTCCGCATCGGCGTACTGCAATCTCCTGGACCCAACCAACATTGACCCATATTGACCTGAACAACTGGATAGTAGCTCCCTTCGCTGTCCAGCCATTCAAGCTTTGGTGGGCCGAATGGAAACAATTCCTTTTCTGCAACTCCGCATCGGCAT	139
ba13412	DEL	chr1	3724838	3724974	CACACACACACACACACACACACACACACACACACACACACACACACACACACACACACACACACACACACACACACACACACACACACACACACACACACACACACACACACACACACACACACTCACACTCACA	132
ba13414	DEL	chr1	3954881	3955024	TAGCCGTTGATAATCGTGCTGAGATGAATGCATGCTCTATTTGTACTTTGGTTGTTACAATGGAATATGGTCATTGCTGCTCTCTTTGGTTATTATTATGGCTACAATTTGTCTTACAATGAATACCAAGGTGCAAATTCTTG	177
ba13420	DEL	chr1	4178059	4178279	CTAAATTTTAGCACATGTCACATCGGATGTTTGGACACTAATTAGGAGTATTAAACATAGTCTAATTACAAAACTAATTGCACAACCCCTAGGCTAAATCGCGAGACGAATCTATTAAACCTAATTAATCCATCATTAGCAAATAGTTATACTCCGAATTAGTGTCCAAACATCCGATGTGACAGGTGCTAAAATTTAGCACCTGCTATCCAAACACCCC	246
ba13424	DEL	chr1	4213187	4213518	TTGGATAGCATGTGCTAAATTTTAGCACCTGTCACATCGGATGTTTGGACACTAATTAGGAGTATTAAACATAGTCTAATTACAAAACTAATTGCACAACCCCTAGGCTAAATCGCGAGACGAATCTATTAAGCCTAATTAATCCATCATTAGCGAATGGTTACTGTAGCACCACATTGTCAAATCATGGACTAAAATAGATTCGTCTCGCGATTTAGCCTAGGGGTTGTGCAATTAGTTTTGTAATTAGGCTATGTTTAATACTCCTAATTAGTATCTAAACATCCGATGTGACATGTGCTAAAATTTAGCACATGCCTCCCAAACACCC	343
ba13432	DEL	chr1	4264025	4264449	ATTCAATTTAGTGTAATAACTTGATGAAATTGGTGCATCCGCAATCCAAAATATTATAACGAACAACATATTTGCTAATGTCATGTCAATATATATATATATATATATATATATATATATATATATATATATATATATATATATATATATATATATATATATATATATATATATATATATATATATATATATATATATATATATATATATATATATATATATATATATATATATATATATATATATATATATATATATATATATATATATATATATATATATATATATATATATATATATATATATATATATATATATATATATATATATATATATATATATATATATATATATATATATATATATATATATATATATATATATATATATATATATATA…	333
ba13435	DEL	chr1	4334962	4335084	AGGGGCCCGTTCGCTTCAGCTTATTCAACCGGCTTATCAGTCACCAAACAGTGTTTTTTCCTCTCACAACAAATCAGCCGTTTCAGCTTTTCAGCCGGCTTATAAGCTGAAGCGAACAGGCC	125
ba13436	DEL	chr1	4347072	4347234	ATACTAGACCTCCCTCTCCCTTATCGTTCCACACCACTGAGTAGGAGGAAGAACAATAACATCCGCAAGAGAGAGAGGTCATGGGAGGAGGGGAAGAGGAGGGGATGCCTATTCCCACCATCACTTGACCAGGTTCTTTTGGCCCAACGGAGCATGAGGCAT	185
ba13454	DEL	chr1	4537631	4537869	GGGAGGTGCCAAATTACTGTTACAGCACTGTAGCACACTGTAGCGTTTCGTTTGTATTTGTGAATTATTGTCCAAATATTGACTAATTAGGCTCAAAAGATTCGTCTCGCAAAGTACAACAAAACTGTGCAATTAGTTTTTAATTTCATCTACATTTAGTACTCCATGCATGTACCACAAGTTCGATGTGATGGGGAATCTTCTTTTTGCATAGTGTCAAAGTTAGGAGTTGGGAGTG	260
ba13459	DEL	chr1	4671546	4671970	TCTCACAAATTAGTCTCCATCTGTACAATTAGTTTTGTAAGAGCAACTCCAAGAGGCCGCTAATCTTACCCCCAATACCTTTTTTAGGAAAAAAGAGAGAAAAAATAAACTCCAACAATCCACCTAAACCTTCCCCAATTTTTTAGCGACGCTAAAAAACAGCCTGCCACCGCGTATATTTTAGCGTTGGTGTTTTTCCCCAATCCTGATTCCCGCACACCCGCACGTCCCTTCCGATGGGCCCAATACGATGACATGGCCTGTGTTTGAAGTATTGGGGGCTATTTATTAGCGATCTGCTGTGGACTGATATGTTTTTGGGGGAAATTTTTTTTGGAAGAACTCCCAATACATAGTTTTAGGGAAATTTTTTTTAGGATACTCTTGGAGTTGCTCTAA…	351
ba13461	DEL	chr1	4717462	4717679	CTATCATTAGCAAATGGTTACTGTAGCACCACATTGTCAAAACATGAACTAATTATAAAACCAACCGTAGAACCCATAGGCTAATTCGCGAGACGAATCTATTAAGCCTAATTAATTCATCATTAGCAAATGGTTTGGTGCTACAGTAACCATTTGCTAATGATAGATTAATTAGGCTTAATAGATTCGTCTCACGAATTAGACTCCATCCGTGTAA	125
ba13464	DEL	chr1	4883962	4884303	GGCTGTTTGGATACGAGGTGCTAAACTTTAACAGTGTCACATCGGATGTTTGGATGCTAATTAGGAGTACTAAAAAAAAGCTAATTAAAAAAACAAATGCACGGGAGGAGGATAAGTCGAGACGAATCTATTAAGCCTAATTAGTCCATGATTTGACAATGTGGTGCTACAGTAACCATTTGCTAATGATGGATTAATTAGGCTTAATAGATTCGTCTCGCGAATTATACTCCATCCGTGCAATTAGTTTTGTAATTAGCTTATGTTTAGTACTCCTAATTAGCATCCAAACATCCGATGTGATAGGTGTTAAACTTTAACAGGTGTTTCCCAAACACCCC	349
ba13465	DEL	chr1	4887918	4888187	GGCCATGTTTAGTTACTCCCAACTTCCAACTTTGACACTATGCAAAAAGAAGATTCCCTATCACATCAAACTTGCGGTACATGCATGGAGTACTAAATGTAGATGAAATTAAAAACTAATTGCACAGTTTTGTTGTACTTTGCGAGACGAATCTTTTAAGCCTAATTAGTCAATATTTGGACAATAATTCACAAATACAAACGAAACGCTACAGTGTGCTACAGTGCTGTAACAGTAATTTGGCACCTCCCAAATTCCCCAACTAAACA	290
ba13468	DEL	chr1	4934740	4935080	TTTGGCTTCAACATATTAAAGTTTAACACCCGTCACATCGGATGTTTGGATACTAATTAGAAGTATTAAATAAAGACTAATTATAAAACTAATTGCACAGTTGGAGTGTAATTCGCGAGACGAATCTATTAAACCTAATTAGTCCATGATTTGACAATGTGGTGCTACAGTAACCATTTGCTAATGGTGGATTAATTAGGCTTAATAGATTCGTCTTGCGAATTAGCACAGGGTTCTACAATTAATTTTATAATTAGCTCATGTTTAGTTCTCCTAATTAGCATCCGAACATCCGATGTGACACTGTTAAAGTTTAGCACCTCGTATCCAAACACCCCCT	345
ba13474	DEL	chr1	5024961	5025225	TATAAGTCATTCCAACTTTCTTAGAGAGTCAAAGCATCTCAAGTTTGACCAAATTTATACAATAAAGTGCTAACATTCATGATATCAAATAGGTACCATTAGTTTCTTCATTAAATATATTTTCATAATATATCTATTCGATGCCATAAACTTTTGTGATTTTCTCTATAATTTTAGTCAAACATAAAAATGTTTGACTCTCCAACAAAGTTGGAATGACTTATAATTTGATTTGTTGGAATGACTTATAATTTGGAACGGAGG	292
ba13475	DEL	chr1	5028866	5029176	GGGCTAAATTTTAGCCCCTGTCACATCGGATGTTTGGACACTAATTAGGAGTATTAAACATAGTCTAATTACAAAACTAATTGCACAACCCCTAGGCTAAATCACGAGACGAATCTATTAAGCCTAATTAATCCATCATTAGCGAATGGTTACTGTAGCACCACATTGTCAAATCATGGACTAATTAGGCTTAATAGATTCGTCTCGCGAATTAGCACAGGGTTCTGCATCATATTTAGTCCTCCTAATTAGCATCTGAACGTGTGATGTGACAGGGCTAAAGTTTAGCCCCTGACATCCAAACGCCCCC	336
ba13479	DEL	chr1	5107266	5107431	TCGTCAAGATCAGGAACTCGAAGGTAAATGCAGACACACTATCTAGACAGGTTCGGACCGCTAGATTGCGTAATACCCTATGTCTTGTGTGTGGATTGAATTGCTTTGGAGGGGGTCCCTGCCTCGCCGACACACTATCTAGACAGGTTCGGACCGCTAGATTGC	111
ba13481	DEL	chr1	5139782	5140057	TGTTTAGTTGGGGAATTTGGGAGGTGCCAAATTACTGTTACAGCACTGTAGCACACTGTAGCGTTTCGTTTGTATTTGTGAATTATTGTCCAAATATTGACTAATTAGGCTCAAAAGATTCGTCTCGCAAAGTACAACAAAACTGTGCAATTAGTTTTTAATTTCATCTACATTTAGTACTCCATGCATGTACCGCAAGTTTGATGTGATGGGGAATCTTCTTTTTGCATAGTGTCAAAGTTGGGAGTTGGGAGTAACTAAACAGGGCCTAACTT	274
ba13484	DEL	chr1	5223035	5223457	GGGCACGTTCCTCGCTGGACGAATAGTTAGTTTTAAAAATACGAACAGGAGTCAGAACCTCGAACCCGAATAAGGGGGTGTTTGGCAGGGAGGGGCTAAATTTTAGCCCCTGTCACATCGGATGTTTGGACACTAATTAGGAGTATTAAACATAGTCTAATTACAAAACTAATTGCACAACCCCTAGGCTAAATCGCGAGACGAATCTATTAAGCCTAATTAATCCATCATTAGCGAATGGTTACTGTAGCACCACATTGTCAAATCATGGACTAATTAGGCTTAATAGATTCGTCTCGCGATTTAGCCTACGGGTTCTGCTATTGGTTTTTTAATTAGCTCATATTTAGTCCTCCTAATTAGCATCTGAACGTGTGATGTGACAGGGCTAAAGTTTAG…	355
ba13512	DEL	chr1	5299453	5299633	ACACCAATTGCTACACTACCATTTCTCGCTCCACACTCTGCTGTGGTACCTTTCTGTGAAGGGGTCTACAAATATGCCACAGCTTGGGATGTGTTGAGAGAAGATGCAGCAGCATTAACTCAAGATGTAACATCTTTGACAGAGGATGCAGCACAGAAAACTGGGGTCACTATTGAGCAT	140
ba13521	DEL	chr1	5973445	5973791	TTCTTCCACTGACTTATTTTTAGCACCCGTCACATCGAATGTTTAGATACTAATTAGGAGTAGTAAACGTAGACTATTTACAAAACCAATTACATAAGTGGAATCTAAACGGCGAGACGAATCTATTAAGCCTAATTAGTCCATGATTTGACAATGTGTTGCTACAGTAAATATTTGCTAATGATGGATTAATTAGGCTTAATTAGGCTTAATAGATTCGTCTCGCCGTTTAGATTCCACTTATGTAATGGGTTTTGTAAATAGTCTACGTTTAATACTCCTAATTAGTATCTAAACATTCGATGTGACACGTGCTAAAAATAAGACACGGGAAGAAAACGCCCCC	347
ba13522	DEL	chr1	5984859	5985195	TGGATGTCAGGGGCTAAACTTTAGCCCTGTCACATCACACGTTCAGATGCTAATTAGGAGGACTAAATATGAGCTAATTAAAAAACCAATAGCAGAACCCGTAGGCTAAATCGCGAGACGAATCTATTAAGCCTAATTAGTCCATGATTTGACAATGTGGTGCTACAGTAACCATTCGCTAATGATGGATTAATTAGGCTTAATAGATTCGTCTCGCGATTTAGCCTATGGGTTCTGCTATTAGTTTTTTAATTAGCTCATATTTAGTCCTCCTAATTAGCATCTGAACGTGTGATGTGACAGGGCTAAAGTTTAGCCCCTGACATCCAAACGCCC	347
ba13530	DEL	chr1	6111128	6111394	TTGGGAGTGCCAAAGTTGGAAGTTTGCCATAAATGCGCAACTGTAGCATTTCGTTTGTATTTGTGAATTATTGTCCAAACATTGACTAATTAGGCTCAAAAGATTCGTCTCGCAAAGTACAACAAAACTGTGCAATTAGTTTTTGATTTTATCTACATTTAGTACTCCATGCATGTATCGCAAGTTTGATGTGATGGGGAATCTTCTTTTTGCATAGTGTCAAATTTGGGATTTTGGGGGAAACTAAACATGGCCTTTATATCGCT	288
ba13548	DEL	chr1	6195917	6196181	AGTTTGGCGAATTTGGGGGTGCTAAATTACTGTTACAGCACTGTAGCACACTGTAGCGTTTCGTTTGTATTTGTGAATTATTGTCCAAATATTGACTAATTAGGCTCAAAAGATTCGTCTCGCAAAGTACAACAAAACTGTGCAATTAGTTTTTAATTTCATCTACATTTAGTACTCCATGCATGTACCGCAAGTTTGATGTGATGAGGAATCTTCTTTTTGCATAGTGTCAAAGTTGGGAGTTGGGAGTAACTAAACATGGCC	275
ba13550	DEL	chr1	6204619	6204790	TGTTGCCTTAATTTTCTGTCCAAATTGTACCTTTGCACTCTTAGGAGTTTCAATTCATGTAAAGCAGATCAGAGAGCTGCAAGGCCTGCTGTCTTATTGACTGTCTTCACAGAATTTCAGCAGTTTCACTGTTTCCGGTAGGATGTTTTCTGGGATATCTTCAATCGCGGT	187
ba13552	DEL	chr1	6221137	6221457	GGTGGGACTTGACTACGGCCTTGTTTAGTTGGGGAATTTGAGAGGTGCCAAATTACTGTTACAGCACTGTAGCACACTGTAGCGTTTCGTTTGTATTTGTGAATTATTGTCCAAATATTGACTAATTAGGCTCAAAAGATTCGTCTCGCAAAGTACAACAAAACTGTGCAATTAGTTTTTAATTTCATCTACATTTAGTACTCCATGCATGTACCGCAAGTTTGATGTGATGGGGAATCTTCTTTTTGCATAGTGTCAAAGTTGGGAGTTGGGAGTAACTAAACATGGCCTACTACTGGTTATATTGTTTACTAAAAAAA	268
ba13556	DEL	chr1	6402924	6403185	CCAACTTTGACACTATGCAAAAAGAAGATTCCCCATCACATCAAACTTGCGGTACATGCATGGAGTACTAAATGTAGATGAAATTAAAAACTAATTGCACAGTTTTGTTGTACTTTGCGAGACGAATCTTTTGAGCCTAATTAGTCAATATTTGGACAATAATTCACAAATACAAACGAAACGCTACAGTGTGCTACAGTGCTGTAACAGTAATTTGGCACCTCCCAAATTCCCCAACTAAACACGGCCTTAATTCGTAGA	283
ba13561	DEL	chr1	6532502	6532857	TCGGGGCTGTTTGGATATGAGGTGCTAAACTTTAACAGTGTCACATCGGATGTTCGGATGCTAATTAGGAGGACTAAATATGAGCTAATTATAAAACTAATTGCAGAACCTGATGGAGTCTAATTCGCGAGACGAATCTATTAAGCCTAATTAGTCCATGATTTGACAATGTGGTGCTACAGTAACCATTTGCTAATGATGGATTAATTAGGCTTAATAGATTCGTCTCGCGAATTATACTCCATCTGTGCAATTAGTTTTGTAATTAGCTTATGTTTAGTACTCCTAATTAGCATCCAAACATCCGATGTGACAGGTGTTAAACTTTAACAGGGGTTTCCCAAACACCCCCTTC	351
ba13542	DEL	chr1	6755998	6756249	TTGGGGGTGCTAAATTACTGTTACAGCACTGTAGCACACTGTAGCGTTTCGTTTGTATTTGTGAATTATTGTCCAAATATTGACTAATTAGGCTCAAAAGATTCGTCTCGCAAAGTACAACAAAACTGTGCAATTAGTTTTTAATTTCATCTACATTTAGTACTCCATGCATGTACCGCAAGTTTGATGTGATGGGGAATCTTCTTTTTGCATAGTGTCAAAGTTGGGAGTTGGGAGTAACTAAACATGGC	281
ba13573	DEL	chr1	6804276	6804591	CTTTTAGAAGAACAAAAGAAAAATTATATCACAAAACTAGCTTAGCATCTTTTACCTTTTAGAAGAACAAAAGAAAAATTATATCACAAAACTAGCTTAGCATCTTTTACCTTTTAGAAGAACAAAAGAAAAATTATATCACAAAACTAGCTTAGCATCTTTTACCTTTTAGAAGAACAAAAGAAAAATTATATCACAAAACTAGCTTAGCATCTTTTACCTTTTAGAAGAACAAAAGAAAAATTATATCACAAAACTAGCTTAGCATCTTTTACCTTTTAGAAGAACAAAAGAAAAATTATATCACAAAACTAG	280
pD14781	DEL	chr1	6921012	6921159	TCTTTAGTACCGAGTGGGAGCTCCACCAGGAACTAAAGGGTGCGCATTAGTACCGGTTGGTGCCCCCACCCGGTACTAATGTGCCACTGGGCTTTTAGGTACCGGGTAAGGACACCAACCGATACTAATGCGCACCCTTTAGTACCG	135
ba13577	DEL	chr1	7024138	7024466	TTTTTAGCACGTGTCACATCGAATGTTTAGATACTAATTAGGAGTAGTAAACGTAGACTATTTACAAAACCAATTACATAAGTGGAATCTAAACGGCGAGACGAATCTATTAAGCCTAATTAAGCCTAATTAATCCATCATTAGCAAAATATTTACTGTAGCAACACATTGTCAAATCATGGACTAATTAGGCTTAATAGATTCGTCTCGCCGTTTAGATTCGTCTTATGTAATGGGTTTTGTAAATAGTCTACGTTTAATACTCCTAATTAGTATCTAAACATTTGATGTGACGGGTGCTAAAGTTTAGCAAGTGGAAGAAAACAGG	363
ba13596	DEL	chr1	7191407	7191691	TATGGCTGTTTAGTTCCCAATTTGGGATACGCAAAATTGGCATTTTGCCATAAATGTGCAACTGTAGTGTTTCGTTTGTATTTGTGAATTATTGTCCAAATATTGACTAATTAGGCTCAAAAGATTCGTCTCGCAAAGTACAACAAAACTGTGTAATTAGTTTTTGATTTCGTCTACATTTAGTACTCCATGCATGTACCGCAAGTTTGATGTGATGGGAAATCTTCTTTTTGCATAGTGTCAAAGTTAGGAGTTTGATGGGAAGTAAACATGGCCTATATCAA	282
ba13603	DEL	chr1	7307069	7307758	GGTTGGATAAGGTGAATCACTAGAATCAGTCTTCTGGTCTCTGATGGTCTGAAATGAAGGATTGTCCTGTGACGATGATCCAGATTCTGATTCCACCCTGACAATTCCTTCATCAATGTTCTGCTGTTGAATCAGGGAATCAGGCTCATCAGATTTGGACCTGCATTGAAAGGGGAAAAAACGCAGAGTTGTAGTCATAGTAGATACACGGCGTGTTCGCTTCAGCTTATAAGCCGGCTGAAAAGCTGAAACGGCTGATTTCTTGTGAGAGGAAAACACTGTTTGATGGCTGATAAGCCGGCTGAATAAGCTGAAGCGAACAGGCCGACACTGCCCACCATTCCACCAATGATTCATTCATGAAAAGAGTGGAGGTGGTTATTTACACTTCAGATAAGT…	122
ba13607	DEL	chr1	7366861	7367117	ATTTGGGAGGTGCCAAATTACTGTAGCAACACTGTAGCGTTTCGTTTGTATTTGTGAATTATTGTCCAAATATTGACTAATTAGGCTCAAAAGATTCGTCTCGCAAAGTACAATAAAACTGTGCAATTAGTTTTTGATTTCGTCTACATTTAGTACTCCATGCATATACCGCAAGTTTGATGTGATGGGGAATCTTCTTTTTGCATAGTGCCAAAGTTGGGAGTTTTGTAGGAAGTGAACAAGGGCTACGGTTCGG	271
ba13609	DEL	chr1	7375017	7375484	AAAGTTTAACACCCGTCACATCGGATGTTTGGATGCTAATTAGGAGTATTAAATATAGGCTAATTATAAAACTAATTGCACAGATGTGCTAATTCGTGAGACGAATCTATTAAGCCTAATTAGTCCATGATTTGACAATGTGGTGCTACAGTAACCATTTGCTAATGATGGATTAATTAGGCTTAATAGATTTATCTCGCGAATTAACACAGGGTTCTGCAATTAGTTTTATAATTAGCTCATGTTTAGTTCTCCTAATTAGCATCCGAACATCCGATGTGACACTGTTAAAATTTAACACCTCGTATCCAAACACCCCCTAAATCAAATCAAACACATCCAACACTTGATCGTGTCATCTCATCACGTGTGGCCCATTCACAGGCTCACAAGTTGAAA…	336
ba13611	DEL	chr1	7376349	7376554	ATAGGTACCTCTTTGTTCTTGATGATATATGGGATACAGAGGGCCTGTTCGCTTCAGCTTATAAGCCGGCTGAAAAGTTGAAATGGCTGATTTGTTGTGAGAGGAAAACACTGTTTGGTGGCTGATAAGCTGGCTGAATAATCTAAAGCGAACGGGCCGAATCATTATTTGCGAATTATTCTATGGAAGAACATTTGGCTCATAA	100
ba13618	DEL	chr1	7442220	7442457	CCTCTAGGCTAAATCGCGAGACGAATCTATTAAGCCTAATTAATCCATCATTAGTGAATGGTTACTGTAGCACCACATTGTCAAATCATGGACTAATTAGGCTTAATAGATTCGTCTCGCGATTTAGCCTAGTGGTTCTGCTATTAGTTTTGTAATTAGCTCATATTTAGTCNNNNNNNNNNNNNNNNNNNNNNNNNNNNNNNGCTAAAATTTAGCCCCCTCCTCCCAAACACCCCC	320
ba13650	DEL	chr1	7767456	7767593	ACCCCCCCCCCTGAGTATATTACCTAGCCTATGGTGTTAGAACGTCCTTATATACTATATTCTTTGTATACGTGCCATCTACTATTGGTACCCTTTTCTCCCCCCCCCCCCCCCCCCCCCCCTTTTTTTTTTCTTTT	120
ba13651	DEL	chr1	7789072	7789404	TCTTGTGCGTGATGCTGTCTTTTCCGCTCGCCCTTGCATAGTCTGCCTCCAAGAAACGAAGCTGAATGCTGTTGACCGCCTAAAAGTTCAGAGTTTCCTCCCAGCTTACCTAGATGAGTTCCAAACTCTAAATGCCGATAACACCAGGGGGGATTCTCACTGCCTGGAACTCTGCAGTTTTCTCCTCTATTTCCGTCTCCACAACCCCCCACTCTCTCACGACCACCTTCTCCTCTACTGCTTCCAATTACATCTTTGCGGTGACAAATGTGTATGCCCCGGCTCGACACCAAGACTCGCTCACCTTCCTGAATTCTCTCGAAGTGACAGCG	278
pD14879	DEL	chr1	7820489	7820844	TCTAAGGTGGTGTTCTCATCCACTTACGTATTTTTAGCACGTGTCACATCGAATGTTTAGATACTAATTAGGAGTATTAAACGTAGACTATTTAGAAAACCCATTACATAAGTGGAGGCTAAACGGGCGAGATGAATCTATTAAGTCTAATTAATCCATCATTAGCAAATATTTACTGTAGCAACACATTGTCAAATTATGGACTAATTAGGCTTAATAGATTCGTCTCGCCGTTTAGCCTCCACTTATGTAATGAATTTTGTAAATAGTCTACGTTTAATACTTCTAATTAGTATCTAAACATTCGATGTAACGGGTGCTAAAAATAAGTCAGTGGAAGCAAACGGAGCCTAAG	349
ba13655	DEL	chr1	7840233	7840549	TTGTAGGGCGTGATTGGTTGCTCCAGGCATGGGGAGCCGGTATGGAGGACCGGTCTAGGCTCACGGGAGGCAGACTGACTGTGTTTGGTTGTCTTTGTTGTTGGTCCAGTATGAGATAGAATCGTGTTTGGTTGCATGTATGGATAAGAGTTTTGGGTGTATGTCACATGGGCCCTGCGCGCTCACCTGCACCGTGCCATCCCGGCTCACGAGGGAAGGTCGTTTTTGGGCGGACGGAGGGATGCGGGATGGGAGGGGTGGAGTGAACGAGAGGGTGCAGCCATATGGGGGAGAGCAACCAATCACGTCCAAGTGC	369
ba13660	DEL	chr1	7876282	7876619	CAAGCATGGAGCTCGCCAAATCCAAACTTTCAGCCAGTTCCAATAGGTCGAATGGAAGCTGCTTCAGTCTGACCCTGACACCCCTCTGTCCTGAAAAGGATGCAACTATGGTAAGCGTGCCAGTTAAAGTGCTTCACGTTTGACCATGTTTGTAGTAAATAGTATTCACATTTATGGCTCCAAATTAATTTATTATGAAAATACATTTCATAATTAATCTAATAATGTTTATTTGATATTATATATATTTATACTTTTTCATCTATAATAGGTCAAACTTGACACAGTAAATCATGACACTGTTCCAGAATTGCATTTTTTTGGGGACGGAGGGAGT	248
ba13662	DEL	chr1	7928578	7928959	CAGAAGGGTCGCCTTTGCGATTGCTTTTAGGCCCCGTTTGGATCATTGGAATTGAATTCCATCCTAATAATCATAATTTAGACACAAATTAATTAAGCTAATATAATTGTATGTGGAATATAGTTGTATATTATAGTTGGTGATATGGGAGAGATACTTGTATGCTGCACTTCTACTATAGAGAAGCGAGTCTAAGAGCGTGCTATAAGAATTGAATTCCATCTAATAACCATAATCTATAGAATCAATTTCCATCTCCCACCCCATGAATTTAAGATAGGCTTATATCTAAACTTTGAAAAGTTGTGGAATGCCACATTCCAACATAAATTAGCCTACTCCATTAAATAGATTCCAATTCCTTCAAAATGAAAGGACCCT	341
ba13633	DEL	chr1	8024923	8025054	GCTGTGCTTCCTAGTAATACTAGGAGTATTTAGAGTTATATATATATATATATATATATATATATAGCTGTATATATGGAGTTACTATGGCTGGTAGGAGTAATTAAGAGCGGCGTTCTTTTGAGAATAAT	140
ba13676	DEL	chr1	8220391	8220707	TGCGGAACGTGGCGCCGCCGTCTCGAAAGCTTCGCGCTCAGGCTGTTCGACGAAATGCCGCATTTGGGCTCATGCCTTGCGCAGAGACAGTGGCTGTCGAAAGGCCAGCATCACGAACAATGTGAGTATTTCACTTCCACTCCATCTCATAGAAGACATTGTTGGCATACGTGCTCCGCATCTCTACTCTACTCTTGAGCTCGAATGGTTTCAGAAGCATGTCGATCAGAGCCAAGAGCTGGTTTGCAGCACCTAAATGCATTAGCATCAGCACAGGTGCGTTGGGCCTGTTTCTACGATGGCCCGCTGGGCTTTC	243
ba13678	DEL	chr1	8250297	8250626	TGGTTATTCTTCTGCAGATGCAGATCTTCGTTAAGACCCTCACCGGCAAGACCATCACCCTTGAGGTGGAGTCTTCTGACACCATTGACAATGTCAAGGCCAAGATCCAGGACAAGGAGGGCATCCCCCCGGACCAGCAGCGGCTCATCTTCGCTGGCAAGCAGCTCGAGGATGGGCGCACGCTTGCTGATTATAACATCCAAAAGGAGAGCACCCTCCACCTGGTTCTCCGTCTCAGGGGAGGCATGCAGATCTTCGTGAAGACCTTGACTGGCAAGACCATCACTTTGGAGGTTGAGAGTTCTGACACCATTGACAATGTGAAGGCC	227
ba13703	DEL	chr1	8651029	8651424	AACTACTGGGGTGTTTGGCAGGGAGGGGCTAAATTTTAGCCCCTGTCACATCGGATGTTTGGACACTAATTAGGAGTATTAAACATAGTCTAATTACAAAACTAATTGCACAACCCCTAGGCTAAATCGCGAGACGAATCTATTAAGCCTAATTAATCCATCATTAGCGAATGGTTACTGTAGCACCACATTGTCAAATCATGGACTAATTAGGCTTAATAGATTCGTCTCGCGATTTAGCCTACGGGTTCTGCTATTGGTTTTTTAATTAGCTCATATTTAGTCCTCCTAATTAGCATCTGAACGTGTGATGTGACAGGGCTAAAGTTTAGCCCCTGACATCCAAACGCCCCCTACATCACTCTAAGACTTCTCGGTGAGGAGCCGAATGACAA	352
ba13704	DEL	chr1	8755830	8755987	AGAGAGAGAGAGAGAGAGAGAGAGAGAGAGAGAGAGAGAGAGAGAGAGAGAGAGAGAGAGAGAGAGAGAGAGAGAGAGAGAGAGAGAGAGAGAGAGAGAGAGAGAGAGAGAGAGAGAGAGAGAGAGAGAGAGAGAGAGAGAGAGAGAGAGAGAGAGA	165
ba13706	DEL	chr1	8776206	8776543	TTTCTTCCACTTGCTAAACTTTAGCACCCGTCACATCAAATGTTTAGATACTAATTAGAAGTATTAAACGTAGACTATTTACAAAACCCATTACATAAGACGAATCTAAACGGCGAGACGAATCTATTAAGCCTAATTAATCCATCATTAGCAAATATTTACTGTAGCAACACATTGTCAAATCATGGACTAATTAGGCTTAATAGATTCGTCTCGCCGTTTAGATTCCACTTATGTAATTGGTTTTGTAAATAGTCTACGTTTACTACTCCTAATTAGTATCTAAACATTCGATGTGACGGGTGCGCAAGTGGAACCTTTGATCGATTGTTCTCAC	345
pD14944	DEL	chr1	8776789	8777153	AGGGCCTGTTTTCTTCCACTTGCTAAACTTTAGCACCCGTCACATCGAATGTTTAGATACTAATTAGGAGTATTAAACGTAGACTATTTACAAAACCCATTACATAAGACGAATCTAAACGGCGAGACGAATCTATTAAGCCTAATTAAGCCTAATTAATCCATCATTAGCAAATATTTACTGTAGCAACACATTGTCAAATCATGAACTAATTAGGCTTAATAGATTCGTCTCGCCGTTTAGATTCATCTTATGTAATGGGTTTTGTAAATAGTCTACGTTTAATACTACTAATTAGTATCTAAACATTTGATGTGACGGGTGCTAAAGTTTAGCAAGTGGAAGAAAACAGGCCCCAAGTAGG	363
ba13708	DEL	chr1	8788843	8789183	AGCACCATATTGTCAAATCATGAACTAATTAGGCTTAGGCCCCGTTTGGTTCATTGGAATTGAATTCCATCCTAATAATCATAATTTAAACACAAATTAATTAAGCTAATATAATTGTATGTGGAATATAGTTGTATATTATAGTTGGTGATATGGGAGAGATACTTGTATGCTGCACTTCTACTATAGAGAAGCGAGTCTAAGAGCGTGATATAAGAATTGAATTCCATCTAATAACCATAATCTATAGAATCAATTTCCATCTCCCACCCCATGAATTTAAGATAGGCTTATATCTAAACTTTGGAAAGTTGTGGAATGCCACATTCCAACATAAATT	355
pD14988	DEL	chr1	9215479	9215855	ATAAGGCTAATCCTAGTGGGAGTTTCATAGAGGTTTCATGCACATTAAATACGGTGACACATCAGCATATGTGATGACATGGTATGGTAGTTATGAAGTGAGAGAGGGAAGGAGTTTCATCAGGATGAAACTGTGTATACACTGTTTCCAAGACTATTAAACCTATTGAAACTTGCATTGGAGGCATAGAGTTTCATTTCATCTAACCATATCCAATCACATGCCTCACAATTAAATGTCATGGGCATCCTATGAAATCGTGAAATGAAACTATGCACTGGGACTCCCTGTTTCATTCATGAGAATACACCTCATGGAATGATATGGCATCTTTGGAAACAGTGCAATGAAATCTTGCACTGGGACTAGCCTAAGG	370
ba13760	DEL	chr1	9242563	9242865	CTCTTTTTTTTTGAAACTGTATACCCGGCAGAGATTGCCGGGCTTGTATTAATTAATAGAGAAGAAAATCACAAGACCTAAGCCAAAGTATAAAGGAAAAATTTATACTGAATTTACAGAGGGGCGGTGGGAAAGTGATCATTCATCAACTTGGCAGATAGAGCTCAAGTGCCTTGCTCCCGCTAAAATCCAACATCGTGCCTCCTCCTTAATTTTGCCGAGTAGTTGGTCAAGGCTTTTGAAATTGCGTTGAAAAACTCTAACATTACGCTCCTTCCAAATTTCCCAAAACACGAGAATGA	289
ba13763	DEL	chr1	9268201	9268459	TTTAGTTGCCCAACTTTGGAGGTGCCAAATTACTATTACAGCATTGTAGCACACTGTAGCGTTTCGTTTGTATTTGTGAATTATTATCCAAATATTGACTAATTAGGCTCAAAAGATTCGTCTCGCAAAGTACAATAAAACTGTGCAATTAGTTTTTAATTTCGTCTACATTTAGTACTCCATGCATGTACCGCAAGTTTGATGTGATGGGGAATTTTCTTTTTGCATAGTGTCAAAGTTGGAAGTTGGGAGTTTTTA	252
ba13764	DEL	chr1	9276188	9276459	CTTATGGCTGAAATTGACAAAGAAAACAAAGAGATTAGGTATTACTTGAGACTTCAGGTAATATTCAATGCAAATTTATTCATTGACCAAATCCCTAGATCTAGTGTTTTATGGGACAGTAAGGATGAAATAAACCAAGTAGTACTTGTTTATCAAAAAATAAAAAACGGCCATTCCATCATGGAAATACTGGCCTTGCCATTCCATGTTGAAATGGTTGAGTTATCCAGATATGCTGTTGTAGTTTCTGGTAAACTTTGTAGTTGTAGGT	220
ba13766	DEL	chr1	9399437	9399680	CCCTTCCCCACGTCTTCGCCGCGCCCTTCGCCGGCACCAGGCGACGAACACCCACCAGGTATGCCCGCCCCTTCTATTCCTCTCCTGATACGCGAGCAAAGTTATCCCAAAAAAAAGGAAAACCAATACGAAGATCCAGCAATACCCGACGCGCTGCCAGCAGGGGGGTTCCGGCGACGACTGGGCTAGCGGCGGCGCCCTTCCCCACGTCTTCGCCGCGCCCTTCGCCGGCACCAGGCGACG	197
ba13770	DEL	chr1	9490906	9491121	AGGGCGCAGCTCCGGCGGGAGATTGCCGACTCTGTCGCCGAGGTCGCAGCCATCTGCGCCACCATCGGCGAGCCGCCGGCCCCCCCGCCGACGGGCTCCCCCTGTGCCTCAACGTCTACCGCGCCAAGGTCGAGCAGGTGCGGCAGCACAGGGCGCAGCTCCGGCGGGAGATTGCCGACTCTGTCGCCGAGGTCGCAGCCATCTGCGCCACCATC	160
ba13803	DEL	chr1	9825649	9825990	AGAAGGAAGGGAAGGAGGAAAGAAAGAGAGTAAAGAAGGGGAAGAAATCTCCTAGGATTCAGGTAAGTTTTTCAATATCGTAGTATAGTAAATCTAAAAATACATTGTGCTTTTAGATGGTAAAAATCTAGCTTAGTATGTATAGTAGATTCGGTATTTATTTTGTAGTTTAGTATTTAGATCTACGGATATGTTATGTGTTTTTAGATGTTAAAAATGTAGCTTCGTTAGTATAGTATTACATTCGGTTTTTAGTTCATAGTTTAGTATTTAGATCTAGAAGTATTTACTAGTATAGTTTCATGAATTTTTAATATTTTTATTATACAACCGTAGGATAC	358
ba13816	DEL	chr1	10082329	10082908	GGTTGTAATTATTTCCAAATCTCACATGTTTCCTAACGTCATCTCCTTTTAAATGGTATATAATGAAACACAAAGCTTCTTTTTCTTTGGACAGTATAAAGAGATGGGCTATCTACCTCAGGCAATGGTAAATTATTTAGCACTATTGGGCTGGGGTGATGGTACTGAAAATGAGTTCTTCACTATTGATGATCTAGGTTAGTTCTCAATAATTCATTCTATCATTTTTACTCCCCCCCCCCCCCCAAAATGGTCAAAGAACACTTGTTTAGTAATTTTTTTTTTTTTTTTTTTCCCCCCCCCCCCCCCAAAATGGTCAAAGAACACTTGTTTAGTAATTTTTTTTTTTTTTTTTTTCCCCCCCCCCCCCCCCCAAAATGGTCAACGATCACTTGTTTA…	114
ba13823	DEL	chr1	10248678	10248995	GAAAGTGCAATTCTCCACAAGTGAGAGTTTCAGCCCTTGTTTACTTCCCATAAAACTCCTAACTTTAACACTATGCAAAAAGAAGATTCCCCATCACATCAAACTTGCGCTACATACATGGAGTACTAAATGTAGATGAAATTAAAAACTAATTGCACAGTTTTGTTGTACTTTGCGAGACGAACCTTTTGAGTCTAATTAGTTAATATTTGAATAATAATTTACAAATACAAACGAAACGCTACAGTGTCGCATTTATGGCAAAATGCCAATTTTGCGCACCTCCCAACTTCCCAAGTAAACAAGGACTCAGACTG	286
pD15027	DEL	chr1	10325450	10325793	GCAAGGGGGTGTTTTTAGGACCTCCTAAAATTTATGTCACATCAAATATTTGGAGGCTAATTAGGAGGACTAAATATGAGATAATTATAAAACTAATTACACAGATGGAGGCTAATCCACGATACGAATCTATTAAGCCTAATTAATCCATCATTAGCACATGTTTACTGTAGCATCACATTGTCAAATCATGAACTAATTAGGCTTAATAGATTCGTCTCGCAAATTAGTCTCCATCTGTGCAATTGGTTTTGTAATTAGTCTATATTCAATACTCTTAATTAGTATCTAAACATTCGATGTGACAGAAATTTTAGGAGGGACTAAAGAAACAAACACCCCC	342
ba13866	DEL	chr1	10570252	10570658	TTGGATGCTTGGAATTGAATTCCATTCTAACAATCATAATTTAGACACAAATTAATTAAGCTAATATAATTGTATGTGGAATATATTTGTATATTACTGTTGGCGATATGGGAGAGATACTTATGTGCTGCACTTCTGCTATAGGGAAGCGAGTCCAAGAGCGTGCTATAAGAATTGAATTCCATTGTAATAATCATAATCTATAGGATTAATTTCCATCTCCCACCCCATGAATTTAAGATAGGCTTATATCTAAACTTTGGAAAGTTGTGGAATGCCACATTCCAAGATAAATTAACCTACTCCATTAAGTAGATTCCAATTCCTTCAAAATGAAGGGATCCAAACGGGGCCTTACAGAATTTTCTGCAGTCAACCCCACTCCCCCCTCTCTCTCTC…	387
ba13875	DEL	chr1	10710366	10710560	TCAGGTACGAGTTCCAGTAGTTCTTCACCTCGTTGTCGGTCCGGCCCGGCAGGTGCGACGCGATCTGAGACCACCTGCAGCACAAACATTTCTCACCGTGTCAGAGAGGCAGTCATAGGGGGTGTTTGGGAGGAGGGAGCTAAACTTTAGCTCTGTCACATCGAATGTTTGGATACTAATTAGGAGGATCCCGG	150
ba13877	DEL	chr1	10761393	10761663	AGGAGGATGTACGCGCCGGCGGCGATCGACGTCGGGATCTGGTCCTTGAGGAACACCTGCGTCCGGCGGCGGGCGTCGAAGCTGAGCTTTGGGCTTGAGCTGCCGGAAGATGTGCGGGATGGCCACCACCGAGATGGCGGCGAGGAGGATGTACGCGCCGGCGGCGATCGACGTCGGGATCTGGTCCTTGAGGAACCCCTGCGTCCGGCGGCGGTCGTCGAAGCTGAGCGCCTGGCGCTCGCTGATGTCGACGCCGGCGAAGGGCTTGGC	140
ba13915	DEL	chr1	11074896	11075103	ATGCAACAGAGAATGATCTGGACCAAATGGCTCCAGACGATGATGGACCTGATATCCTACTAGATGATGAAGCAAGGGTGTTTCATGAGAAGGGTGAGTTTTCATAATGCATCATACATATTTGGACTTTATGTTATCTTACTATTGGTTTTTTTTTGTCATATACAGGTTTTGTGTATGAGTATCCAGAGATCCAGAGTATGTTGC	133
ba13919	DEL	chr1	11121506	11121743	AGAAATATTTAATGATGTCTAATTGCCAATTGCTTCCCCGGCAACGGCGCTAGAAATGCTTGTTAGTATCTCTTATGGCCTAAAGATTAATTTCAGATTAATTCTGCAAGCGCATAGAATCACTGTTGTAGCATTTCACCCGGGAGTATTCCAAGGTATTGTATTTATATTTTTTCAGAGGGAAGCACTAGTGGCGTAGACGATCTCTTAATAAATCCTTCGAGCGTTACCACAACT	219
ba13921	DEL	chr1	11216067	11216251	AGGGGCGGATCCAGGGCCCGGGCTGCCCGGGCTGCAGCCCGGGGCGAGATCATGGAGTCCCTTTAACCTATGTACTGTTTAGCCTAACAAAATGAGGTTTAGGAGACAAAATTAGACTATTTTAGGTGTGATTTAACAGCTCAGCCCGGGGCGCAATCCCGTTCTGGATCCGCCCCTGGACATA	190
ba13923	DEL	chr1	11242102	11242440	CCCGTTTGGATCATTGGAATTGAATTCCATCATAATAATCATAATTTAGACACAAATTAATTAAGCTAATATAATTGTATGTGGAATATAGTTGTATATTATAGTTGGTGATATGGGAGAGATACTTATATGCTGCACTTCTACTATAGAGAAGCGAGTCCAAGAGCGTGCTATAAGAATTGAATTCCATTCTAATAACCATAATCTATAGAATCAATTTCCATCTCCCACCCCATGAATTTAAGATAGGCTTATATCTAAACTTTGGAAAGTTGTGGAATGCCACATTCCAACATAAATTAGCCTACTCTATTAAATAGATTCCAATTCCTTCAGGG	351
ba13925	DEL	chr1	11267199	11267437	ATTAAACATAGCCTAATTATAAAACTAATTGCACAACCCCTAGGCTAAATCGCGAGACGAATCTATTAAGCCTAATTAGTCCATGATTTGACAATGTGGTGCTACAGTAACCATTCGCTAATGATGGATTAATTAGGCTTAATAGATTCGTCTCGCGATTTAGCCTAGGGGTTCTGCTATTAGTTTTATAATTAGCTCATGTTTAGTCCTCAGTACTCTTAATTAGTATCCAAACATC	362
ba13927	DEL	chr1	11305916	11306241	CTTATTTTTAGCACGTGTCACATCGAATGTTTAGATACTAATTAGGAGTATTAAACGTAGACTATTTACAAAACCCATTACATAAGTGGAGACTAAATGGTGAGATTAAGCCTAATTAGTCCATGATTTGACAATGTGTTGCTACAGTAAATATTTGCTAATGATGGATTAATTAGGCTTAATTAGGCTTAATAGATTCGTCTCGCCGTTTAGATTCGTCTTATGTAATGGGTTTTGTAAATAGTCTACGTTTAATACTCCTAATTAGTATCTAAACATTCGATGTGACGGGTGCTAAAAATAAGTCAGTGGAAGAAAACGGGGC	355
pD15112	DEL	chr1	11461108	11461341	TTAAAATGTTGAACTATACTTTCGTATTGTTGAACACAGTTTTCAAAAGGTATTGAATTTTAATTATTCTAAATGTTGAAAGCGGAAAATTGTAAACATAGGAGTTATTTACAGAGATCAAGAATAGGATAAGATAAAGGAAAAGGAGATGTTGGCTGGCCCCAGTATGCTATATCAACATTTTCGATATACTATTTCAATATTTTATATACACTATTATCAACATTATTATA	230
pD15117	DEL	chr1	11482789	11483164	TTAAGGCTAGTCCCAGTGCAAGGTTTCATTGCACTGTTTTTAAGAATGCCACATCATCCCATGAGGTGTATTCTCATGAATAAAACAGGGAGTTCCAGTGCACAGTTTCATTTCACGATTTCATAGGATGCACATGACATTTAATTGTGAGGCATGTGATTGGATATGGTTAGATGAAATGAAACTCTATAGCCCCCAATGCAAGTTTCAATAGGTTTCATAGTCTTGGAAACAGTGTATACATAGTTTCATCCTGATGAAACTCCTTCCCTCTCTCACTTCATAACTACCATGCCATGTCATCACATATGCTGATGTGTCACCGTATTTAATGTGCATGAAATCTCTATGAAATTCCCACTAAGATTAGCCTAA	371
ba13909	DEL	chr1	11486359	11486653	GTGGATCGACAGCGAACTAACTAGGGTTTTCCATCTAATCTAACGGATCTAATCCTAACATGAAGCATAGATTGCATATGAAAAGGGTAATCTTGGTGTAAAGGTAAATCATGAGAACAAGTAGATCACATCCACAGATACGTATATGATAAAACACCACCAAGGGTAATAAGAGCCTATCGTCTTCTAGTTGAAGCAAGCACAACACATCCAAGGTTTATCAATCCGTGGATCGGCAGTGAACTAACTAGGATTTTCCATCTAATCTAACGGATCTAATCCTAACATGAAGCA	228
ba13982	DEL	chr1	12483166	12483429	GAGAGTGTAGAATGTCTTGAATCTTTTGGTACTCCGTTAGTGGTTTCCTCAAGGAATCGAGGATGAGAGTGTAGAATGTCTTGAATCTTTTGGTACTCCGTTAGTGGTTTCCTCAAGGAATCGAGGATGAGAGTGTAGAATGTCTTGAATCTTTTGGTACTCCGTTAGTGGTTTCCTCAAGGAATCGAGGATGAGAGTGTAGAATGTCTTGAATCTTTTGGTACTCCGTTAGTGGTTTCCTCAAGGAATCGAGGATGAGAGTG	255
ba14021	DEL	chr1	12743059	12743386	TTTAGCACGTGTCACATCGAATGTTTAGATACTAATTAGGAGTATTAAACGTAGACTATTTACAAAACCCATTATATAAGTGGAATCTAAACGGCGAGACGAATCTATTAAGCCTAATTAGTCCATGATTTGACAATGTGTTGCTACAGTAAATATTTGCTAATGATGGATTAATTAGGCTTAATTAGGCTTAATAGATTCGTCTCGCCGTTTAGATTCGTCTTATGTAATGGGTTTTGTAAATAGTCTACGTTTAATACTCCTAATTAGTATCTAAACATTCGATGTGACGGGTGCTAAAGTTTAGCAAGCGGAAGAAAACAGGCC	355
ba14027	DEL	chr1	12993982	12994213	CCCAGGAGGTCAAGCTCTAGGCCTTCATATTTACTATCACAAATATGCTCCATCCCAACACTGGAGAGGTCGAGCTCTAGGCCTTCATATTTACTATCACAAATATGCTCCATCCCAACACTGGAGAGGTCGAGCTCTAGGCCTTCATATTTACTATCACAAATATGCTCCATCCCACCTCCCAGGAGGTCAAGCTCTAGGCCTTCATATTTACTATCACAAATATGCTCC	178
ba14068	DEL	chr1	13751246	13751582	GATGTCAGGGGCTAAACTTTAGCCCTGTCACATCACACGTTCAGATGCTAATTAGGAGGACTAAATATGAGCTAATTAAAAAACTAATAGCAGAACCCATAGGCTAAATCGCGAGACGAATCTATTAAGCCTAATTAGTCCATGATTTGACAATGTGGTGCTACAGTAACCATTCGCTAATGATGGATTAATTAGGCTTAATAGATTCGTCTCGCGATTTAGCCTAGGGGTTGTGCAATTAGTTTTGTAATTAGACTATGTTTAATACTCCTAATTAGTGTCCAAACATCCGATGTGACAGGGGCTAAAATTTAGCCCCTCCCTGCCAAACACCCC	360
ba14073	DEL	chr1	14165057	14165339	CCCGCACGTTGATGACGGCGCGTCCTCAGCCACCTCGCACGCATTGCCGCCACGGCCACCCTCGCGCGCATCATCGAACCCGTCGTGCCTGCGCGCGTAAAACCCCGGCACCCCGCCGTCTTTTACGCTCCCGCACCTTGCTAACGCAAGGCAGTGATGCAAGCCTAAAGGGGTGTTTGGATCCTTGGTTTGGACTAAAATTCATGTCACATCGAATATTTGAATGTTAATTAGGAGGACTAAACGTGAGCTAATTATAAAACTAATTACACAAAAGGAGGC	123
ba14074	DEL	chr1	14165769	14165918	CGGACACGTACCTCAACATGTCCACCGATGACAGTGAAGAGCCCGAGCAAAACCTTGCCACGGTGGAAGATACCGCTGAGGTATATATCATTTATAACAGAGAGTAACCAGGCGGACACGTACCTCAACATGTCCACCGATGACAGTGA	115
ba14076	DEL	chr1	14341287	14341540	GATGCTACATGGAAGACCTCATTCAAATCTGAAGTTGCTGATCATCTTATTAGAATCAAACAGAACCTGCATCCCTCCCCTAAGGCTTTATTCCCTGTTACCCCCCCCCCCTTCCTCCTTCAGTTAGGTAGTTGTCTAATTTAGCGCCTAGCCGCTGGTTAGCTCTCTCTCTCCCTGTAAGTCTGTATTTTACTTTGTTGTTTTTTAATATATTCCCTGTTGCCGGGGGGTTTTGCCCCACGGTTCGTGGTCA	256
ba14107	DEL	chr1	14529019	14529363	CTAAACTTTCAGCAACATTTGAGTTTGTTGTAGTGTATCATGTTGTTTAGCTCTGAAATTTAAATTTGTGTATTTCTATCTAAACTTTCAGCAACATTTGAGTTTGTTGTAGTGTATCATGTTGTTTAGCTCTGAAATTTAAATTTGTGTATTTCTATCTAAACTTTCAGCAACATTTGAGTTTGTTGTAGTGTATCATGTTGTTTAGCTCTGAAATTTAAATTTGTGTATTTCTATCTAAACTTTCAGCAACATTTGAGTTTGTTGTAGTGTATCATGTTGTTTAGCTCTGAAATTTAAATTTGTGTATTTCTATCTAAACTTTCAGCAACATTTGAGTTTGT	312
ba14108	DEL	chr1	14609983	14610174	CAGCTTCCTCCTGGGTGGACGGTGCTTTTGGCAAAACAAACCCCTCAGCCAAAGAGCCTTGCATATCTAGAAGTTGGTGGAGTAGTTTTCCCACTGGTTGGTTAAGTCTTGTTGAGCTTAGTAGCTCAGCCTTGCTTGTGGCACATCTTTCAGGTGATGTTGAAGCTTCTGAGTTTGCTGCTATCGGCACT	202
ba14115	DEL	chr1	14993381	14993561	CTCATACCTAGTATGGGATAGGGAAGCCTAGTACCTGATTGAACTAGGGCATGTCTTATATTCCTGTTGTCCTTGGAACGTCGTTCCCATGGTGCTTCATGTGGGTGCAAGTGCGATCGTAGTACGGACTATGGAGCATTGCATGCTAAAGGAAGTTTGGACCTAACACGTGCCTAAGGG	137
ba14154	DEL	chr1	15259072	15259249	ACTTGGGATTCCGTGTGAGAGTAGCGACTTAAAAGATCGAGTTGTTGAAGCGAAATCTACGAACTAGTTTCTGAGCATCGGAGTCAACTTACGCCAGGGATTAGTATGGAGATTCGCGCACTGGATGGTTGCTCCACTGAACCTTGACGTAAGATATGCTGGTACTCCTTTCGAAGG	190
ba14156	DEL	chr1	15344373	15344610	CCCGGCCAACTCCTTCGAAGTGGGACGACGCCGAGAAGTGGATTTCCAGCCCGACGTCAAACCGTACAGGCCCCAGCGGGCCCGCCGACGGTGAAGGGGTCTGCGGCGGTGGCTGCGTTGCTGCCGCCGTTCTCCCGGCCAACTCCTTCGAAGTGGGACGACGCCGAGAAGTGGATTTCCAGCCCGACGTCAAACCGTACAGGCCGCGCGGGGCCTGCCACTGGGACTGTGCCAAAG	145
ba14165	DEL	chr1	15711308	15711634	TGGTGAGTCATCGGCTCGTTGTGCCTCGTCGGCTGCTCGTCGTGGCTCGGCGACGGCTCGTCCAAGTGCTGCAGGTGCAACACCTCCAAGGTATCCACACGTGCAGGGAGGAAGCGTCGCAAGCAGGACTGCTAGCTCCGCGAGTTCCAACAGGGTGATGTCCAGCAGCTCCTCAGCAGCTCGTCCACGTGCAGCAAGATCGCCTCCGGTACCGCGGCTCGTCGTCGGCTCGTCGTGGCTCATCGGTGGCTCGTCGGCGGCTCGTCCAAGTGCTGCAGGTGCAACACGTCCAAGGTATCCACACGTGCAGGGAGGAAGCGTCGCAA	200
ba14172	DEL	chr1	16317601	16317724	AGACAAGCTTTTGGGATTATGGGACTAATGGAAAGGTGAATCTTGCAGATGGCGCACCACATAGGCAAGACTAGCGTTTAACATTTCAGCACATAATTTTTCCTTATGGTTAGACAAGCTTTT	100
ba14207	DEL	chr1	16600861	16601394	CCACAGGCCATATAGGTTGTGTTTGATTACCTGGCTAAGTCCGTAATCATGCTAGTCTAATGCAGCCTTTGTATGTTTGGTTATCTGCATAGGGGCCTTAGTCAGGCTAGCTCAATGCAAAAGGTGCCTCTAAACCAGGCTAGCCTAAAATGCAGAAATCGGCCGTTTATCTCTGGACAGGCTTAGCCCATGCTACGGTGATGCGACTGCTTGACTCTGCTCACCTTCGTGGCCGGGAAAGCCCCCCCGGCCCCCACCCCCGCCACCCCCCCCCCCACGTAAAATGCAGAAATCGGCCGTTTATCTCTGGACAGGCTTAGCCCATGCTACGGTGATGCGACTGCTTGACTCTGCTCACCTTCGTGGCCGTAAACGCTGCCGCTTACCCTACCGCCACCA…	138
ba14208	DEL	chr1	16605417	16605744	GGGTTAAATTTTAGCCCCCGTCACATCGAATGTTTGGACACTAATTAGGAGTATTAAACCTAGACTAATTACAAAACTAATTACACAACCCCTAGGCTAAATCGCAAGACGAACCTATTAAACCTAATTAGTCCTTGATTTGACAATGTGGTGCTACAGTAACCATTCACTAATGATGGATTAATTAGGCTTAACAGATTCGTCTCGCGATTTAGCCTAGGGGTTCTGCAATTAGTTTTGTAATTAGCTTATATTTAGTCCTCCTAATTAGTATCCGAACATCCGATGTGACAGGGCTAAAATTTAGCCTCCTCCTTCCAAACACCC	355
ba14299	DEL	chr1	17940175	17940457	ACTCACCACATGTAGACGAAGGGCAAATTGCTTCTTACTTGCCAGATCAGTCAAGTTTCTGACCGTGGAGGCTGCAAAGAAATCAGCTTCCTGATTGCTTCACATTCCTCTTTGTGCTGCCTCTCGATCTTGCTCTGCTCAAGTTGCTTCCTAAGATCCTCAATATCAGTCTGAGCTTGCAAGATCTGTCGCTCAATCTCAATCTGCAGCTCATTAAAGCTCTCCTTCTCCCTAATGTTTGCATCAACAACAGCCTTGCTTTTCAGAAGAGGCAGTTCAAAG	143
ba14302	DEL	chr1	18431935	18432121	TCTCCACCCGCATCCCTGTACCTACACATGAGGGGTAAAAAAGACCGAGTCTTGGATCCCAAAGGGTTAGCAAGCATATACTTGGGAATCCAAAACTTAGTCACTAAATCTTGAACACCTCAAGCAAAAGATCAAGTCACTTCGAGCTCATGTTCTCCACCCGCATCCCTGTACCTACACATGAGG	156
ba14347	DEL	chr1	19555525	19555654	GATACCAGCTGAAACGGACCCGAATTGCTATTTCTGAGAATTCAAGCCAACGCACCTCGGTGATACTAGGGATTGTCCTACAGTCAAGTATGGCTCTGATACCAGCTGAAACGGACCCGAATTGCTATT	101
ba14391	DEL	chr1	20118374	20118506	TACAATTCACATAATTGCAAATCAATTCAAGTAGCCTTTAATGGATATTCAATGAACACAATATACAAATCATGGATACAAATGGAATATCATCATCTCTATGATTGCCTCTAGGGCATACCTCCAACACCT	122
ba14434	DEL	chr1	20588797	20588944	ACTCCCTCCGTCCCAAATTATAGATCGTTTTGACTTTATTAGATTCGTAGACTTTGTTATGCACTTAGATATACCCTATGTCTAGATGCATAATAATATCTATGTATCTAGAAAAGTCAAAACGACCTATAATTTGGAACGGAGGGA	148
ba14436	DEL	chr1	20828199	20828661	GATGGTGGAAATACCAACTCAAAGCTAACAAGACATTGTAACACATCATTCTATAGCTTTAGTAGCTTGGTTGGATCGATTGCTTTCTGCGAAATTGCATTGAGAAACGCGCATAGCTTTATGAGCGTCAATTGTACATTATCTGTAGAATACCCCTCGGTGCAACCGGAAGCAACTAGGTCATCAACATATGGTAGTCATGGGCCTTTAGATTTATGAACTTCTTTTCTTTGAGCGTCAATTGTACATTATCTGTAGAATACCCCTCGGTGCAACCGGAAGCAACTAGGTCATCAACATATGGTAGTCATGGGCCTTTAGATTTATGAACTTCTTTTCTTTCATATTTATTATTCCCTTTATATTCGAGGAGTACCCAGACAGAACCTTGATACTATT…	116
ba14439	DEL	chr1	20971528	20971871	CGTGTCTTATTTTTAGCACGTGTCACATCAAATGTTTAGATACTAATTAGGAGTAGTAAACGTAGACTATTTACAAAACTATAATTACATAAGATAAGACGAATCTAAACGGCGAGACGAATCTATTAAGCCTAATTAGTCCATGATTTGACAATGTGTTGCTACAGTAAATATTTGCTAATGATGGATTAATTAGGCTTAATTAGGCTTAATAGATTCGTCTCGCCGTTTAGATTCGTCTTATGTAATGGGTTTTGTAAATAGTCTACATTTAATACTTCTAATTAGTATCTAAACATTCGATGTGACGGGTGCTAAAGTTTAGCAAGTGGAAGAAAACAGG	357
ba14473	DEL	chr1	21455636	21456133	AGATTGCGCTGGGAGAAGGATAAGGTTCCTTTACAGGTCCACCACGGGGAGCAGCTACGCGTGTAGATGGTGAAAAACAAGAGAGAAGAATGACCGAGGCCTCCGAGCTACCGCACATTCATCTTTTTTACGTTAAATATACAATAGTGAATAGTAGTAGTCCTAATGTTAAAAAAAATAGTAGTAGTCCAAACCAAGGAAAAAAAAATAGTAGTAGTCCAAACCAACGAACATAAAATAGTAGTAGTCCAAACCAAGGAAAAAAAAATAGTAGTAGTCCAAACCAAGGAAAAAAAAATAGTAGTAGTCCAAACCAAGGAAAAAAAAATAGTAGTAGTCCAAACCAACGAACATCATGAAGCTAAAATCTTACAATTTAATGTCTTCTCCAGCTTTTCC…	108
ba14474	DEL	chr1	21457764	21458096	TAAACTTTAGCACCCGTCACATCGAATGTTTAGATACTAATTAGGAGTATTAAACGTAGACTATTTACAAAACCCATTACATAAGACGAATCTAAACGGCGAGACGAATCTATTAAGCCTAATTAGTCCATGATTTGACAATGTGTTGCTACAGTAAATATTTGCTAATGATGGATTAATTAGGCGTAATTAGGTTTAATAGATTCGTCTCGCCGTTTAGATTCGTCTTATGTAATGGGTTTTGTAAATAGTCTACGTTTAATACTCCTAATTAGTATCTAAACATTCGATGTGACACGTGCTAAAAATAAGACACGGGAAGAAAACGCCCC	362
ba14454	DEL	chr1	21856324	21856512	TGCGCGGTGGTGATGGAATGGAAGGTCCTCTTTTCGAAACAGGTTTTTTACCTTAATGTTATTTTATGGAAAACATCAAGGTCAGGCTCTGCTTCACTGCTGGCTCAATCCAGTTCTAAATCCTGAAAATGTCTCGCAGCACCCTTGCCTGCAAGCTGCAGCTGGCACCAGGTGCTGCGCTGTGACAA	216
ba14486	DEL	chr1	22162684	22162844	ACCACTTTGCGCAGCTTTCCTTCCGAGTGCTCCTACTGCTCCAGCTACTGTATCAAGTGCGCTGCCCTTCCTCGCTGTCACTGTACGGCTCTGCTGAACCACTTTGCGCAGCTTTCCTTCCGAGTGCTCCTACTGCTCCAGCTACTGTATCAAGTGCGCT	101
ba14503	DEL	chr1	22400621	22401033	AGTTTCTCTAGTCTTCTACGGCTTGGCTCTTTGAGTCGGCTTAGCACCGTCCTGTTCTCGTTCTAAGGGGGTGTTTGGAAGGAGGGGGCTAAATTTTAGCCCCCGTCACATCGAATGTTTGGACACTAATTAGGAGTATTAAACCTAGATTAATTACAAAACTAATTACACAACCCCTAGGCTAAATCGCGAGACGAATCTATTAAGCCTAATTAATCCATCATTAGCGAATGGTTACTGTAGCACCACATTGTCAAATCATGGACTAATTAGGCTTAATAGATTCGTCTCGCGATTTAGCCTAGGGGTTCTGCAATTAGTTTTGTAATTAGCTTATGTTTAGTCCTCCTAATTAGTATCCGAACATCCGATGTGACAGGGCTAAAGTTTAGCCTCCTC…	358
ba14527	DEL	chr1	22404921	22405266	GAGGCTAAACTTTAGCCCTGTCACATCGGATGGTCGGATAATAATTAAGAGGACTAAACATAAGCTAATTACAAAACTAATTGCAGAACCCCTAGGCTAAATCGCGAGACGAATCTATTGAGCCTAATTAATCCATCATTAGTGAATGGTTACTGTAGCACCACATTGTCAAATCATGCACTAATTAGGCTTAATAGATTCGTCTCGCGATTTAGCCTAGGGGTTGTGTAATTAGTATTGTAATTAGTCTAGATTTAATACTCCTAATTAGTGTCCAAACATCCGATGTGACAGGGGCTAAAATTTAGCCCCTCCCTGCCAAACACCCCCTAAGGGGGTGTTTGG	366
ba14532	DEL	chr1	22575964	22576288	TGTTAAAGTTTAACACCCGTCACATCGGATGTTTGGATGCTAATTAAGAGTATTAAATATAGGCTAATTACAAAACTAATTGCATAGATGGAGTGTAATTCGTGAGACGAATCTATTAAGCCTAATTAGTCCATGATTTGACAATGTGGTGCTACAGTAACCATTTGCTAATGATGGATTAATTAGGCTTAATAGATTCGTCTCGCGAATTAGCACAGGGTTCTGCAATTAGTTTTATAATTAGCTCATATTTAGTTCTTCTAATTAGCATCCGAACATCCGATGTGACACTGTTAAAGTTTAACACCTCGTATCCAAACACCC	347
ba14489	DEL	chr1	22839646	22840029	CAAGTTGCGTAACCTCGCGCTGGTGTGCGGAGGAGAGTATGATTTTCCATGATTAAGTACAACAGCAAGTTGTGTAACCTCGCGCTGGTATGCGGAGGAGAGTATGATTTTCCATGATTAAGTACAACAGCAAGTTGTGTAACCTCGCGCTGGTATGCGGAGGAGAGTATGATTTTCCATGATTAAGTACAACAGCAAGTTGTGTAACCTCGCGCTGGTATGCGGAGGAGAGTATGATTTTCCATGATTAAGTACAACAGCAAGTTGTGTAACCTCGCGCTGGTATGCGGAGGAGAGTATGATTTTCCATGATTAAGTACAACAGCAAGTTGTGTAACCTCGCGCTGGTATGCGGAGGAGAGTATGATTTTCCATGATTAAGT	376
ba14569	DEL	chr1	23111457	23111705	TTGCTTGTACTTCAAAAACCAATCCATGTGTATATACTAAGAAAAAAATTAGATTACGTATTTCAATTCATATGCTTTTACTTGAAAATCAATCCAACCATGTGTACATACTTAGAGAAATTAGATTACGTATTTCAATTCATATGCTTGTACTTCAAAGACCAATCAATATGTATATATTTAGAAAAATTAGATTAAGTATTTCAATTCATTTGCTTGTACCTTTAAAACCAATCCATGTGTATCTA	220
pD15221	DEL	chr1	23473338	23473496	ACGCGGCAATAGTGCATTCGGGTGCCGTAATGCACCCGTTTTGCATCATTTTTCGTGCCGGAACCGCATGCCCAAAAACACTCCCAAACATGTTGTAGTGCATATTTAGGAAGATTGCATGCGTTTGTTGCGAAAAAATCCACCCGAGTTTCGTTACC	156
ba14555	DEL	chr1	23932227	23932616	AAAACATACCAATTTCATCTTTATTCTGGTTTCCCCTAACTAAATTGCAACCAATGCCAATGGCCCAATGCCATTAAACTGATCCTAAGTTACTCTCAGGGGCAACAATATTTAATTGTGCACATGTGTCATCTCCATCTACTGAGGCAACAACGTTGCAGCATGCAGAATGCAGAGTGCATGTAATAAGATTGGTGAATAGTCACCACTTTAAGGAATTTAGGTACTATTTTTCATTGGCATCTCACGACAGTATGGTAGATATTTCTGACTCATTACCATCACACAGACAACGATATCAGCTGAAAAGTGAAAACAACTAAGGGCACTAGAGAACAAACTTCAGGATCGACCAGCCCTTCCCCTCAAATCAACTTGAAGTACAGCTA	266
ba14620	DEL	chr1	24755605	24755737	ATAAGTTACTTAATTAATTGTCTATTTTATTTGTCCAGTATCTAAAGATTATGTGTCATATAAATAAGTTACTTAATTAATTGTCTATTTTATTTGTCCAGTATCTAAAGATTATGTGTCATATAAATAAGT	123
ba14649	DEL	chr1	25140078	25140263	CTGAGTACCCCGTACTCAAGGTTTTCCCCTTATGGTTATCTTTCAGAAGCTCCACAGGAAGCTACCGAGGAGGAGACCTCAAAGCCCTAGGGTATTGACCTGAGTCTCACAATACCCTAGAGAAAAGTTTATCTACGCATCTTCTCCTGAACTATTTATGTTTAAATCTTAGNNNNNNNNNNNNT	121
ba14650	DEL	chr1	25250403	25250861	GGATGGATCCCAACGGCGGCCGCTGCGGCATTCACGGCCTTGCCTAATTCCTGCCGGTACACCTACGTTGCCAGCAGCTCGATCAATTTGGCGGGAAAGGGAAGCCCATATAGGGGTGTTTGGATCCTGGAACTAAAGTTTAGTCTGTGTCACATCGGATATTTGGATGCTAATTAGGAGGACTAAACATGAGCTAATTACAAAACTAATTGCAGAACTCCTAGGCTAAATCGCGAGACGAATCTATTAAGCCTAATTAATCCATCATTAGCGAATGTTTACTGTAGCACCATATTGTCAAATCATGGACTAATTAGGCTTAATAGATTCGTCTCGCGATTTAGCCTAGGGGTTGTGAAATTGGTTTTGTAATTAGCCTATATTTAATACTCCTAATTA…	344
ba14651	DEL	chr1	25252775	25252886	GAGAGAGAGAGAGAGAGAGAGAGAGAGAGAGAGAGAGAGAGAGAGAGAGAGAGAGAGAGAGAGAGAGAGAGAGAGAGAGAGAGAGAGAGAGAGAGAGAGAGAGAGAGAGAG	163
ba14662	DEL	chr1	25552976	25553221	AATAAGGTCCTCAACAGAGACATAGGATTCATAAGGGTGAATCTGAACTTCGGAGAAACAAAGACACCCAGCTTGTTGGAAGGGAGTTGAAATAGACTCGTATTCATATTCCAATAAGGTCCTCAACAGAGACATAGGATTCATAAGGGTGAATCTGAACTTCGGAGAAACAAAGACACCCAGCTTGTTGGAAGGGAGTTGAAATAGACTCGTATTCATATTCCAATAAGGTCCTCAACAGAGAC	120
ba14663	DEL	chr1	25600668	25600793	TGGTCGGCCGGTGAGCCCACGCCCCACCCCCGCCCGCTCCGCCTCCCCCGCCGCCCGGCGGCGAGCGCGGCCCAACAATAGCGTCGTGGTCGGCCGGTAAGATCCCTATCCTTTTCCCCGTTCGC	101
ba14697	DEL	chr1	25928837	25929215	AACACAGGTTAAACGAATGTTTGGACACTAATTAGGAGTATTAAACTTAGATTAATTACAAAACTAATTACACAACCCCTAGGCTAAATCGCGAGACGAATCTATTGAGCCTAATTAATCCATCATTAGTGAATGGTTACTGTAGCACCACATTGTCAAATCATGCACTAATTAGGCTTAATAGATTCGTCTCGCGATTTAGCCTAGGGGTTGTGTAATTAGTTTTGTAATTAATCTAGGTTTAATACTCCTAATTAGTGTCCAAACATTCGATGTGACGGGGGCTAAAATTTAGCCCCCTCCTTCCAAACACCCCCTTACTCCAAAGCGACCAGCCAACCCCCCCGGATTAAGCTAAAGCCGCCCCCACCCAACCCG	308
ba14694	DEL	chr1	25950878	25950998	ATGGTCACAAGATGTGAACGGAGATTGGTATCCACATCAAAATTTCTGTCAGACGCAGGGAGGCTGCAACACTTCCACTTGGCCTTACCAAGCCAAAAATTGAGGAATTCCTGCCTATGG	113
ba14700	DEL	chr1	26061566	26061962	TAAAATTTCCTCTTCTAACGTCAGCGGACGTTTCATTAAAAGTTTCATGATTATTAGGGGCTGTTTGGATACGAGGTGCTAAACTTTAACAGTGTCACATCGGATGTTTGGTAATTAGGAGGACTAAACATGATCTAATTATAAAACTAATTGCAGAACCTTGTGCTAATTTGTGAGACGAATCTATTAAGCCTAATTAGTCCATGATTTGACAATGTGGTGCTACAGTAACCATTTGCTAATGATGGATTAATTAGGCTTAATAGATTCGTCTCGCGAATTATACTCCATCTGTGCAATTAGTTTTGTAATTAGCTTATGTTTAGTACTCCTAATTAGCATCCAAACATCCGATGTGACAGGTGTTAAACTTTAACAGGTGTTTCCCAAACACCC	354
ba14701	DEL	chr1	26091211	26091544	TACGAGGTGTTAAACTTTAACAGTGTCACATCGGATGTTCGGATGCTAATTAGAAGAACTAAATATGAGCTAATTATAAAACTAATTGCAGAACCCTGTGCTAATTCGCGAGACGAATCTATTAAGCCTAATTAGTCCATGATTTGCAAATGGTTACTGTAGCACCACATTGTCAAATCATGGACTAATTAGGCTAATAGATTCGGTCTCGCGAATTACACTCCATCTATGCAATTAGTTTTGTAATTAGCCTATATTTAATACTCTTAATTAGCATCCAAACATCCGATGTGACGGGTGTTAAACTTTAACACTTGGTTGCCAAACAGGCCC	333
ba14703	DEL	chr1	26164865	26165006	TGAATAGAGGACGACACATGGAGGACCCGGACCTCACCCAAGGCCACCTTTTCACGAACAAAGTGAATAGAGGACGACACATGGAGGACCCGGACCTCACCCAAGGCCACCTTTTCACGAACAAAGTGAATAGAGGACGAC	124
ba14733	DEL	chr1	27033601	27033896	TGATCTAGATGAACTTAATCAAGGCCTTGTTTAGTTGGGGAATTTGGGAGGTGCCAAATTACTGTTACAGCACTGTAGCACACTGTAGCGTTTCGTTTGTATTTGTGAATTATTGTCCAAATATTGACTAATTAGGCTCAAAAGATTCGTCTCGCAAAGTACAACAAAACTGTGCAATTACTTTTTAATTTCATCTACATTTAGTACTCCATACATGTACCGCAAGTTTGATGTGATGGGGAATCTTCTTTTTGCATAGTGTCAAAGTTGGAAGTTGGGAGTAACTAAACATGGC	297
ba14737	DEL	chr1	27321911	27322240	TTTTTTCTCTCTTTTTTCCTAAAAAAAGTATTGGGGGTAAGATTAGCAGCCTCTTGGAGTTGCTCTAATTGAATGTTTTTACCCTCGCCTGATAAAGTCTAAACTGATCTTGAATTGGATTTTACGTTGACTCCCGGGAGTTCCTAATTACGTTGGTTGTAAATAGAGTATCTGCATGGATGTAAATTAATTCCACGTACATTCTCCCGGGAGATCACAAATTGGATTGTACGTTGACTCGGTTCTGAATGCAAAACCGACGAGCTTTCCAGTGGTCGGTCAATCATGTACAACTCCCAAAAAAAAAAAAACACCCACAAAAAAGGGGG	372
ba14747	DEL	chr1	27663058	27663434	TACAAGGTGTTAAACTTTAACAGTGTCACATCGGATGTTCGGATACTAATTAGGAGGACTAAACATGAGCTAATTATAAAACTAATTGCAGAACCTTGTGCTAATTCGCGAGACGAATCTATTAAGCCTAATTAGTCCATGATTTGACAATGTGGTGCTACAGTAACCATTTGCTAATGATGGATTAATTAGGCTTAATAGATTCGTCTCGCGAATTATACTCCATCTGTACAATTAGTTTTGTAATTAGCTTATATTTAGTACTCCTAATTAGCATCCAAACATCCGATGTGACAGGTGTTAAAGTTTAATAGGGTGTTCCCAAACACCCCCTTAGTTTATGCTGATTTCCGGGACTGAGGGAAAAAGAGAAAAA	343
ba14750	DEL	chr1	27693435	27693700	CCTTGTTTAGTTGCCCAACTTGGGTGCACCCAAATTACTGTAGCAACACTGTAGCGTTTCGTTTGTATTTGTGAATTATTGTCCAAATATTGACTAATTAGGCTTAAAAGATTCGTCTCGCAAAGTACAACAAAATTGTGCAATTAGTTTTTGATTTCGTCTACGTTTAGTACTCCATGCATGTACCGCAAATTTGATGTGATGGGGAATCTTCTTTTTGCATAGTGCCAAAGTTGGGAGTTGGGGGTGAACTAAACATGGCCTA	269
ba14778	DEL	chr1	28036419	28036596	GTGGGTCAAAACAGTGGTGAGAGAAAGAACCCATGCTACAACCAGTATGAGCCACCAGCTGACTATACCCCTTGAGGGTCACCCACACTAAATAGAGAGCAACCCAATCCAGCTTGTGAGAAAAATGTGTCTAAGTGTGTGAGAGATGGAGTTTTCATTGAGACACCACCCAAAGAG	186
ba14785	DEL	chr1	28414326	28414573	GGGGTGCTAAATTACTGTTACAGCACTGTAGCACACTGTAGCGTTTCGTTTGTATTTGTGAATTATTGTCCAAATATTGACTAATTAGGCTCAAAAGATTCGTCTCGCAAAGTACAACAAAACTGTGCAATTAGTTTTTAATTTCATCTACATTTAGTACTCCATGCATGTACCGCAAGTTTGATGTGATGGGGAATCTTCTTTTTGCATAGTGTCAAAGTTGGGAGTTGGGAGTAACTAAACATGG	273
ba14790	DEL	chr1	28754707	28755016	ATAACAGAGCAGGAGAGGTGAAAATTGACTGAGGCCATGTTTAGTTACTTCCAACTCCCAACTTTGACACTATGCAAAAAGAAGATTCCCCATCACATCAAACTTGCGGTACATGCATGGAGTACTAAATGTAGATGAAATTAAAAACTAATTGCACAGTTTTGTTGTACTTTGCGAGACGAATCTTTTGAGCCTAATTAGTCAATATTTGGACAATAATTCACAAATACAAACGAAACGCTACAGTGTGCTACAGTGCTGTAACAGTAATTTGGCACCTCCCAAATTCCCCAACTAAACACGGCCTGA	278
ba14812	DEL	chr1	28771612	28771943	CTTTTCCTTTTTGGGTTCAGGCCATGTTTAGTTACTCCCAACTCCCAACTTTGACACTATGCAAAAAGAAGATTCCCCATCACATCAAACTTACGGTACATGCATGGAGTACTAAATGTAGATGAAATTAAAAACTAATTGCACAGTTTTGTTGTACTTTGCGAGACGAATCTTTTGAGCCTAATTAGTCAATATTTGGACAATAATTCACAAATACAAACGAAACGCTACAGTGTGCTACAGTGCTGTAACAGTAATTTGGCACCTCCCAAATTCCCTAACTAAACAAGGCCTCATTTCCAGAATGACCAAAGTTGATTGAGACTAATTA	268
ba14813	DEL	chr1	28776115	28776416	CAGATAGGGCCTTGTTTAGTTGCCTGATTTTGGGTGCCCAAAATCACTGTTGTAGCACTGTAGTATACTGTAGCGTTTCGTTTGTATTTGTGAATTATTGTCCAAATATTGACTAATTAGGCTCAAAAGATTCGTCTCGCAAAGTACAACAAAACTGTGCAATTACTTTTTAATTTCATCTACATTTAGTACTCCATGCATGTACCGCAAGTTTGATGTGATAGGGAATCTTCTTTTTGCATAGTGTCAAAGTTGGAAGTTGGGAGTAACTAAACATGGCCTTATTCTGTTCACCACCCTA	312
ba14817	DEL	chr1	28819717	28820028	ACTGCACCATCAGAGCGCCCTGTGGAACATCAAACTATGGCCTTGTTTAGTTGGCCAATTTGGGAGGTGCCAAATTACTGTTACAGCACTGTAGCACACTGTAGTGTTTCGTTTGTATTTGTGAATTATTGTCCAAATATTGACTAATTAGGCTCAAAAGATTCGTCTCGTAAAGTACAACAAAACTGTGCAATTACTTTTTAATTTCATCTACATTTAGTACTCCATGCATGTACCGCAAGTTTGATGTGATGGGGAATCTTCTTTTTGCATAGTGTCAAAGTTGGAAGTTGGGAGTAACTAAACATGGC	288
ba14826	DEL	chr1	29154119	29154508	TGCGGTACATGCATGGAGTATTAAATGTAGACGAAATTAAAAACTAATTGCACAGTTTTGTTGTACTTTGCGAGACGAATCTTTTAAGCCTAATTAGTTAATGTTTGGACAATAATTCACAAATACAAACGAAACCCTACAGTGTGCTACAGTGCTGTAACAGTAATTTGGCACCTCCCAAATTCCCCAACTAAACAAGGCCCAAAGCGGCGAGGCAGCAGCCCAACTTTGACACTATGCAAAAAGAAGATTCCCCATCACATCAAACTTGCGGTACATGCATGGAGTATTAAATGTAGACGAAATTAAAAACTAATTGCACAGTTTTGTTGTACTTTGCGAGACGAATCTTTTTGAGCCTAATTAGTCAATGTTTGGACAATAATTCA	267
ba14827	DEL	chr1	29162468	29162622	AGGGGCTTTGCCGAGTGTCAAAAAAAAACACTCCGCAAACAAGGGGCTTTGCCGAGTGTCAAAAAAAAACACTCCGCAAACAAGGGGCTTTGCCGAGTGTCAAAAAAAAACACTCCGCAAACAAGGGGCTTTGCCGAGTGTAAAAAAAACACTC	142
ba14833	DEL	chr1	29350761	29351252	AGTATCAACAGTATATAGGGAATTCAGGTTATTACAACCTCAGCAGCAGAATTAGTTGGGTGTTTGTAATGTCACTTTTGCACTATTGAATTTTTGCCACATCTTATATTATAGTAATTAAGGCATAATGAACATTATACACATAAATGTGAAGGGGAAACTTAAAGAAAAGTAGTATTGATGAAATGTAGTGTAATTAATATAGAGCTAGACGTGGAAATCAAGCCTAAATATATACCAGCCAGTGGATTAACAAAGATAAAAAGTTGGATTGAATTGGGATAAACAAGGTCATAAAATATGCAATGGTTGGATGTTTCCCCGTAGAGTGCAAATGTTTGCAGCATTAACCGATACCTGTGGGGTCTTGGGGCCTGGGACCTAGGGAGGTAACCTTGA…	103
ba14836	DEL	chr1	29390055	29390363	CACCTCTCAACCCTGCTGCTGGCACGAGCTAAAACCTTATTTAGTTATCAAAATTGGGAGTGCCAAAATTATTGTGCTGGTACTGTAGCACACTGTAGCGTTTCGTTTGTATTTGTGAATTATTGTCCAAACATTGACTAATTAGGCTCAAAAGATTCATCTCGCAAAGTACAACAAAACTGTGCAATTAGTTTTTAATTTCATCTACATTTAGTACTCTATGCATATACCGTAAGTTTGATGTGATGGAGAATCTTCTTTTTGCATAGTGCCAAAGTTGGGAGTTAGGGGTGAAGTAAACGAGGGCT	285
ba14839	DEL	chr1	29492311	29492648	TAAGTCATTCCAAGAATCTTGGAGAGTCAAAGTATCTCAAGTTTGACTAAATTTATATGATAATATAATAATATTTATGATGTCATCTAAGTATCATTAGATTTTTCATCAATTATATTTTTATAGTATACCTATTTGATGTCATAAATCTTTATAATTTTCTCTATAATTTTGGTCAAACTTGAGATGCTTTGACTCTCCAAGATTCTTGGAATGACTTATAATTTGGGATGGAGGGAGTAATATTTATGAACTTATAAAAGCTAAAACAACCTACAGAGGGATTAAAAGAATAGATATAAGTGTATGTGTTTTCCTTCATTTTCCACTCAAATCC	256
ba14859	DEL	chr1	29586268	29586561	ATTTATGCATCTGGGGCCATGTTTAGTTACTCCCAACTCCCAACTTTGACACTATGCAAAAAGAAGATTCCCCATCACATCAAACTTGCGGTACATGCATGGAGTACTAAATGTAGATGAAATTAAAAACTAATTGCACAGTTTTGTTGTACTTTGCGAGACGAATCTTTTGAGCCTAATTAGTCAATATTTGGACAATAATTCACAAATACAAACGAAACGCTACAGTGTGCTACAGTGCTGTAACAGTAATTTGGCACCTCCCAAATTCCCCAACTAAACACGGCCTGGGG	280
ba14860	DEL	chr1	29642142	29642324	CGCGGATGCTGATGTGGCGGGAGCTTGGCGCCGTGGATCTTGGCGCCAAGCTTGGCGCTGTAGTTCTTGGTGCCGAGCAATTTACCCCGTCGGCCCCAGCCACCCTAGGGCCAAGGTCCATGCGCAGCTGCTGACGCGGATGCTGATGTGGCGGGAGCTTGGCGCCGTGGATCTTGGCGCCA	164
ba14861	DEL	chr1	29659151	29659311	ACCGCCCGACCGCCGAGCGTCGCCGGCCATCGATCGGGGTATGAAAAGCACGCGCACGGCTCTTGCCTCATCGCTTGCCAGGCTACAGGCTACAGCTGCACGCTGTCATCGTCACTGTCCCCGCTCGCCAGCCAGACGCCGAGCGCCGCGCGGGCGGCCC	157
ba14868	DEL	chr1	29823760	29824055	TCAGACGACGAAACTGCTGCACATGTTGAACTTCCTCCAACTATATTCAAACCGTATATTTTCTACCCTGTTTGTACATACTTCACCTCGAGGTCGGACTCTTCTCCTCCTTTATGTCGATGATATGATCATTACTAGAGATGATTCTCAGCAGGGGCGGATCCAGAACGGGGCTGCGCCCCGGGCTGAGCTGTTGAATCACACCTAAAATAGTCTAATTTTGTCTCCTAAGCCTCATTTTATTAGGCTAAACAGCACATAGGTTAAAGGGACTCCATGGTCCCGCCCCGGGCTG	187
ba14871	DEL	chr1	29881696	29882194	CTGCGTCTCATGCGCGTCGCTTTCGTCCAAGAAGGCGCAAATTTTATGATAACAACTCGTTGATCTGTGACTGTGGCATCATGAGTTGAGTTCACAGCCATCCTAAATGTTTGTTTCCCTCCTATCTCGAAGGATTGGCGTCTACTCTTAGGGGCTGTTTGGATACGAGGTGCTAAACTTTAACAGTGTCACATCGGATGTTCGGATGTTAATTAGGAGGACTAAACATGATCTAATTATAAAACTAATTGCAGAACCTTGTGCTAATTCGCGAGACGAATCTATTAAGCCTAATTAGTCCATGATTTGACAATGTGGTGCTACAGTAACCATTTGCTAATGATGGATTAATTAGGCTTAATAGATTCGTCTCGCGAATTATACTCCATCTGTGCAATT…	395
ba14883	DEL	chr1	30187050	30187419	TCGACTCGCCTGTTGCTGCTCTTTTTTTTTTTTTCCTTGGAGCCTTGTGCCATGTTCAGTTCACTTCAAAATCCCAACTTTGGCACTATGCAAAAAGAAGATTCCCCATCACATCAAACTTGCGGTACATGCATAGAGTACTGAATGTAGACGAAACTAAAAACTAATTGCACAATTTTGTTGTACCTTGCGAGACGAATCTTTTGAGCCTAATTAGTCAATATTTGGACAATAATTCACAAATACAAACGAAACGCTACAGTGTTGCTACAGTAATTTTGCCACCCCAAAATTAGGCAACTAAACACGGCCTTGGATGATTCAGCGTGCGCGAGAGCTGGAAGAACGGCCGCCCGTGCCGCGCCGCCA	274
ba14894	DEL	chr1	30198662	30199031	TTGATACAAGGTACTAAACTTTAGGAGGGTCACATCGGATGTTCGGACGCTAATTAGAAGGACTAAACATGAGCTAATTATAAAACTAACTGCAGAACCCTTATACTAATTCGCGAGATGAATCTATTAAGCCTAATTAATCCATCATTAGCAAATGGTTACTGTAGCACCACATTGTCAAATCATGAACTAATTAGGCTTAATAGATTCGTCTCGCGAATTAAACTCCATCTGTGCAATTAGTTTTGTTAGTATCTAAATATCCGATAGGACATGCCCTAAAGTTTAGGATGCCGCATCCAAACAGGCCTAAGTGTTGTTTAGAAGCTGTCCTAAGTCAGCTATTTTAAACTTTGGTTAAATATTATT	327
ba14896	DEL	chr1	30264474	30264780	AATCCGGGTGACCTGAATGGATATGATGTACTCCCTCCGTTCCAAATTATAAGTCATTTCAACTTTTTTGGAGAGTCAAAGCATCTCAAATTTGACCAAATTTATACAATAAAGTGCTAACATTCATGATATTAAATAGGTACCATTAGTTTCTTCATTAAATATATTTTCATAGTATATCTATTCGGTGCCATAAACTTTTGTGATTTTCTCTATAATTTTAGTCAAACATAAAAATATTTGACTCTCCAAAAAAGTTGGAATGACTTATAATTTGGAACGGAGGGAGTAGCTGCTAGCTAGCAT	257
ba14899	DEL	chr1	30330817	30331157	TGTTTGGCTCCATGGTGTTAAAGTTTAACACCCGTCACATCGGATGTTTGGATGCTAATTAGGAGTATTAAACATAGGCTAATTATAAAATTAATTGCACAGATGGAGTGTAATTCGTGAGACGAATCTATTAAGCCTAATTAGTCCATGATTTGACAATGTGGTGCTACAGTAACCATTTGCTAATGATGGATTAATTAGGCTTAATAGATTCGTCACGCGAATTAGCACAGGGTTCTGCAATTAGTTTTATAATTAGCTCATGTTTAGTTCTCCTAATTAGCATCCGAACATCCGATGTGACACTGTTAAAGTTTAGCACCTCGTATCCAAACACCCC	354
ba14901	DEL	chr1	30353563	30353752	TGTGAATTATTGTCCAAATATTGACTAATTAGGCTCAAAAGATTCGTCTCGCAAAGTACAACCAAACGCAATTAGTTTTTAATTTCGTCAACATTTAGTACTCCATACATGTACCGCAAGTTTGATGTGACGAGAAATCTTTTTTTTGTATAGTGCCAAAGTTTGGATTGCGGGGAACTGAACAGGGCC	286
ba14903	DEL	chr1	30392687	30392865	TTTCATATATAGAGATAAGTAGCACACATTGATTACATTAATGGCTCATTAGAGCTTTAACTAAACAGCTAACTGCCTGGGTACTTGCACAGTTACTTGTGCTGCCCAAGACCTTAATAGCAGAGACATAATTAGGCACAGATACCTAAGAGATAACTGGGAGCAGGGCTTAACTTCT	248
ba14904	DEL	chr1	30405424	30405759	ATGTGCTAAAATTTAGCACATGTCACATCGGATGTTTGGACACTAATTAGGAGTATTAAACATAGTCTAATTACAAAACTAATTGCACAACCCCTAGGCTAAATCGCGAGACGAATCTATTAAGCCTAATTAGTCCATGATTTGACAATGTGGTGCTACAGTAACCATTCGCTAATGATGGATTAATTAGACTTAATAGATTCATCTCGCGATTTAGCCTAGGGGTTGTGCAATTAGTTTTGTAATTAGACTATGTTTAATACTTCTAATTAGTGTCCAAACATCCGATGTGACAGGTGCTAAAATTTAGCACCTGCTATCCAAACACCCCCCTA	317
ba14908	DEL	chr1	30578124	30578253	TGGCGCCACCTTACCAAACTAGATTTCACAAATTTCTTTTGGTGTCACTGCAATCAGCAGACTGCAGGGAGGCGTTTTCTTGTTATCAAATATGCAGTGCAAGAAAATATATATTAGCCTTTTTAATTA	124
ba14909	DEL	chr1	30588606	30588895	CTAAATTTTAGCACCTGTCACATCGGATGTTTGGACACTAATTAGGAGTATTAAACATAGTCTAATTATAAAACTAATTGCACAACCCCTAGGCTAAATCGTGAGACGAATCTATTAAGCCTAATTAGTCCATGATTTGACAATGTGGTGCTACAGTAACCATTCGCTAATGATGGATTAATTAGGCTTAATAGATTCGTCTCGCGATTTAGCCTACGGGTTGTGCAATTAGTTTTATAATTAGACTATATTTAATACTCCTAATTAGTCACATGCGTCCCAAACACCC	313
ba14914	DEL	chr1	30633123	30633464	CACATGTCACATCAAATATTTAGATACTAATTAGGAGTATTAAATGTAGACCATTTACAAAACTTATTATATAAGTGGGTCTAAATGGTGAGACGAATCTATTAAGTCTAATTAGTCCATCATTTGACAATATATTGTTACAGTAAACATTTAATAATGATGGATTAATTAGGCTTAATAGATTTGTCTCGTCATTTAGCCTCCATCTGTGTAATGAGTTTTATAAATAGTCTACGTTTAATACTCCTAATTAGTATGTAAACATTCGATGTGACACGGGCTAAAAATAAACAAAGTAATCAAACGTCCCCTAGCTCAAAGGGTGTTGCCTCAGATTATTA	330
ba14915	DEL	chr1	30633781	30634252	GGGTATTAAAGTGGCTCCGTCGGCTTCGGTGGTAAGCCACCTTCTCTTCTGCGGATGATAGCATGCTATTCTTCAGAGCAAACAGAGAGAGCGATCAATATATGCATTCCCAATTACCCTTAGGTCCCGTTTGGGTCCAAGGAATTGGAATCTATTTAATGGAGTAGACTAATTTATGTTGGAATGTGGCATTCCACAACTTTCCAAAGTTTAGATATAAGCCTATCTTAAATTCATGGGGTGGGAGATGGAAATTGATTCTATAGATTATGGTTATTAGAATGGAATTCAATTCTTATAGCACGCTCTTAGACTCGCTTCTCTATAGTAGAAGTGCAGCATACAAGTATCTCTCCCATATCACCAACTATAATATACAACTATATTCCACATACAATT…	368
pD15555	DEL	chr1	30665992	30666347	TTTCGGGGGTGTTTGGCAGGGAGGGGCTAAATTTTAGCCCCTGTCACATCGGATGTTTGGACACTAATTAGGAGTATTAAACATAGTCTAATTACAAAACTAATTGCACAACCCCTAGGCTAAATCGCGAGACGAATCTATTAAGCCTAATTAATCCATCATTAGCGAATGGTTACTGTAGCACCACATTGTCAAATCATGGACTAATTAGGCTTAATAGATTCGTCTCGCGATTTAGCCTACGGGTTCTGCTATTGGTTTTTTAATTAGCTCATATTTAGTCCTCCTAATTAGCATCTGAACGTGTGATGTGACAGGGCTAAAGTTTAGCCCCTGACATCCAAACGCCCCCTTC	351
ba14919	DEL	chr1	30691011	30691274	TCTTATTTAGTTCACCTCCAACTCCTAACTTTGGCATTATGCAAAAAGAAGATTCTCCATCACATCAAACTTGCGGTACATGCATGGAGTACTAAATGTAGACGAAATTAAAAACTAATTGCACAGTTTTGTTGTACTTTGCGAGACGAATCTTTTGAGCCTAATTAGTCAATGTTTGGACAATAATTCACAAATACAAACGAAACGCTACAGTGGTGTAATAGTAATTTGGCACCTCCAAACTTTGGCAACTAAACAAGGCC	264
ba14923	DEL	chr1	30726424	30726762	GATGCGGGGTACTAAACTTTAGGAGGGGTCACATCGGATGTTCGGACACTAATTAGGAGGACTAAATATGAGCTAATTATAAAACTAACTGCAGAACCCCTATACTAATTCGCGAGACGAATCTATTAAGCCTAATTAATCCATCATTAGCAAATGGTTACTGTAGCACCACATTGTCAAATCATGGACTAATTAGGCTTAATAGATTCGTCTCGCGAATTAGACTCCATCTGTGTAATTAGTTTTATAATTAGACTATATTTAATACTCCTAATTAGTATCCAAACATCCGATGTGACGGGTACTAAAATTTATGGGGGTGTATCCAAACACCCCCT	358
pD15591	DEL	chr1	30960842	30961013	TAGTAAAGAAACATATTAGTTCGAATCGGCTGCAAAGGAAAAGGTGAAACACAGATATTGAGTTGCAACAAGGGGGAGAACATTGCTCAAGATGGCTTTGTAGTTGATGTCATCTTTCTGCTGCATAATGGGCCAGCTTCAGTCTTACCTCCTCCAGTTCAACATCTTCCA	169
ba14980	DEL	chr1	31309446	31309722	TAGGCCTTGTTTAGTTGGGGAATTTGGGAGGTGCCAAATTACTGTTACAGCACTGTAGCACACTGTAGCGTTTCGTTTGTATTTGTGAATTATTGTCCAAATATTGACTAATTAGGCTCAAAAGATTCGTCTCGCAAAATACAACAAAACTGTGCAATTAGTTTTTAATTTCATCTACATTTAGTACTCCATGCATGTACCGCAAGTTTGATGTGATGGGGAATCTTCTTTTTGCATAGTGTCAAAGTTGGAAGTTGGGAGTAACTAAACATGGCC	277
ba14981	DEL	chr1	31338901	31339240	ATTGGAATCTATTTATCTATTTAATGGAGTAGGCTAATTTATGTTGGAATGTGGCATTCCACAACTTTCCAAAGTTTAGATATAAGCCTATCTTAAATTCATGGGGTGGGAGATGGAAATTGATTCTATAGATTATGGTTATTAGAATGGAATTCAATTCTTATAGCACGCTCTTAGACTCGCTTCTCTATAGTAGAAGTGCAGCATACAAGTATCTCTCCCATATCACCAACTATAATATACAACTATATTCCACATACAATTATATTAGCTTAATTAATTTGTGTCTAAATTATGATTATTAGGATGGAATTCAATTCCAATGATCCAAACGGGGCC	361
ba14998	DEL	chr1	31401076	31401572	CGTTGAGCAAACCAACTCTAAGCACACAAAATCAGATCAGGGTTGGCGGTTTGCCCCTTTCCGCGAGCTACTCGATCCTGCTCCGAGCGAGCAAAAATCATTGGCGCACATCAGAATCACATGACTTCATGCAGATGTCTTAGGGGGCGTTTTCTTCCGGTGTCTTATTTTTAGCATGTGTCACATCGAATGTTTAGATACTAATTAGGAGTATTAAATGTAGACTATTTACAAAACCCATTACATAAGACGAATCTAAACGGCGAGACCAATCTGTTAAGCCTAATTAGTCCATGATTTGACAATGTGTTGCTACAGTAAATATTTGCTAATGATGGATTAATTAGGCTTAATTAGGCTTAATAGATTCGTCTCGCCGTTTAGATTCCACTTATGTAA…	382
ba15002	DEL	chr1	31467517	31467897	GGTTGGGCTGGAGCTGGACGCTGAGGGTCTTTGTTTCTTAGGCACTTCTAAAATTCTTGTCACATCGAATATTTAGATACTAATTAGGAGTATTAAACATAAACTAATTACAAAACCAATTGCACAGATGGAGACTAATTTGCGAGAAGAATCTATTAAGCCTAATTAGTCTATGATTTGACAATGTGATGCTACAGTAAACATGTCTAATGATGGATTAATTAGGCTTAATAGATTCATCTCATGAATTAGCCTCCATCTGTGTAATTAGTTTCATAATTAGCTTATATTTAATCCTTCTAATTAACATCCGAATATTCGATGTGACATGAATTTTAGGAGGTTCTAAGCAACCAAAGGCCATGACGCGACGCTCGAGC	328
ba15004	DEL	chr1	31494246	31494446	TTTGGATACCCCGTGCTAAACTTTAGCACCTGTCACATCGGATGTTCGGATGCTAATTAGGAGAACTAAATATAATTTAATTATAAAACTAATTGCACAGATGGAGTCTAATTCGTGAGACGAATCTATTAAGGGTAATTAATCCATCATTAGCAAATGGTTACTGTAGCACCACATTGTTAAATCATGGACTAATTAGG	181
ba15006	DEL	chr1	31519985	31520123	CAAAGTTCTAAGTTGTTTTTCCTTTTTAATTTCAATTGACCTGATCCTCATCTTTCAGAGACTAGAAAACAAGTATTTCCTCAAAGTTCTAAGTTGCAGTGTGATTGCCTCTTATGTAGCCCTCAAAGTTCTAAGTTG	128
ba15015	DEL	chr1	31756078	31756197	TCGCTTCAGCTTATTCAGCTGGCTTATCAGCCACCAAACAGTATTTTCCTCTCACAATAAATCAGCCGTTTCAGATTTTCAGCCGGCTTATAAGCTGAAGCGAACATACCCATTAACTA	135
ba15017	DEL	chr1	31789893	31790037	GCCTGGTCCTCACGTGAAGGAGGACTCGCTCGTGCTGTTCTGCTCGTGGTTGCCTCCGTTGCCTGGTCCTCACGTGAAGGAGGACTCGCTCGTGCTGTTCTGCTCGTGGTTGCCTCCGTTGCCTGGTCCTCACGTGAAGGAGGA	104
ba15018	DEL	chr1	31849732	31850067	CTTGCTAAACTTTAGATGCTAAAGTTTAGCAACTTTGAGCTGCTAAATTGCAAAACACTCTTGCTAAAACTTGCTAAAGTTGAGTTGCTAAAGTTTAGCACTTTAGCAAGTTTTTGGTTGCTAAAACTTGCTAAAAGGTGGGCTGGACAACATATACCCCTCATTTATTGCTTGTCTCCCCCTCCTGCTCACCTTTAATAAGGGTAGATAGGTCCTTTTACAGCTCATTAAATGCCTTTTAGCAAGAGTATCCAAACAGCTTTGCTAAAGTTTAGCAACTAAAGTTTAGCAACTTTTAGCATCTAAAGTTTAGCAAGGTGGAAGAAAACAGGCCC	353
ba15020	DEL	chr1	31866133	31866476	CTGTTTGGACGCGAGGTCATAAAGTGACATGTCACATCGGATGTTTAGATACTGATTAGAAGTATTAAATATAATTTAATTACAAAACTAATTACACAGATGGAGTCTAATTCGCGAGACGAATCTATTAAGCCTAATTAGTCCATGATTTGACAATGTGGTGCTACAGTAACCATTTGCTAATGATGGATTAATTAGGCTTAATAGATTCGTCTCGCGAATTATACTCCATCCGTGCAATTAGTTTTGTAATTAGCTTATGTTTAGTACTCCTAATTAGCATCCAAACATCCGATGTGATAGGTGTTAAACTTTAACAGGTGTTTCCCAAACACCCCCTTAT	357
ba15023	DEL	chr1	31911055	31911322	GTTTAGTTGGAGAATTTGGGAGGTGCCAAATTACTGTTACAGCACTGTAGCACACTGTAGCGTTTCGTTTGTATTTGTGAATTATTGTCCAAATATTGACTAATTAGGCTCAAAAGATTCGTCTCGCAAAGTACAACAAAACTGTGCAATTAGTTTTTAATTTCATCTACATTTAGTACTCCATGCATGTACCGCAAGTTTGATGTGATGGGGAATCTTCTTTTTGCATAGTGTCAAAGTTGGGAATTGGGAGTAACTAAACATGGC	267
ba15024	DEL	chr1	31916363	31916677	TAAACAAGTGTCACATCAATGTTTAGATACTAATTAGGAGTATTAAACGTAGACTATTTACAAAACTCATTACATAAGTGGAGGCTAAACAGCGAGACGAATCTATTAAGCCTAATTAATCCATCAATGGTTACTGTAGCACCACATTGTCAAATCATGGACTAATTAGGCTTAATAGATTCGTCTCGCCGTTTAGCCTCCACTTATGTAATCGATTTTGTAAATAATCTACGTTTAATACTCCTAATTAGTATCTAAACATTCGATGTGACGGGTACTTAAATTTAAGCAAGTGAACCAAACCAGACCTCTAT	346
ba15057	DEL	chr1	32073485	32073609	TTTTTAAAGGATATCATCTATAGAGGGGGGGGAGGGGGTTCCAATTAATAAGCTGATCAGTGTGCTCTTCAGCAAGTGAACAACCTTCACAATTTTCCTAACAATATACCGCTATCTACGAGAA	118
ba15058	DEL	chr1	32078838	32079236	TGGAACCGCCAAAACCAATGTCGGGGTGATTCTCATCCTCAACCCATTGGTTCTCTTTGTGTTTGGATCCCCGGGCTAAATTTTAGCCCATGTCACGTCAAATGTTTGGACACTAATTAGGAGTATTAAACATAGGTTAATTACAAAACCAATTTCACAACCCCTAGACTAAATCGCGAGACGAATCTATTAAGCCTAATTAGTCCATGATTTGACAATATGTGCCACAGTAAACATTCGCTAATGATGGATTAATTAGGCTTAATAGATTCGTCTCGCGATTTAGCCTAGGGGTTCTGCAATTAGTTTTGTAATTAACTCATATTTAGTCCTCCTAATTAGCATCCGAATATCCGATGTGACACGGACTAAACTTTAGCTCCAGGATCCAAACACCC	335
pD15714	DEL	chr1	32095238	32095475	CAAATCATTTAGGTGAGAGAGCATTAAAGCAGACATTGCTGATGTCCACGTAGCATGCCCACTAGTCCCACCACACCCTTCAGCTACTTCCTCCATGGTTCTGCCACACAAAACCACAATCAGCACGAAAATGTATCCAAAATCAGCACCAAGATGTATCCACAATGTATGTTATCACCAGTTCAAAAACAGCACCAACATGTATCCACAATGTACATTATGACCAACACAAAATCA	230
ba15062	DEL	chr1	32157164	32157281	CCGGTTTATCAGCCACCAAACAGTGTTTTTCTCTCACAACAAATCAGCTGTTTCAGCTTTTCAGCTGGCTTATAAGCTGAAGCGAACAGGTCTAATGTGGTCGCAGACATTGCGTGC	123
ba15063	DEL	chr1	32185289	32185676	TTTAAATAAGTTAGAAAGTATTATCTTTTCCTGTTTGGGTCCCTTCATTTTGAAGGAATTGGAATCTATTTAATGGAGTAGGCTAATTTATGTTGGAATGTGGCATTCCACAACTTTCCAAAGTTTAGATATAAGCCTATCTTAAATTCATGGGGTGGGAGATGGAAATTGATTCTATAGATTATGGTTATTAGAATGGAATTCAATTCTTATAGCACGCTCTTAGACTCGCTTCTCTATAGTAGAAGTGCAGCATACAAGTATCTCTCCCATATCACCAACTATAATATACAACTATATTCCACATACAACTATGTTAGCTTAATTAATTTGTGTCTAAATTATGATTATTAGGATGTAATTCAATTCCAATGATCCAAACGGGGC	351
ba15065	DEL	chr1	32223752	32224081	TCCACTGACTTATTTTTAGCACGTGTCACATCGAATGTTTAGAGACTAATAGGAGTATTAAACGTAGACTATTTACAAAACCCATCTAAACGGCGAGACGAATCTATTAAGCCTAATTAGTCCATGATTTGACAATGTGTTGCTACAGTAAACATTTGCTAATGATGGATTAATTAGGCGTAATTAGGCTTAATAGATTCGTCTCGCCGTTTAGATTCGTCTTATGGAATGGGTTTTGTAAATAGTCTACGTTTAATACTCCTAATTAGTATCTAAACATTTGATGTGACGGGTGCTAAAAATAAGTCAGTGGAAGAAAACGGGGCCTT	346
ba15069	DEL	chr1	32440954	32441294	AAGTTTAACACCTGTCACATCGGATGTTTGGATGCTAATTAGGAGTACTAAACATAAACTAATTACAAAACTAATAGGCTAATTACAAAACTAATTGCATAGATGGAGTGTAATTCGCGAGACGAATCTATTAAGCCTAATTAATCCATCATTAGCAAATGGTTACTGTAGCACCACATTGTCAAATCATGGACTAATTAGGCTTAATAGATTCGTCTCGCGAATTAGCACAAGGTTCTGCAATTAGTTTTATAATTAGCTTATGTTTAGTCCTCCTAATTAGCATCCGAACATCCGATGTGACACTGTTAAAGTTTAGCATCTCGTATCCAAACAGCCC	366
ba15030	DEL	chr1	32532682	32533019	CCTGATGATGCGATCCGATGTTGGCAATTTCAGCTGCAATAGGAGCCAGATGAAGAAACAACACTTGGTTCTTGTTTAGTTTCCAAATTGGGAGTGGCAAAGTTTACATTTTGTCATAAATGCGCAACTGTAGCATTTCGTTTGTATTTGTGAATTATTGTCCAGACATTGACTAATTAGGCTCAAAAGATTTGTCTCGCAAAGTACAACAAAACTGTGCAATTAGTTTTTGATTTCATCTACATTTAATACTCCATGCATGTACCGCAAGTTTAATATGATAGCGAATATTCTTTTTGCATAGTGTCAAATTTAGGAAAAGGGGACTAAACAACGC	279
ba15073	DEL	chr1	32547428	32547773	TTAGGGGGTGTTTGGGAAACACCTGTTAAAGTTTAACACCTGTCACATCGGATGTTTGGATGCTAATTAGGAGTAGTAAACATAAGCTAATTACAAAACTAATTGCACAGATGGAGTATAATTCGCGAGACGAATCTATTAAAACTAATTAGTCCATGATTTGACAATGTGGTGCTACAGTAACCATTTGCTAATGATGGATTAATTAGGCTCAATAGATTCGTCTCGCCCATTAGCACAAGGTTCTGCAATTAGTTTTATAATTAGCTCATGTTTAGTCCTCCTAATTAGCATCCGAACATCCGATGTGACACTGTTAAAGTTTAGCACCTCGTATCCAAACAG	353
ba15074	DEL	chr1	32560093	32560334	CAAGATCTGAGACGAAACCCTAGAACGTGGCACAAGGGCGATGACCACTGCGTGCCCAGAACTTGTTGGCTGGAGCATGCCTAACCAGCTAGAATGGAGTGATGATTTCTACTCCCCACACTGGAAAGTACTCTAATTAAACAACACGCGATATTGAGATCAAGATCTGAGACGAAACCCTAGAACGTGGCACAAGGGCGATGACCACTGCGTGCCCAGAACTTGTTGGCTGGAGCATGCC	165
ba15040	DEL	chr1	32628711	32628875	AAGAGGCTGCTAATTTTACCCCAATACCTTTTTTAGGAAAAAAGAGAGAAAAAATGAACTCCAACAATCCACCTAAACCTTCCCCAATTTTTTAGCGACGCTAAAAAACAGCCTGCCACCACGTATATTTTAGCGTTGGCGTTCCTCCCCCAATCCTGATTCCC	364
ba15078	DEL	chr1	32672904	32673186	CGTTTAGGCCTTGTTTAGTTGGGGAATTTGGGAGGTGCCAAATTACTGTTACAGCACTGTAGCACACTGTAGCGTTTCGTTTGTATTTGTGAATTATTGTCCAAATATTGACTAATTAGGCTCAAAAGATTCGTCTCGCAAAGTACAACAAAACTGTGCAATTAGTTTTTAATTTCATCTACATTTAGTACTCCATGCATGTACCGCAAGTTTGATGTGATGGGGAATCTTCTTTTTGCATAGTGTCAAAGTTGGGAGTTGGGAGTAACTAAACAGGGCCTT	274
ba15079	DEL	chr1	32689485	32690074	CGCTTTTCTATTTTTACTTTGCACTTGATACAAGTGCGCATAGCCCGCTAATCTGGCTAGTTAATTTTGGTCGTCAACGGTTCATCATCCGAATGTGGCTGGGGCTGAATCAACGTCGCCACGCCGTGGGCTTGAGCTGTACATTGGACCCTTAAACGGGCCTAACCGATCAAATAATGCGAACATTGTCATTAAAAGGGCCCTTTTCGTGTGTGTGTGTGTGTGTGTGTGTGTGTGTGTGTGTGTGTGTGTGTGTGTGTGTGTGTGTGTGTGTGTGTGTGTGTGTGTGTGTGTGTGTGTGTGTGTGTGTGTGTGTGTGTGTGTGTGTGTGTGTGTGTGTGTGTGTGTGTGTGTGTGTGTGTGTGTGTGTGTGTGTGTGTGTGTGTGTGTGTGTGTGTG…	144
ba15108	DEL	chr1	32872378	32872616	GCACAGTTTGGTTGTACTTTGCGAGACGAATCTTTTGAGCCTAATTAGTCAATATTTGGACAATAATTCACAAATACAAACGAAACGCTACAATGTCATATTTATGGCAAAATGCCAATTTGACACCTCCCAACTTGAGAAGTAAACAAGGACCTGGATGCGGTGAGCCTGGGTCTGGCTCAGCCCCATACATGACACCAAGGCCATGTTTAGTTACTCCCAACTCCCAACTTTGACA	135
ba15113	DEL	chr1	32977948	32978195	GTGAAACGATCTCATGATTCAGCGATCAGAACACGACGGCTCCAGGTCTGGTGTCCGCTGCCCAGCATCCGGCGTCAAGCAATATATATCCACTGATCAGGTTGATTAGAACCCGGTGCGCGGCCGTGGAAGCTAAGGCTAGGCTGCCGTGGTTCCAGCAGAATCCCACCGCTGGGGAGCGAGGGCCCCAGGCCCCAGCAGCGTCGTTGGCCACCCGTGCCAACAAGCTCCGACCGGCGGGTGAAAC	243
ba15115	DEL	chr1	33037691	33037839	TTCTTTAATATCTTTAGGCAAGGGCCACATTCATTGACATGCTTGAGAGCCAAATTCAGCGCCACAAGCAAGCAATGGAAGATATAAAACAGCGAGTAACTGCTCCTTTTACATTCTTTAATATCTTTAGGCAAGGGCCACATTCATT	108
ba15116	DEL	chr1	33127762	33128107	ACGAGGTGTTAAACTTTAACAGTGTCACATCGGATGTTCGGATGCTAATTAGGAGAACTAAACATGAGCTAATTATAAAACTAATTGCAGAACCCTGTGCTAATTCGCAGATGGAGTGTAATTCACGAGACGAATCTATTAAGCCTAATTAGTCCATGATTTAACAATGTGGTGCTACAGTAACCAATTGCTAATGATGGATTAATTAGGCTTAATAGATTCGTCTCGTGAATTACACTCCATCTGTGCAATTAGTTTTGTAATTAACCTATGTTTAATACTCCTAATTAGCATCCAAACATTCGATGTGACAGGTGTTAAACTTTAACACTTGTTGCCAAACAG	372
ba15117	DEL	chr1	33172734	33172982	TCCCAACTTTGACACTATGCAAAAAGAAGATTCCCCATCACATCAAACTTGCGGTACATGCATGGAGTACTAAATGTAGATGAAATTAAAAACTAATTGCACAGTTTTGTTGTACTTTGCGAGACGAATCTTTTGAGCCTAATTAGTCAATATTTGGACAATAATTCACAAATACAAACGAAACGCTACAGTGTGCTACAGTGCTGTAACAGTAATTTGGCACCTCCCAAATTCCCCAACTAAACACG	282
ba15120	DEL	chr1	33262465	33262806	GCCTGTTTGGCAAGTAGGTGTTAAAGTTTAACACCCGTCACATCGGATGTTTGGATGCTAATTAGGAGTATTAAATATAGACTAATTACAAAACTAATTGCACAGATGGAGTGTAATTCGCGAGACGAATCTATTAAGCCTAATTAGTCCATGATTTGACAATGTGGTGCTACAGTAACCATTTGCTAATGATGGATTAATTAGGCTTAATAGATTCGTCTCGCGAATTAGCACAAGGTCTGCAATTAGTTTTATAATTAGTTCATATTTAGTTCTTCTAATTAGCATCCGAACATCCGATGTGACACTGTTAAAGTTTAACACCTCGTATCCAAACACCC	357
ba15123	DEL	chr1	33406874	33407039	CGCCAGCGGCGCGGCCGGATCCGGGGGCCGCCGGCCTTTCTACCCTCACGGGGGGGGGGCGGGAGGGGGGGGCTGTTCTAGAACGCCGCGGTACTTGCATAAGTCGTTCGCGTCCAGGGCCTGCGCCGCCGCCGCCAGCGGCGCGGCCGGATCCGGTGGCTGCAG	146
ba15138	DEL	chr1	33547404	33547814	ACCCATAGTTTCTCTATCCTACCAAATCAGTAAGAAACTATACCTTACCACCCATGGTTTCTTAGGGCCTGTTTGGCAACCATGTGTTAAAGTTTAACACCTGTCACATCGGATGTTTGGATGCTAATTAGGAGTATTAAACATAGGCTAATTACAAAACTAATTGCACAGATGGAGTATAATTCACGAGACGAATCTATTAAACCTAATTAGTCCATGATTTGACAATGTGGTGCTACAGTAACCAATTGCTAATGATGGATTAATTAGGCTTAATAGATTCGTCTCGCGAATTAGCACAGGGTTCTGCAATTAGTTTTATAATTAGCTCATGTTTAGTTCTCCTAATTAGCATCCGAACATCCGATGTGACACTGTTAAAGTTTAACATCTCGTATC…	361
ba15139	DEL	chr1	33591716	33592018	TGGCAACACCCTGTTAAAGTTTAACACCTGTCACATCGGATGTTTAGATGCTAATTAGGAGTATTAAACATAGGCTAATTACAAAACTAATTGCACAGATGGAGTATAATTCGCGAGACGAATCTATTAAGCCTAATTAATTCATCATTAGCAAATGGTTACTGTAGCACCACACTGTCAAATCATGGACTAATTAGGCTTAATAGATTCGTCTCGCGAATTAGGACAGGGTTCTGCAATTAGTTTTATAATTAGCTCATGTTTAGTCCTCCTAATTAGCATCCAAACATCCGATGTGACAG	314
ba15146	DEL	chr1	34073502	34073660	GCCTAATTAATCTATGATTTGACAATGTGTTGCTACAGTTAACATTTGCTAATGGTGGATTAATTAGACTTAATAGATTCGTCTCGCCGTTTAGCCTCCATCTATGTAATGGGTTTTGTAAATAGTCTACGTTTATGATGGATTAATTAGGCTTAATA	100
ba15148	DEL	chr1	34208562	34208814	GGTGCTAAATTACTGTTACAGCACTGTAGCACACTGTAGCGTTTCGTTTGTATTTGTGAATTATTGTCCAAATATTGACTAATTAGGCTCAAAAGATTCGTCTCGCAAAGTACAACAAAACTGTGCAATTAGTTTTTAATTTCATCTACATTTAGTACTCCATGCATGTACCGCAAGTTTGATGTGATGGGGAATCTTCTTTTTGCATAGTGTCAAAGTTAGGAGTTGGGAGTAACTAAACATGGCCGAAGT	279
ba15151	DEL	chr1	34358174	34358519	CTTTCTTTCTTTCTTTCTTTCTTTCTTTCTTTCTTTCTTTCTTTCTTTCTTTCTTTCTTTCTTTCTTTCTTTCTTTCTTTCTTTCTTTCTTTCTTTCTTTCTTTCTTTCTTTCTTTCTTTCTTTCTTTCTTTCTTTCTTTCTTTCTTTCTTTCTTTCTTTCTTTCTTTCTTTCTTTCTTTCTTTCTTTCTTTCTTTCTTTCTTTCTTTCTTTCTTTCTTTCTTTCTTTCTTTCTTTCTTTCTTTCTTTCTTTCTTTCTTTCTTTCTTTCTTTCTTTCTTTCTTTCTTTCTTTCTTTCTTTCTTTCTTTCTTTCTTTCTTTCTTTCTTTCTTTCTTTCTTTCTTTC	388
ba15154	DEL	chr1	34428431	34428570	TCTCTCTCTCTCTCTCTCTCTCTCTCTCTCTCTCTCTCTCTCTCTCTCTCTCTCTCTCTCTCTCTCTCTCTCTCTCTCTCTCTCTCTCTCTCTCTCTCTCTCTCTCTCTCTCTCTCTCTCTCTCTCTCTCTCTCTCTCT	177
ba15160	DEL	chr1	34666664	34666876	GCTAGGCGTCGCGTCGGTAATTTAAAGGGGCGAGCACCAGTGGGTTCCTCTCGCAGTGGAAGTGCCGAGTAAATTTTGAGTTGGATCGGAATGCCAGGGGCCAAGCGATTCACGACGTCGTCGTCACTGTCGTAGTAGTCGATCATCGCCGCGCCTTGCACGAACGCTAGGCGTCGCGTCGGTAATTTAAAGGGGCGAGCACCAGTGGGTTC	121
ba15162	DEL	chr1	34676081	34676335	TGGAAGGTGCAAAATTACTGTGCCAGCACTGTAGCACACTGTAGCGTTTCGTTTGTATTTGTGAATTATTATCCAAATATTGACTAATTAGGCTCAAAAGATTCGTCTCGCAAAGTACAACAAAACTGTGCAATTAGTTTTTAATTTCGTCTACATTTAGTACTCCATACATGTACCGCAAGTTTGATGTGATGGGGAATCTTCTTTTTGCATAGTGTCAAAGTTGGGAGTTGGGAGGTAACTAAACATGGCCT	282
ba15183	DEL	chr1	34850538	34850916	AGGGTGTTTGGAAGGAGGGGGCTAAATTTTAGCCCCCGTCACATCGAATGTTTGGACACTAATTAGGAGTATTAAACCTAGATTAATTACAAAACTAATTACACAACCCCTAGGCTAAATCGAATCTATTAAGCCTAATTAGTCCATGATTTGACAATGTGGTGCTACAGTAACCATTCACTAATGATGGATTAATTAGGCTCAATAGATTCGTCTCGCGATTTAGCCTAGGGGTTCTGCAATTAGTTTTGTAATTAGCTTATGTTTAGTCCTCCTAATTAGTATCCGAACATCCGATGTGACAGGGCTAAAGTTTAGCCTCCTCCTTCCAAACAAGTACAGTACTATTTGCATCGAGCAAACAGAGATTAATCGAGC	335
ba15184	DEL	chr1	34851034	34851387	ACACTAAGGGCCTGTTTGGCAACCAGCTGTTAAACTTTAACACCCGTCACATCGGATGTTTGGATGCTAATTAGGAGTATTAAATATAGGCTAATTACAAAACTAATTGCACAGATGGAGTATAATTCGCGAGACGAATCTATTAAGCCTAATTAGTCCATGATTTTGACAATGTGGTGCTACAGTAACCATTTGCTAATGATGGATTAATTAGGCTTAATAGATTCGTCTCGCGAATTAACACAGGGTTCTGCAATTAGTTTTATAATTAGCTCATGTTTAGTTCTCCTAATTATCATCCGAACATCCGATGTGACACTGTTAAAGTTTAACACCTCGTATCCAAACACCCC	357
ba15186	DEL	chr1	34881672	34882181	TGAAGTGCTTGTATGAGACTATCTCTTGATCAAGAGATAATTTTGCTCTCCCTTATTAAAAAATAAGAAAATATTCTATGAGCTAGCTCATATGTAACCATTGGTGCAGGCCTTACTCTGCACTCACTCCCTAGCAATGTTTTTAAGTCGTCCGACTAATCGTGATTAGTTGTGATTAGTCGCCCTCGCCGTTATCGCTCCCCCTTGAGCAACACCTGCCGTAGCCTACTTTCCTACAACTATTTATCTGATTTGCTTTTGAGAGGAAGTTTAATTGAATTAATTACAATTTCTCATACCAATAAGGACCACCGATCCGACTTGACCGACTAGAAAGCTAGTCATCCGACTAATCATCGACTAACCGCGATTAGTCGTCCGATTAGGCTGAGGACGACT…	101
ba15187	DEL	chr1	34887078	34887327	CTCCCAACTTTGACACTATGCAAAAAGAAGATTCCCCATCACATCAAACTTGCGGTACATGCATGGAGTACTAAATGTAGATGAAATTAAAAACTAATTGCACAGTTTTGTTGTACTTTGCGAGACGAATCTTTTGAGCCTAATTAGTCAATATTTGGACAATAATTCACAAATACAAACGAAACGCTACAGTGTGCTACAGTGCTGTAACAGTAATTTGGCACCTCCCAAATTCCCCAACTAAACACG	279
ba15188	DEL	chr1	34888237	34888488	GTTGCCCAACTTTGGGCAACCAAAATTCCTGTAGCAACACTGTAGCGTTTCGTTTGTATTTGTAAATTATTATCCAAATATTGACTAATTAGGCTCAAAAGATTCGTCTCGCAAAGTACAACAAAACTGTGCAATTAGTTTTTTATTTCGTCTACATTCAGTACTCCATACATGTACTGCAAGTTTGATGTGATGGGGAATCTTCTTTTTGCATAGTGCCAAAGTTGGGATTTTGGAGTGAACTAAACATG	273
ba15191	DEL	chr1	35044523	35044872	GGGGGTGTTTGGATACGAGGTGCTAAACTTTAACAGTGTCACATCGGATGTTCGGATGCTAATTAGGAGAACTAAACATGAGCTAATTATAAAACTAATTGCAGAACCCTATGCTAATTTGCGAGATGAATCTATTAAGCCTAATTAATCCATCATTAGCAAATGGTTACTGTAGCACCACATTGTCAAATCATGGACTAATTAGGCTTAATAGATTCGTCTCGTGAATTACACTCCATCTGTGCAATTAGTTTTGTAATTAGCCTATATTTAATACTCCTAATTAGCATCCAAACATCCGATGTGACGGGTGTTAAATTTTAACACCCTATTGCCAAACAGCCATACA	344
ba15192	DEL	chr1	35045106	35045558	GGGGCGTTTTCTTCCGGTGTCTTATTTTTAGCATGTGTCACATCGAATGTTTAGATACTAATTAGGAGTATTAAATGTAGGCTATTTATAAAACCCATTACATAAGTGGAGGCTAAACGACGAGACGAATCTATTAAGCCTAATTAAGCCTAATTAATCCATCATTAGCAAATATTTACTGTAGCAACACATTGTCAAATCATGGACTAATTAGGCTTAACAGATTGGTCTCGCCGTTTAGATTCGTCTTATGTAATGGGTTTTGTAAATAGTCTACGTTTAATACTCCTAATTAGTATCTAAACATTCGATGTGACGGGTGCTAAAGTTTAGCAAGTGGAAGAAAACATGCCCTAATACGAAGATAACGTGTCATGTCACTCGTGGCAAACCAATAGA…	366
ba15194	DEL	chr1	35097508	35097663	TACTCCCTCCGTTCCAAATTATAGGTCGTTTTGATTTTTCTAGATACATAGATATTATTATGCATCTAGACATAAGGTATATCTAAGTGCATAACAAAGTCTATGAATCTAATAAAATCAAAACGACCTATAATTTGGGACGGAGGGAGTACCAT	148
ba15200	DEL	chr1	35367725	35368079	GATCTAGGGCCTGTTTGGCAACCATGTGTTAAAGTTTAACACCTGTCACATCAGATGTTTGGATGCTAATTAGGAGTATTAAACATAGGCTAATTACAAAACTAATTGCACAGATGGAGTGTAATTCACGAGACGAATCTATTAAACCTAATTAGTCCATGATTTGACAATGTGGTGCTACAGTAACCAATTGCTAATGATGGATTAATTATGCTTAATAGATTCGTCTCGCGAATTAGCACATGGTTCTGCAATTGGTTTTATAATTAGCTCATGTTTAGTTCTCCTAATTAGCATCCGAACATCCGATGTGACACTGTTAAAGTTTAACATCTCGTATCCAAACACCCCCCT	353
pD15797	DEL	chr1	35449629	35449986	TTTAGGGGCTGTTTGGATATGAGGTGCTAAACTTTAACAGTGTCACATCGGATGTTCGGATGCTAATTAGGAGGACTAAATATGAGCTAATTATAAAACTAATTGCAGAACCTTGTGCTAATTCGCGAGACGAATCTATTAAGCCTAATTAATCCATCATTAGCAAATGGTTACTGTAGCACCACATTGTCAAATCATGGACTAATTAGGCTTAATAGATTCGTCTCGCGAATTACACTCCATATATGCAATTAGTTTTATAATTAGCCTATGTTTAATACTCTTAATTAGCATCCAAACATCCGATGTGACAGGTGTTAAACTTTAACAGGGGTTTCCCAAACACCCCCTTAGGGG	349
ba15211	DEL	chr1	35623281	35623604	AAAAATAAAGGGTAGGGGAATGGGGGAACAAAAGTGGCCGAAATCAAGGCCTTGTTTAGTTGGCCAATTTGGGAGATGCAAAATTCCTGTTCCAGCACTGTAGCACACTGTAACGTTTCGTTTGTATTTGTGAATTATTGTCCAAATATTAACTAATTAGGCTCAAAAGATTCGTCTCACAAAGTACAACAAAACTGTGCAATTAGTTTTTAATTTCATCTACATTTAGTACTACATGCATGTACCGCAAGTTTGATGTGATGGGGAATCTTCTTTTTGCATAGTGTCAAAATTGGGAGTTGGGAAGTAACTAAACATGGCCC	281
ba15221	DEL	chr1	35638344	35638828	GCTGAATCTTGAAGAGAGCACAAAGATCGGATTAAAAAAAACAGAAGCTTTCCAGGAACAAATCGGGCTATTAGTATAAAACTGACGCACGGTTCTTGAATCGCGCATCAGTGATTAACAAATGACCGGAGCAGATTAAGGGGGTGTTTGGATACCCCATACTAAAGTTTAGCACCTGTCACATCGGATGTTTGGATGCTAATTAGGAGTATTAAATATAGGCTAATTACAAAATTAAGTGCACAAATGGAGTCTAATTCGCGAGACGAATCTATTAAGTCTAATTAGTTCATGATTTGACAATGGGGTGCTATAGTAACCATTTGCTAATGATTGATTAATTAGGCTTAATAGATTCGTCTTGCGAGTTAGCATAGGTTTTTGCAATTAATTTTATAA…	349
pD15808	DEL	chr1	35720772	35721055	GCTTGGGCCGTGTTTAGTTGGGGAATTTGGGAGGTGCCAAATTACTGTTACAGCACTGTAGCACACTGTAGCGTTTCGTTTGTATTTGTGAATTATTGTCCAAATATTGACTAATTAGGCTCAAAAGATTCGTCTCGCAAAGTACAACAAAACTGTGCAATTAGTTTTTAATTTCATCTACATTTAGTACTCCATGCATGTACCGCAAGTTTGATGTGATGGGGAATCTTCTTTTTGCATAGTGTCAAAGTTGGGAGTTGGGAGTAACTAAACATGGCCTTGG	277
ba15225	DEL	chr1	35743279	35743641	AGAAGCACGACGACTTAGGAGCTGTTTGGATACGAGGTGCTAAACTTTAACAGTGTCATATCGGATGTTCGGATGCTAATTAGGAGGACTAAATATGAGCTAATTATAAAACTAATTGCAGAACCTTGTGCTAATTCGCGAGATGAATCTATTAAGCCTAATTAATCCATCATTAGCAAATGGTTACTGTAGCACCACATTGTCAAATCATGGACTAATTAGGCTTAATAGATTCGTCTCGCGAATTATACTCCATCTGTGCAATTAGTTTTGTAATTAGCTTATGTTTACTACTCCTAATTAGCATCCAAACATCCGATGTGACAGGTGTTAAACTTTAACAGGTGTTTCCCAAACACCCC	361
ba15228	DEL	chr1	35958523	35958860	GTTTGGCAACACCCTGTTAAAGTTTAACACCTGTCACATCGGATGTTTAGATGCTAATTAGGAGTATTAAACATAGGCTAATTACAAAACCACAGATGGAGTCTAATTCGCGAGACGAATCTATTAAGCCTAATTAGTCCATGATTTGACAATGTGGTGCTACAGTAACCATTTGCTAATGATGGATTAATTAGGCTTAATAGATTCGTCTCGCGAATTAGGACAGGGTTCTGCAATTAGTTTTATAATTAGCTCATGTTTAGTCCTCCTAATTAGCATCCGAACATCCGATGTGACACTGTTAAAGTTTAGCACCTCGTATCCAAACACCCCCTTA	344
ba15229	DEL	chr1	35963004	35963309	GAGAGAGAGAGAGAGAGAGAGAGAGAGAGAGAGAGAGAGAGAGAGAGAGAGAGAGAGAGAGAGAGAGAGAGAGAGAGAGAGAGAGAGAGAGAGAGAGAGAGAGAGAGAGAGAGAGAGAGAGAGAGAGAGAGAGAGAGAGAGAGAGAGAGAGAGAGAGAGAGAGAGAGAGAGAGAGAGAGAGAGAGAGAGAGAGAGAGAGAGAGAGAGAGAGAGAGAGAGAGAGAGAGAGAGAGAGAGAGAGAGAGAGAGAGAGAGAGAGAGAGAGAGAGAGAGAGAGAGAGAGAGAGAGAGAGAGAGAGAGAGAG	350
ba15230	DEL	chr1	36050773	36051026	AATTTGGGAGGTGCCAAATTACTGTTACAGCACTGTAGCACACTGTAGCGTTTCGTTTGTATTTTCGAATTATTGTCCAAATATTGACTAATTAGGCTCAAAAGATTCGTCTCGCAAAGTACAACAAAACTGTGCAATTAGTTTTTAATTTCATCTACATTTAGTACTCCATGCATGTACCGCAAGTTTGATGTGATGGGGAATCTTCTTTTTGCATAGTGTCAAAGTTGGGAGTTGGGAGTAACTAAACATG	277
ba15233	DEL	chr1	36076547	36076899	TTTTCTTCCACCTTGCTAAACTTTAGTTGCTAAAAGTTGCTAAACTTTAGTTGCTAAACTTTAGCAAAGCTGTTTGGATACTCTTGCTAAAAGGCATTTAATGAGCTGTAAAAGGACCTATCTACCCTTATTAAAGGTGCGCAGGAGGAGGGAGACAAGCAATAAATGAGGGGTATATGTTGTCCAGCCCACCTTTTAGCAAGTTTTAGCAACCAAAAACTTGCTAAAGTGCTAAACTTTAGCAACTCAACTTTAGCAAGTTTTAGCAAGAGTGTTTTGCAGTTTAGCAGCTCAAAGTTGCTAAACTTTAGCATCTAAAGTTTAGCAAGGTGGAAGAAAACAGGCCCTTATT	359
pD15817	DEL	chr1	36210441	36210713	GCTAAGGCCATGTTTAGTTCACCCCCAAATTCCAACTTTGACACTATGCAAAAAGAAGATTCCCCATCACATCAAACTTGTGGTACATGCATGGAGTACTAAATGTAGACGAAATCAAAAACTAATTGCACAGTTTTGTTGTACTTTGCGAGACGAATCTTTTGAGCCTAATTAGTCAATATTTGGACAATAATTCACAAATACAAACGAAATGCTACAGTGTCGCTACAGTATTTTGGTTGTCCCAATTTGGGCAACTAAACAAGGCCTAA	267
ba15235	DEL	chr1	36297794	36298125	GCGGTACATGCATGGAGTACTGAATGTAGACGAAATCAAAAACTAATTGCACAGTTTTGTTGTACTTTGTGAGACGAATCTTTTGAGCCTAATTAGTCAATATTTGGACAATAATTCACAAATACAAACGAAACGCTACAGTGTCTCCCAACTCCCAACTTTGATACTATGCAAAAAGAAGATTCCCCATCACATCAAACTTGCAGTATATGCATGGAGTACTAAATGTAGATGAAATCAAAAACTATTTGCACAGTTTTGTTGTACTTTGCGAGACGAATCTTTTGAGCCTAATTAGTCAATATTTGGACAATAATTCACAAATACAAAC	197
pD15818	DEL	chr1	36328382	36328697	TCACCTGTCACATCGGATGTTTGACACTAATTAGGAGTATTAAACATAGACTAATTACAAAACTAATTGCACAACCTCTAGGCTAAATCGCGAGACGAATCTATTAAGCCTAATTAGTCCATGATTTGATAATGTGGTGCTACAGTAACCATTCGCTAATGATGGATTAATTAGGCTTAATAGATTCGTCTCGCGATTTAGCCTAGGGGTTCTGCTATTAGTTTTATAATTAGCTCATATTTAATCCTCCTAATTAGCATTCGAACGTGTGATGTGACAGGGCTAAAGTTTAGCCCGTGGCATCCAAACGCCCCC	313
ba15253	DEL	chr1	36734442	36734692	TGGGGGTGCTAAATTACTGTTACAGCACTGTAGCACACTGTAGCGTTTCGTTTGTATTTGTGAATTATTGTCCAAATATTGACTAATTAGGCTCAAAAGATTCGTCTCGCAAAGTACAACAAAACTGTGCAATTAGTTTTTAATTTCATCTACATTTAGTACTCCATGCATGTACCGCAAGTTTGATGTGATGGGGAATCTTCTTTTTGCATAGTGTCAAAGTTGGGAGTTGGGAGTAACTAAACATGGC	276
ba15255	DEL	chr1	36772649	36772992	GCGTGTTTGGCAATCAAGTGTTAAAGTTTAACACCTGTCACATCGGATGTTTGGATGCTAATTAGGAGTATTAAACATAGGTTAATTACAAAACTAATTGCACAGATGGAGTGTAATTCACGAGACGAATCTATTAAGACTAATTAGTCCATGATTTGACAATATGGTGCTACAGTAACCAATTGCTAATGATGGATTAATTAGGCTTAATAGATTCGTCTCGCGAATTAGCACAGGGTTCTGCAATTAGTTTTATAATTACCTCATGTTTAGTTCTCCTAATTAGCATCCGAACATCCGATGTGACACTGTTAAAGTTTAACACCTCGTATCCAAACACCCC	356
ba15257	DEL	chr1	36878488	36878757	TATGATCCGATACATGTATGAATTGGTGCGGGATCTGAGCACGATGAAGTGTTTGGTTCGTTGAATCGCACCGCTTCGTCCAGGATGAGATGGTTCAGATTCTTGGAATATACCGAGAAGATGCCGTACCGAGCTGTGCGCTAAAATCGACCGAACGACTCGGTACAGGATGGAATCATCCCCACCTGTATCAATCCATCCAGGATCAACCCATCCAGCTGAACCATCCCATACAGGATCATCTTCCATGCGAGCAACCAAACACTACC	284
ba15260	DEL	chr1	36964680	36965139	CATTTCCGGATTGAAAAATCATTAGGGGGCGTTAGGATATGTCAATAAGATTGTATATATCTTCTCATTGATTCAATACTGACAAAAATATTTTAAGTTCTGAGGAAAAAAAGGTGCCGCTTTTTAAAGTAAATTTTAGAGACACGTGCCTTTCATAGCATTTTTTTATGGAGCGTGCGGTAAAACGAACACAATGAAACTCGTGTTCTGTTTTCATAAGTTCCACGCTACACCCATGACAATTCCGAGTAAAATACTTGTGCACCTAACTTGTGACGTTGGATCGTGCATTTCGCTCCCCGTAGCTACCATGACAATTCGCCTTAGGGCCGTTTGGTTCCAGGACTAACTTTAACTCCAGTCATATCGAATGTTTAGATACTAATTAGGAGTATTAAA…	320
ba15261	DEL	chr1	36978583	36978935	TCTTCCACTTGCTAAACTTTAGCACCCGTCACATCGAATGTTTAGATACTAATTAGGAGTATTAAACGTAGACTATTTACAAAACCCATTACATAAGACGAATCTAAACGGCGAGACGAATCTATTAAGCCTAATTAGGACATGATTTGACAATGTGTTGCTACAGTAAACATTTGCTAATGATGGATTAATTAGGCGTAATTAGGCTTAATAGATTCGTCTCGCCGTTTAGATTCGTCTTATGTAATGGGTTTTGTAAATAGTCTACGTTTAATACTCCTAATTAGTATCTAAACATTCGATGTGACACGTGCTAAAAATAAGACACGGGAAGAAAACGCCCCCTTTGTCT	368
ba15250	DEL	chr1	37053638	37053892	AGGTCCTAAGCCAAAGGATCAAAAATATATGCAGCCTTGGATAGGCTTCAAATGATATCTCTACCCTCACCATTAGTGGTTAGTGCTAACCCAAAATGTCAGACTATAGCATAGGCAAGCAAAATATCTTATGTCAGTCGTTAAGCATCTAGATGAAGTAGGCTTGGCTCAGGTAGTTCCTAAGCCAAAGGATCCTATGGGCTTCACTCATCTGAACAAAGCATAGGTCTTCTGCTTTGTTCTTAAGCAGAAAG	180
pD15832	DEL	chr1	37243071	37243447	TTAAGGCTAGTCCCAGTGCAAGGTTTCATTGTATTGTTTCCAAGGATGCCACATCATCCCATGAGGTGTATTTTCATGAATGAAACAGGGAGTCCCAGTGCACAGTTTCATTTCACGATTTCATAGGATGCCCATAACATTTAATTGTGAGGCACGTGATTGGATATGGTTAGATGCAATGAAACTCTATAACCCCCAATGCAAGTTTCAATAGGTTTCATAGTCTTGGAAACAGTGTATACACAGTTTCATCCTGATGAAACCCCTTCTCCCTCTCACTTCATAACTACCATGCCATGTCATCACATATGCTGATGTGTCACCGTATTTAATGTGCATGAAACCTCTATGAAACTCCCACTGGGATTAGCCTAAG	371
ba15269	DEL	chr1	37267586	37267942	TCGGGGGCGTTTTCTTCCCGTGTCTTATTTTTAGCACGTGTCACATCGAATGTTTAGATACTAATTAGGAGTAGTAAACGTAGACTATTTACAAAACCAATTACATAAGTGGAATCTAAACGGCGAGACGAATCTATTAAGCCTAATTAAGCCTAATTAATCCATCATTAGCAAATATTTACTGTAGCAACACATTGTCAAATCATGGACTAATTAGGCTTAATAGATTCGTCTCGCCGTTTAGATTCGTCTTATGTAATGGGTTTTGTAAATAGTCTACGTTTAATACTCCTAATTGGTATCTAAACATTCGATGTGACGGCTGCTAAAGTTTAGCAAGTGGAAGAAAACAGGCC	366
ba15270	DEL	chr1	37287030	37287372	TGGGAGGTGCCAAATTACTGTTACAGCACTGTAGCACACTGTAGCGTTTCGTTTGTATTTATGAATTATTGTCCAAATATTGACTAATTAGGCTCAAAAGATTCGTCTCGCAAAGTGCACTGTAGCATACTGTAGCGTTTCGTTTGTATTTGTGAATTATTGTCCAAATATTGACTAATTAGGCTCAAAAGATTCGTCTCGCAAAGTACAACAAAACTGTGCAATTAGTTTTTAATTTCATCTACATTTAGTACTCCATGCATGTACCGCAAGTTTGATGTGATGGGGAATCTTCTTTTTGCATAGTGTCAAAGTTGGGAGTTGGGAGTAACTAAACATGGC	376
ba15276	DEL	chr1	37330750	37330906	GCTCTTCATCATTAATACATGGTCCACAAGTCATTCTCACAAAGTTTCTTGGTTCCTGTGCCCAAGTCGGCTGTAAGCTTACAGCCCGCTTCTCCTCTCTCACCTCTTCTCTCTCCTCCACATCAGCATTCAGCTAGCTTACAGCTCCTTATTATA	247
ba15279	DEL	chr1	37357989	37358248	AACTCCCAACTTTGACACTATGCAAAAAGAAGATTCACCATCACATCAAACTTGCGGCACATGCATGGAGTACTAAATATAGACGAAATTAAAAACTAATTGCACAGTTTTGTTGTACTTTGCGAGACAAATCTTTTAAGCCTAATTAGTCAATATTTGGACAATAATTCACAAATACAAACGAAACGCTACAGTATGCTACAGTGCTGGAACAGGAATTTTGCATCTCCCAAATTGGCCAACTAAACAAGGCCTATGT	265
ba15281	DEL	chr1	37362112	37362364	CCGTTCCAAATTGTAAGTCATTCCAAGAATCTTGGAGAGTCAAAGCATATCAAGTTTGACCAAAATTATAGAGAAAAATATAAAGATTTATGACATCAAATAGATATACTATGAAAATATAATCGATAAAGAATTTAATGATACTTAGTTGACATCATAAATGTTATTATATTATCATATAAATTTGGTCAAACTTAAGATGCTTTGACTCTCCAAGATTCTTGGAATGACTTACAATTTGGAACGGAGGGA	258
ba15303	DEL	chr1	37541220	37541632	TATTTTTAGCATCCGTCACATCGAATGTTTAGATACTAATTAGGAGTATTAAACGTAGACTATTTACAAAACCCATTACATAAGACGAATCTAAACGGCGAGACGGAACTATTTAACCTAAAAAAACCTAATTATNNNNNNNNNNNNNNNNNNNNNNNNNNNNNNNNNNNNNNNNNNNNNNNNNNNNNNNNNNNNNNNNNNNGTTTAATAGTTGTGTGTCGCCGTTTAGATTCGTCTTATGTAATGGGTTTTGTAAATAGTCTACGTTTAATAAACCTAATTAGTCTCTAAACATTCGATGTGACACGTGCTAAAAATAAGTCAGTGGAAGAAAACGCCCCCTAGATTCCCCTGCCGTTCGGAAATGTTGTGTGCTCCACTGCTCCGGAAGACCGGAAC…	364
ba15304	DEL	chr1	37581755	37582118	TTCCACTGTCTTATTTTTAGCACGTGTCACATCGAATGTTTAGATACTAATTAGGAGTATTAAACGTAGACTATTTACAAAACCAATTACATAAGTGGAGGCTAAACGGCGAGACGAATCTATTAAGCCTAATTAAACCTAATTAATCCATCATTAGCAAATATTTACTGTAGCAACACATTGTCAAATCATGGACTAATTAAGCTTAATAGATTCGTCTCGCCGTTTAGATTCATCTTATGTAATGGGTTTTGTAAATAGTCTACGTTTAATACTCCTAATTAGTATCTAAACATTCGATGTGACACATGCTAAAAATAAGACACCGGAAGAAAACGCCCCCTGAATCTGAATGCCTGATGC	382
ba15307	DEL	chr1	37749424	37749804	GTGTGTGTGTGTGTGTGTGTGTGTGTGTGTGTGTGTGTGTGTGTGTGTGTGTGTGTGTGTGTGTGTGTGTGTGTGTGTGTGTGTGTGTGTGTGTGTGTGTGTGTGTGTGTGTGTGTGTGTGTGTGTGTGTGTGTGTGTGTGTGTGTGTGTGTGTGTGTGTGTGTGTGTGTGTGTGTGTGTGTGTGTGTGTGTGTGTGTGTGTGTGTGTGTGTGTGTGTGTGTGTGTGTGTGTGTGTGTGTGTGTGTGTGTGTGTGTGTGTGTGTGTGTGTGTGTGTGTGTGTGTGTGTGTGTGTGTGTGTGTGTGTGTGTGTGTGTGTGTGTGTGTGTGTGTGTGTGTGTGTGTGTGTGTGTGTGTGTGTCCTTCTTGTTGATTGTTCCA	327
ba15309	DEL	chr1	37760873	37761231	TTGCTCCATGGTTAAGGGGGTGTTTGGCGGGGCTAAATTTTAGCCCCTGTCACATCGGATGTTTGGACACTAATTAGGAGTATTAAACATAGTCTAATTACAAAACTAATTGCACAACCCCTAGGCTAAATCGCGAGACGAATCTATTAAGCCTAATTAATCCATCATTAGCGAATGGTTACTGTAGCACCACATTGTCAAATCATGGACTAATTAGGCTTAATAGATTCGTCTCGCGATTTAGCCTAGGGGTTGTGCAATTAGTTTTGTAATTAGACTATGTTTAATACTCCTAATTAGTGTCCAAACATCCGATGTGACAGGTAAAGTTTAGCCCCTGACATCCAAACGCCCCCTA	340
ba15310	DEL	chr1	37762522	37762978	TTTTCACCTCATCTCAGCTGCAGCAGCAGCACTCGAAAGGAACGCTCAACAAATCAGGAGTAAGATAAATTCAGACATCAGGAATGGAAGAATCAGACTAGTAGGCGAATAGGTCTTCGGGGGTGTTTGGTCAGGAGGGGCTAAATTTTAGCCCCTGTCACATCGGATGTTTGGACACTAATTAGGAGTATTAAACATAGTCTAATTACAAAACTAATTGCACAACCCCTAGGTTAAATCGCGAGATGAATCTATTAAGCCTAATTAATCCATCATTAGCGAATGGTTACTGTAGCACCACATTGTCAAATCATGGACTAATTAGGCTTGATAGATTCGTCTCGCAAATTAGACTCCATCTGTGCAATGAGTTTTGTAAATAGTTATATTTAATATTCC…	367
ba15315	DEL	chr1	37932291	37932543	TTCCAACTTTGACACTATGCAAAAAGAAGATTCCCCATCACATCAAACTTGCGGTACATGCATGGAGTACTAAATGTAGATGAAATTAAAAACTAATTGCACAGTTTTGTTGTACTTTGCGAGACGAATCTTTTAAGCCTAATTAGTCAATATTTGGACAATAATTCACAAATACAAACGAAACGCTACAGTGTGCTACAGTGCTGTAACAGTAATTTGGCACCTCCCAAATTCCCCAACTAAACACGGCCT	276
ba15317	DEL	chr1	37958015	37958280	TTTAGTTCCCAATTTGGGAGTGTCAAAGTTGGGATTTTGCCATAAATGCACAACTGTAGCATTTCGTTTGTATTTGTGAATTATTGTCCAAACATTGACTAATTAGACTCAAAAGATTCGTCTCGTAAAGTACAACAAAACTGTGCAATTAGTTTTTGATTTCGTCTACATTTAGTACTCCATGCATGAACCGCAAGTCTGATGTGATGGGGAATTTTCTTTTTGCATAGTGTCAAAGTTGGGAATTTGGGGCTAACTAAACATG	282
ba15319	DEL	chr1	38051554	38051993	ATTTTTAGCACGTGTCACATCGAATGTTTAGATACTAATTAGGAGTAGTAAACGTAGACTATTTACAAAACCAATTACATAAGTGGAATCTAAACGGCGAGACGAATCTATTAAGCCTAATTAAGCCTAATTAATCCATCATTAGCAAATATTTACTGTAGCAACACATTGTCAAATCATGGACTAATTAGGCTTAATAGATTCATCTCGCCGTTTAGATTCGTCTTATGTAATGGGTTTTGTAAATAGTCTACGTTTAATACTCCTAATTAGTATCTAAACATTCGATGTGACGGGTGCTAAAGTTTAGCAAGTGGAAGAAAACAGGCCCTAAAGTTTTGTGAGAGTACCACTCGACCCTGTGCGCGACCACTCACCAAGACAGCTCACTCCTTCCGT…	360
ba15327	DEL	chr1	38208591	38208930	TTTTTCTTTTGCAATAATGCAGCAGCATATTCGTGCACCTAGCATTGAGCTACACTAGGCAGGGGAAATCTCCTTCGAACCGAAGTGTTTTTGTGGAGAGAGATTCACGGGTGTTTGGTTCCTATGACTTATTTTTAGCACCCGTCATATTGAATGTTTAGATACTAATTAGGAGTATTAAACGTAGACTATTTACAAAACTCATTACATAAGTGGAGGCTAAACGGCTAATCTATTAAGCCTAATTAGTCCATGATTTGACAATGTGTAGCGTAAACATTTGCTAATGATGAATTAATTAGGCTTAATAGATTCGTCTGGTCGTTTAGCCTCTACTTA	248
ba15334	DEL	chr1	38362671	38362996	TGGCAGAATTAGTGCAAAAGAGGCCATCACAGTAGTATAATTAGTCAAGCTTTTTCTTAGAGCATGCAGGAAGGTCTTCCTATTATTAATTAACTCAAACTTTTAGATAATATAAACAAGTTTGGATGAGAAATGCAAAATTATCAATTTTATAATTTGCCTTGGATGTGCTGTTTGCCTTGGATGTGCTGTTTGCCTAGGTTCAATTACTGAAACTAGTGTCAAAATCAATAGGTAGTGCAGTGCAAATTACTAGAGCGATGCAACTCTCTGGTTGATATTGGCTTTTTTACCCATCTTCCTGTTATATATTTGTTTACATTGG	256
ba15351	DEL	chr1	38416764	38417116	CCAACATGTCTTTTAGGGGGTGTTTGGGAACACCCTATTAAAGTTTAACACCTGTCACATCGAATGTTTGGATACTAATTAGGAGTACTAAACATAAGCTAATTACAAAACTAATTGCATAGATAGAGTATAATTCGCGAGACGAATCTATTAAGCCTAATTAATCCATCATTAGCAAATGGTTACTGTAGCACCACATTGTCAAATTATGGACTAATTAGGCTTAATAGATTCGTCTCGCGAATTAGCACAAGGTTCTGCAATTAATTTTATAATTAGCTCATGTTTAGTTCTCCTAATTAGCATCCGAACATCCGATATGACACTGTTAAAGTTTAGCACCTCGTATCCA	339
ba15353	DEL	chr1	38456449	38456750	GGAGTGAAACGAGGGGAGGAGGGGATTGAGGCCTTGTTTAGTTAGGGAATTTGGGAGGTGCCAAATTACTGTTACAGTACTGTAGCACACTGTAGCGTTTCGTTTGTATTTGTGAATTATTGTCCAAATATTGACTAATTAGGCTCAAAAGATTCGTCTCGCAAAGTACAACAAAACTGTGCAATTAGTTTTTAATTTCATCTACATTTAGTACTCCATGCATGTACCGCAAGTTTGATGTGATGGGGAATCTTCTTTTTGCATAGTGTCAAAGTTGGGAGTTGGGAGTAACTAAACATGG	284
ba15354	DEL	chr1	38458441	38458714	GGCCTTGTTTAGTTCCCAATTCGGGAGTGGCAAAATTGGCATTTTGCCATAAATGCGCAACTGTAGCGTTTCGTTTGTATTTGTGAATTATTATCCAAATATTGACTAATTAGGCTCAAAAGATTCATCTCGCAAAGTACAACAAAACTGTGCAATTAGTTTTTGATTTCGTCTACATTTAGTACTCCATACATGTACCGCAAGTTTGATGTGATGGGGAATCTTCTTTTTGCATAGTGTCAAAGTTGGGAGTTTGGAGGGAACTAAACATGG	283
ba15355	DEL	chr1	38482017	38482361	CCAAACATTTAATTTGATTTTGTAATTAACTTATGTTTAATACTTTTAATTAGTATCCAAACATTTAATTTGATTTTGTAATTAACTTATGTTTAATACTTTTAATTAGTATCCAAACATTTAATTTGATTTTGTAATTAACTTATGTTTAATACTTTTAATTAGTATCCAAACATTTAATTTGATTTTGTAATTAACTTATGTTTAATACTTTTAATTAGTATCCAAACATTTAATTTGATTTTGTAATTAACTTATGTTTAATACTTTTAATTAGTATCCAAACATTTAATTTGATTTTGTAATTAACTTATGTTTAATACTTTTAATTAGTATCCAAACAT	346
ba15361	DEL	chr1	38848054	38848320	CACGAAATCATGGCGTATGACGCTTTTGCGCGATCCATCTCGTCTCTCCCCCAACTAATCAAGCTCTCTTTGAGCACCTTTCCCTTGCTTTTGCCCGTCTCTCTCATCATCATCATCATCATCATCATCATCATCATCATCATCATCATCATCATCATCATCATCATCATCATCATCATCATCATCATCATCATCATCATCATCATCATCATCATCATCATCATCATCATCATCATCATCATCATCATCATCATCATCATCATCAT	169
ba15363	DEL	chr1	38858901	38859156	TACCTCCCAACTCATACTATGCAAAAAGAAGATTCCCCATCACATCAAACTTGCGGTACATGCATGGAGTACTAAATGTAGGCGAAATTAAAAACTAATTGCACAGTTTTATTGTACTTTGCGAGACGAATCTTTTGAGCCTAATTAGTCAATATTTGGATAATAATTCACAAATACAAACGAAACGCTACAGTGTGCTACAGTGCTGGAACAGGAATTTTGCATCTCCCAAATTAGCCAACTAAACAAGGCCTT	276
ba15370	DEL	chr1	39034908	39035293	ATTGCGTTTTGTTTCTTCCTACCAAGATCTGGACCTTAACGGGTGTTTGGATACGAGGTGTTAAACTTTAACAGTGTCACATCGGATGTTTGGATGCTAATTAGGAGTATTAAATATAGGCTAATTACAAAACTAATTGCATAGATGGAGTGTAATTCGCGAGACGAATCTATTAAGCCTAATTAGTCCATGATTTGACAATGTGGTGCTACAGTAACCATTTGCTAATGATGGATTAATTAGGCTTAATAGATTCGTCTCACGAATTAGCACAAGGTTCTGCAATTAGTTTTATAATTAGCTCATGTTTAGTCCTCCTAATTAGCATCCGAACATCCGATGTGACACTGTTAAAGTTTAGCACCTCGTATCCAAACAGCCCCTA	348
ba15373	DEL	chr1	39154448	39154729	CGGCCTACCTCCATCACCGATCCGATCGACGCACACAATTATTTCTCAGGTGCAAGAGCAAGAGCAACAGCATCGCCGCTGTTGGAACAGGCAGGCGCCGCCTCCTCCCGACGACGATTCGGACACCACGCCACGACAATGGTGTGCGGGCCGCGGGCCGCCGCCTCCGTCGTCCGGCCGGCGGCCTACCTCCATCACCGATCCGATCGACGCACACAATTATTTCTCAGGTGCAAGAGCAAGAGCAACAGCATCGCCGCTGTTGGAACAGGCAGGCGCCG	199
ba15375	DEL	chr1	39244253	39244582	TGCTAAAGTTTAGCACCTGTCACATCGGATGTTTGGATACTAATTAGGGGTATTAAACATAGACTAATTACAAAACTAATTACACAGATGGAGTCTAATTGGCGAGACAAATCTATTAAGCCTAATTAGTCCATGATTTGATAATGTGGTGCTACAGTAACCATTTGCTAATGATGGATTAATTAGGCTTAATAGATTCGTCTCGCGAATTAGCACAGGGGTTCTGCAATTAGTTTTGTAATTAGCTCATGTTTAGTCCTTCTAATTAGCATCCGAATATCCGATGTGACACTGCTAAAGTTTAGCACCTAGTATCCAAACACCCCTGT	351
ba15393	DEL	chr1	39297432	39297778	TGTCGGTGTGATTGGATACGAGGTGCTAAACTTTAACAGTGTCACATCGGATGTTCGGATGCTAATTAGAAGAATTAAACATGAGCTAATTATAAAATTAATTGCAGAACCCTGTGCTAATTCGCGAGACGAATCTATTAAGCCTAATTAATCCACAATTAGCAAATGGTTACTGTAGCACCACATTGTCAAATCATGGACTAATTAGGCTTAATAGATTCGTCTCGCGAATTAGCACAGGGTTCTGCAATTAATTTTATAATTAGCTCATGTTTAATTCTTCTAATTAGCATCCGAACATCCGATGTGACACTGTTAAAGTTTAGCACCTCGTATCCAAACACCC	331
ba15394	DEL	chr1	39299881	39300145	GCCTTGTTTAGTTCACCCCCAAATCCCAACTTTGACACTATGCAAAAAGAAGATTTCCCATCACATCAAACTTGCGGTACATGCATGGAGTACTGAATATAGACGAAATAAAAAACTAATTGCACAGTTTTGTTGTACTTTGCGAAACGAATCTTTTGAGCCTAATTAGTCAATATTTGGACAATAATTCACAAATACAAACGAAATGCTACAGTTGCGCTACAGTAATTTTGGTTGTCCAAAGTTGGGCAACTAAACAAGGCC	277
ba15395	DEL	chr1	39348741	39349121	TTGTTACACCAACTCTGATCGTAGTAGCTGGGGGGTGTTTGGCCAGGAGGGGTTAAATTTTAGCCCCTGTCACATCGGATGTTTGGACACTAATTAGGAGTATTAAACATAGTCTAATTACAAAACTAATTGCACAACCCCTAGGCTAAATCGCGAGACGAATCTATTAAGCCTAATTAGTCCATGATTTGATAATGTGGTGCTACAGTAACCATTCGCTAATGATGGATTAATTAGGCTTAATAGATTCGTCTCGCGATTTAGCCTAGGGGTTCTGCTATTAGTTTTATAATTAGCTCATATTTAATCCTCCTAATTAGCATTCGAACGTGTGATGTGACAGGGCTAAAGTTTAGCCCGTGGCATCCAAACGCCCCCTT	354
ba15415	DEL	chr1	40133669	40133925	TTTGGGAGGTGCCAAATTACTGTTACAGCACTGTAGCACACTGTAGCGTTTCGTTTGTATTTGTGAATTATTGTCCAAATATTGACTAATTAGGCTCAAAAGATTCGTCTCGCAAAGTACAACAAAACTGTGCAATTAGTTTTTAATTTCATCTACATTTAGTACTCCATGCATGTACCGCAAGTTTGATGTGATGGGGAATCTTCTTTTTGCATAGTGTCAAAGTTGGAAGTTGGGAGTAACTAAACATGGCCTC	281
ba15427	DEL	chr1	40332992	40333331	TCCTAAAATTTATGTCACATCGAATATTCGGAGGCTAATTAGGAGGACTAAATATGAACTAATTATAAAACTAATTACACGGATGGAGGCTAATTCACGAGACGAATCTATTAAGCTTAATTAATCCATCATTAGTACATGTTTACTGTAGCATCACATTGTCAAATCATGAACTAATTAGGCTTAATAGATTCGTCTCGCAAATTAGTCTCCATCTGTGCAATTGGTTTTGTAATTAGTCTATATTTAATACTGCTAATTAGTATCTAAATATTCGATGTGATAGAAATTTTAGGAGGGACTAAAGAAACAAACACCCCCTTATTATCTTGAAACTAG	342
ba15428	DEL	chr1	40340529	40341044	TTTCTCTAAAGCAGAATGGCCTGGGCTTGATGATATTATTTCTAGTGTCCTAGAGGAAGAAACAAGACTAGCACAATCCAAAGCAAACAACTCAAGAGAAATTGGTGATCGTGCAGCATTATCCACGCAAAACATGCGCTTTGTCCAATCTCTGAAGGGTAAAGGCAATGGAAAGTTAAAGTGTGATCATTCGGCCTGTTCGCTTCAGCTTATTCAACCGGCTTATCAGCCACAAAACAGTGTTTTCCTCTCACAACAAATCAGCCGTTGCAGCTTTTCAATCGGCTTATAAGCTGAAGCGAACAGGCCGATTGTGGTGATGAAAGGCACACAATTGATAGGTGCTTTAAGTTACATGGCTTTCCACCAGGGTGGAAAAAGGGAAAATTTCAGCAAGGG…	125
ba15430	DEL	chr1	40436853	40436997	TGTTTCTTTCTCTCTTTTTTTTTTGATAAAATGGGAACAAGTGTTACTAATTAATAGGGCGTTCGATATGGGAGATGGGCTTAAGAATAGAATGTGTTGATATATTGCAACCTCATCTCTTACGAAATGCAATATAGTGAGGAA	162
ba15431	DEL	chr1	40440191	40440312	CGCCGCCGCCGCCGTGCAACCGCCGTTCGGACAGGGACGGCCGCGCCCCTGCAGGGAGGCGAGCAGGCCCTGTACAACGGGTTCGGAGCCGCCGGGATGCATGGCGCCGCCGCCGCCGTGC	121
ba15432	DEL	chr1	40454015	40454370	GCAAAAATGAATGTATCACCATATCTTTATTCTTATAGGTACATTGGTCAGTCCCTTACGACATGCAGCTTGTTCATGGCCATGTTTAGTTCCCTTAAAACTTCCAACTTTGACACTATGCAAAAAGAAGATTCCACATCACATCAAACTTGCGGTACATGCATGGAGTACTAAATGTAGACGAAATCAAAAACTAATTGCACAATTTTGTTGTACTTTGCGAGACGAATCTTTTGAGCCTGATTAGTCAATATTTGGACAATAATTCACAAATACAAACGAAACGCTACAGTGTGCTACAGTGCTATAACAATAGTTTTGCACCTCCAAACTTTAGGCAACTAAACAAGGCCCC	276
ba15433	DEL	chr1	40454567	40454894	TTTGGATACGAGGAGCTAAACTTTAACAGTGTCACATCGGATGTTCGGATGCTAATTAGAAAGACTAGACATGAGCTAATTATAAAACTAATTGCAAAACTCTGTGTTAATTCGCGAGACAAATCTATTAAGTCTAATTAATCCATCATTAGCAGATGATTACTGTTATTGTCAAATCATTGACTAATTAGGGTTAATAGATTCGTCTCGTGAATTATACTCCATCTGTGCAATTAGTTTTGTAATTAGCCTAAGTTTAACACTCCTAATTAGTATCAAATATCCGATGTGATAGGTGTTAAACTTTAATAAGGTGACATGTGCACC	310
pD15957	DEL	chr1	40498913	40499261	TCTAAGAGGCTGTTTGGATCCTAGAGCTAAAGTTTAGTCCGTGTCACGTCGAATATTCGGATGCTAATTAGGAGGACTAAATATGAGCTAATTACAAAACTAATTGTACAGATTGAGTCTAATTCGCGAGACGAATCTATTAAGACCAATTAATTATTCATTAGGCAATGGTTACTGTAGCACTACATTGTCAAATCATGAACTAATTAGGCTTAATAGATTCGGATTTAGCCTAGGGGTTGTGAAATTAGTTTTGTAATTAGCCTATGTTTAATACTTCTAATTAGTGTCCAAACATTTGATGTGACGGGGGTTAAATTTTAGATCAGGATCCAAACACCCCCTAAG	342
ba15441	DEL	chr1	40515158	40515491	AGCAAGGATTGGATCATGACCGAATCGTGCTAAGAGCTTCAGATAAGCCAGCTTGGTTTAGGTCATGTTTAGTTACCCTAAATTTTCAACTTTAGCACTATGCAAAAAAAAGATTCTCCATCACACCAAACTTGCGGTACATGCATGGAGTACTAAATGTAGACGAAATCAAAAACTAATTGCACAGTTTTGTTGTACTTTGCGAGATGAATCTTTTGAGTCTAATTAGTCAATGTTTGGACAATAATTTACAAATACAAACGAAATGCTACGGTTACGCATTTATGACAAAATCCTAACTTTGACACTCCCAAATTGATAACTAAACAAGGC	272
ba15443	DEL	chr1	40518879	40519228	TCTTCTCGGCTCACTCGTTCATCTTAGGTCCCGTTTGGTAGGGCTTCTCAAAATGCTTCTCCACCGTTTTTTGGTGAAGCCCTACCAAAGGCCAATTTCAAAACGGCTTCACCACCAAAGCCGGGAAGAAGCCGCAAAACGGCTTACACTAGAGAGGAGAAGCCGAAAAAAGTGGCTTCACCAGCTTCTCCTCTCTCTCCAAGCATTAAGTGATCATAAAATTACATATATTGCCATTGAGAAGCTGTTTTACCAAACGTTTTGCAAAACGGCTTCAGCTTCACTAAAAAAGCCACTCCACCGAAGAAGCCGAAGCATTTTATGAGAAGCCGAAGCTCTACCAAACAGG	327
ba15445	DEL	chr1	40554762	40555146	CCTGTTCGGCTCGACTTACAAGCCGGTTGAAAAACTGAAACGGCTAATTTGTTGTGAGAGAAAAACACTGTTCGGTGGTTGATAAGCCAGTTGAAAAACTGAAACGGCTAATTTGTTGTGAGAGAAAAACACTGTTCGGTGGTTGATAAGCCAGTTGAAAAACTGAAACGGCTAATTTGTTGTGAGAGAAAAACACTGTTCGGTGGTTGATAAGCCAGTTGAAAAACTGAAACGGCTAATTTGTTGTGAGAGAAAAACACTGTTCGGTGGTTGATAAGCCAGTTGAAAAACTGAAACGGCTAATTTGTTGTGAGAGAAAAACACTGTTCGGTGGTTGATAAGCCGGCTGAATAAGCTGAAGCGAACAAGTCCAAAACTTTTCCT	378
ba15450	DEL	chr1	40612350	40612637	TTCCCTTCTTATTTTTAGCGCATGTCATATCGAATATTTAGATACTAATTAGAAGTATTAAACGTAGACTATTTACAAAACTCATTATATAAGTGGAGGCTAAACGGCGAGATGAATCTATTAAGCCTAATTAATTCATCATTAGCAAATGTTTACTGTAGCAACACATTATCAAATTATAGACTAATTAGGCTTAATAGATTTATCTCGCCGTTTAATACTCCTAATTAGTATCTAAACATTCGATGTGACGGGTGCTAAAAATAAGTCAGAGGAACCAGACCAGC	316
ba15452	DEL	chr1	40643940	40644267	AGCTACTCCCTCCGTTCCAAATTATAAGTCATTCCAACTTTCTTGGAGAGTCAAACATTTTTATGTTTGACTAAAATTATAGAGAAAATCTTAAAAGTTTATGGCATCGGATAGATATATTATGAAAATATATTTAATGAAGAAACTAATGGTACCTATTTGATATCATGAATGTTAGCACTTTATTGTATAAATTTGGTCAAACTTGATATGCTTTGACTCTCCAAGAAAGTTGGAATGACTTATAATTTGGAACGGAGGGAGTAGCTGCTAAATGGCTGCCCTGCTCTGACCTTTGCTTCCATATGGAAACAAGACGAGGACGAG	326
ba15458	DEL	chr1	40673906	40674205	TGACATGCTCACAAGACCGAGCGGATGGCCTTGTTTAGTTCCCAATTTGTGAGTGGCAAAATTGGCATTTTGCCATAAATGCGCAAATATAGCGTTTCGTTTGTATTTGTGAATTATTGTCCAAATATTGACTAATTAGGCTCAAAAGATTCGTCTTGTAAAGTACAATAAAACTGTGCAATTAGTTTTTGATTTCGTCTACATTTAGTACTCCATGCATGTACCGCAAGTTTGATGTGATGGGGAATCTTCTTTTTGCATAGTGTCAAAGTTGGGAGTTTGGAGGGAACTAAACATGA	268
ba15464	DEL	chr1	40790282	40790489	TAGCTCACATGGCAGTGCTTATTTTTCTACCTTGTATAGGTAGAAAAATAAGCATATGTAATTCTTCTGTCACCTGTAACTGCTATTTCTGCATATCTTACCATCCAATTCGCTATTCCGCTAATGCTAATTAATTGGATGGTAAGATATGCAGAAATAGCAGTTACAGGTGACAGAAGAATTACATATGCTTATTTTTCTACCTAT	146
ba15465	DEL	chr1	40815625	40815884	TTCTTTTTCCCAACTTTGGCACTATACAAAAAGAAGATTTCCCATCACATCAAACTTGCGGTACATGCATCATAGAGTACTAATGTAGACGAAATCAAAAACTAATTGCACAGTTTTGTAGTACTTTGCGAGATGAATTTTTTAAGTCTAATTAGTCAATGTTTGGACAATAATTCACAAATACAAACAAAATGCTACAGTTGCGCATTTATGGCAAAATGCAAACTTTGTCACTCTTAATTTAGGAACTAAACAAGGC	276
ba15479	DEL	chr1	40855599	40856211	TTTTGAAAAACTGGCGTGGTCTTGTATCATGCCGTTACACCTGAAGCCAGTGTGTCACCAGTGCAATTCTTTAGACCCCAGCCGATCTGGGCAATGCTCCTGATCTTCAGCATTCGAATGGCTGAAATCACACCATCCGAGTGCTGCAAAGTTTGGCGCTCAAATGTGCTGTTTTTCTTCATCGTGACTAGGGATGTCAATAGGTACCCACCACTCATTTACCTGGGGTAAAAATCCTATGGGTATGGGGATTTTTCTCCCCCAACAGGTGTCTTAGTTGGTGATTCCTTCACCCATTGAGTGTAGTGACTCGTTTACCTGTGGGTAAAAACCCTATGGGTATGGGGATTTTTCTCCCCCAACGTGTGTCTTAGTTTAGTGGGTGATTCCTTCACCCAT…	105
ba15485	DEL	chr1	40978238	40978560	GGCCCCGTTTTCTTACACTGACTTATTTTTAGCACCCGTCACATCGAATGTTTAGATACTAATTAGGAGTATTAAACGTAGACTATTTACAAAACCCATTACATAAGACGAATCTAAACGGCGAGACGAATCTATTAAGCCTAATTAGTCCATGATTTGACAATGTGGTGCTACAGTAACCATTTGCTAATGATGTTGTCTCACCGTTTAGATTCGTCTTATGTAATGGGTTTTGTAAATAGTCTACGTTTAATACTCCTAATTAGTATCTAAACATTCGATGTGACACGTGCTAAAAATAAGTCACCGGAAGAAAACGCCC	333
ba15488	DEL	chr1	41230403	41230715	CTCCCAACTTTGGCACTATGCAAAAAGAAGATTCCCCATCACATCAAACTTGCGGTGCATGCATGGAGTACTAAATGTAGACGAAATTAAAAACTAATTGCACAGTTTTGTTGTACTTTGCGAGACGAATCTTTTGAGCCTAATTAGTCAATGTTTGAACAATAATTCACAAATACAAACGAAACGCTACAGTGTGCTACAGTGCTGTAACAGTAATTTGGCACCTCCCAACTTCAACAACTAAACAAGGCCTCACACTACTACCGATTAGATTAAATTAAATTGGCTATCAAATCAAATCGCGGATAGATC	279
ba15490	DEL	chr1	41294152	41294445	CAACATCAACGTCACCATGGGCATTTCAGACCATACGAAAAGCAACATCAACGTCACCATGGGCATTTCAGACCATACGAAAAGCAACATCAACGTCACCATGGGCATTTCAGACCATACGAAAAGCAACATCAACGTCACCATGGGCATTTCAGACCATACGAAAAGCAACATCAACGTCACCATGGGCATTTCAGACCATACGAAAAGCAACATCAACGTCACCATGGGCATTTCAGACCATACGAAAAGCAACATCAACGTCACCATGGGCATTTCAGACCATACGAAAA	295
ba15491	DEL	chr1	41297544	41297849	GGAATTTGGGAGGTGCCAAATTACTGTTACAGCACTGTAGCACACTGTAGCGTTTCGTTTGTATTTGTGAATTATTGTCCAAATATTGACTAATTAGGCTCAAAAGATTCGTCTCGCAAAGTACAACAAAACTGTGCAATTAGTTTTTAATTTCATCTACATTTAGTACTCCATGCATGTACCGCAAGTTTGATGTGATGGGGAATCTTCTTTTTGCATAGTGTCAAAGTTGGGAGTTGGAAGTAACTAAACATGGCCCGAGTGCCGGAGCTAGGCAACTGGCGCTAATCCCCATCCAGGCACAG	282
ba15492	DEL	chr1	41298053	41298329	AAGGCCGTGTTTAGTTGGGGAAATTGGGAGGTGCCAAATTACTGTTACAGCACTGTAGCACACTGTAGCGTTTCGTTTGTATTTGTGAATTATTGTCCAAATATTGACTAATTAGGCTCAAAAGATTCGTCTCGCAAAGTACAACAAAACTGTGCAATTAGTTTTTAATTTCATCTACATTTAGTACTCCATGCATGTACCGCAAGTTTGATGTGATGGGGAATCTTCTTTTTGCATAGTGTCAAAGTTGGGAGTTGGGAGTAACTAAACATGGCC	283
ba15501	DEL	chr1	41418885	41419101	TATGTGTTAATGTGCATTATCAAATGTCTACATGAGACTGGGTCATGAGACTGGGTCACTAGTCGACAGAGTCACTGGTCGACAGATCTTGAGATTGGCAAAGTTGTCATGGACACTTCGTTGTTGATGTTCACTCAGCCTACCATTGAATACATAGTAGGTGAATTATTGAGTACATGCATGCATCCAGATGACAATAACCGACGATATAATATG	231
ba15522	DEL	chr1	41706047	41706398	AATGAAGGGGGTGTTTGGGAAACACCTGTTAAAGTTTAACACCTATCACATCGGATGTTTGGATGCTAATTAGGAGTACTAAACATAAGCTAATTACAAAACTAATTGCACGGATGGAGTATAATTCGCGAGACGAATCTATTAAGCCTAATTAATCCATCATTAGCAAATGGTTACTGTAGCACCACATTGTCAAATCATGGACTAATTAGGCTTAATAGATTCGTCTCGCGAATTAGCACAAGGTTCTGCAATTAGTTTTATAATTAGCTCATGTTTAGTCCTCCTAATTAGCATCCAAACATCCGATGTGACACTGTTAAAGTTTAGCACCTCGTATCCAAACAGCCC	348
ba15526	DEL	chr1	41820665	41821005	TGGGGTTTGAACCCCTGACCGGTTGGTTGCACATCAGCAGCTCAACCGGGCGCTACACGAGCATTCACACCTCCCCCCGCCCCCCCCCCCCCCCCCCCCACACACACCGGGGCTTTGACAGCAAGTGGGATTTTTTTAATGCAGAACCCAAGCGAGGATGACCACAACTGGGCACATAAGTTCCACTGCACAAATATGCGCTCCTGCATGCTGCGAGACTGGGGTTTGAACCCCCGACCGGTTGGTTGCACATCAGCAGCTCAACCGGGCGCTACACGAGCATTCACAACCAGTCCAATTCACAATAATTCTGAAGAGATCATGCAATAGAAACACATCC	217
ba15528	DEL	chr1	41847490	41847617	CTCTCTCTCTCTCTCTCTCTCTCTCTCTCTCTCTCTCTCTCTCTCTCTCTCTCTCTCTCTCTCTCTCTCTCTCTCTCTCTCTCTCTCTCTCTCTCTCTCTCTCTCTCTCTCTCTCTCTCTCTCTCTC	149
ba15530	DEL	chr1	41944874	41944986	GAGAGAGAGAGAGAGAGAGAGAGAGAGAGAGAGAGAGAGAGAGAGAGAGAGAGAGAGAGAGAGAGAGAGAGAGAGAGAGAGAGAGAGAGAGAGAGAGAGAGAGAGAGAGAGA	152
ba15532	DEL	chr1	42036550	42036896	ACCTTGAGGAGGTCGATGCGGCGGGGGGGGGGGGGGGGGGGGGGCCCCGGCGGGGGGGGGGAGGGAGGGGGGCCCGCGGCCCCACTTTGGGGAGCTCACTCCCCAATGCTTAGCGTCTCCTCCATCAACGACCTAGATGATTTTTAGATGTTTAGAGATGGTTGTGTATACTCCTCAGTGTAGTCTAATTTTGGACATGGATGTAATAGGCTAACTTAGAGTCGATTATTATTTTGCGTAGCGGATGCTACGGATGTGACCTTGGTCATGGAGTCGTTCCAAAACATTTGATGATGATGTAACCAGCATGATTAATGACCAGATCCGGCGGTGGGCTGCGCGGAGG	323
ba15587	DEL	chr1	42179703	42180063	GGGGCAGCTATCCCTTGGGGGGCTTGTAGGTGGCAGTCTACTCATTTGCTTGTGAGAGGCTTTGGGAGAGAGGAGAGTGGAGAGAGGTGTGAATCTTTGTTTGATCTTTTCGCCATCCTAGCTTTGATTGTGCTAAGGAGTGGCTTGTAACTATACATGGTGAAGTAATCCAGAAAGGGCATTTTGGACTTTGGCCAAATGTCTATATATATGTGGGAGGGCTGTTGGGGCAGCTATCCCTTGGGGGGCTTGTAGGTGGCAGTCTACTCATTTGCTTGTGAGAGGCTTTGGGAGAGAGGAGAGTGGAGAGAGGTGTGAATCTTTGTTTGATCTTTTCGCCATCCTAGCTTTGATTGTGCT	238
ba4680	DEL	chr2	100653	100915	TACTCCCAACTTCCAACTTTGACACTATGCAAAAAGAAGATTCCCCATCACATCAAACTTGCGGTACATGCATGGAGTACTAAATGTAGATGAAATTAAAAAGTAATTGCACAGTTTTGTTGTACTTTACGAGACGAATCTTTTGAGCCTAATTAGTCAATATTTGGACAATAATTCACAAATACAAACGAAACGCTACAGTGTGCTACAGTGCTGTAACAGTAATTTGGCACCTCCCAAATTGGCCAACTAAACAAGGCCC	282
pD6309	DEL	chr2	166925	167274	TAAGGGGGTGTTTGGGAACACCGTGTTAAAGTTTAACACCTGTCACATCGGATGTTTGGATGCTACTTAGGAGTATTAAACATAGGCTAATTATAAAACTAATTGCACAGATGGAGTATAATTTGCGAGATGAATCTATTAAGTCTAATTAGTCCATGATTTGACAATGTGGTGCTACAGTAACCATTTGCTAATGATGGATTAATTAGGCTTAATAGATTCATCTCACCAATTAGCATAGGGTTCTGCAATTAGTTTTATAATTAGCTCATGTTTAGTCCTCCTAATTAGCATCATCCGATGTGACACTGTTAAAGTTTAGCACCTCGTATCCAAACACCCCCTTAAA	346
ba4688	DEL	chr2	175072	175399	CTTTAGCCCTGTCACATCGGATGTTCGGATACTAATTAAGAGGACTAAACATAAGCTAATTACAAAACTAATTGCAGAACCCCTAGGCTAAATCGCGAGACGAATCTATTGAGCCTAATTAATCCATCATTAGTGAATGGTTACTGTAGCACCACATTGTCAAATCATGCACTAATTAGGCTTAATAGATTCGTCTCGCGATTTAGCCTAGGGGTTCTGCAATTAGTTTTGTAATTAGCTTATGTTTAGTCCTCTTAATTAGTATCCGAACATCCGATGTGACAGGGCTAAAGTTTAGCCTCCTCCTTCCAAACAGCCCCAAAGAGT	302
ba4695	DEL	chr2	298362	298700	CACTTGCTAAACTTTAGCACCCGTCACATCGAATGTTTAGATACTAATTAGGAGTAGTAAACGTAGACTATTTACAAAACCAATTACATAAGTGGAATCTAAACGGCGAGACGAATCTATTAAGCCTAATTAAGCCTAATTAATCCATCATTAGCAAATATTTACTGTAGCAACACATTGTCAAATCATGGACTAATTAGGCTTAATAGATTCGTCTCGCCGTTTAGATTCCACTTATGTAATTGGTTTTGTAAATAGTCTACGTTTACTACTCCTAATTAGTATCTAAACATTCGATGTGACACGTGCTAAAAATAAGACACGGGAAGAAAACACCC	349
ba4697	DEL	chr2	314963	315456	CCGGATCAATGTACTATCAAACATATTTCATTATTTCATGGTAAATTCAATAAAACTAATATGACACTGTATATGTTGGTGTGTTTGTCTACAACCTTAGCTAAATTTAGATAAAATACTATGCCGCAATTGGAACAGCCGAACCTTAGCTAAATTTAGATAAAATACTACGCCGCAATTGGGACAGCCGAACAGGGCAAGTATGGGGCTGTTCGCTTTAGCTTATAAGCCGGCTGAAAAGTTGAAACGGCTGATTTGTTGTGAGATGAAAACACTGTTTGGTGGCTGATAAGCCGGCTGAATAAGCTGAAGCGAACAGGCCGTATATGTTTCCCGGTTCATTATTAATGGGCTAATGGTATTGCTGCTGCTAAGGTGACATGACTAAGTGGGTGTTTG…	115
ba4716	DEL	chr2	469616	469851	GCATGGCACATGCTCCGGCACTGGAAGTGGGTTAGCCGGGTCAGATGTGCCGATGCGTCACGAGCGTGTGCGGGTCAGATGTGCGGGCATGGTGCGCATGACGCGTGGGTCCTGTGTGGACAAGGCATGGCACATGCTCCGGCACTGGAAGTGGGTTAGCCGGGTCAGATGTGCCGATGCGTCACGAGCGTGTGCGGGTCAGATGTGCGGGCATGGTGCGCATGACGCGTGGGTC	251
pD6338	DEL	chr2	687618	687976	TAAGGGCCTATTTGGTTTGATGTTGCTAAAGTTTAGTGACTTTTTAGTTTCTAAACTGCCAAACATCCCTGCTTATTTAGGTTAAACTTTAGCCCGTAAAGTTTAGTCCATAAGCCACCAAAGGGTTGCTTATGGAGGCTAAAAGGGACCCTGGACACCCCCTGCCCCCACTGAATGCTTGTGTGGACACCCCTCTCTCCTCCCCTGTCGCAATGATTAGGGGCAAACAGGTCATTGTTCAAGCCATTAAATGTTGTTTAGCTCCTAGAACCAAACAGGGAGGACTAAAGTTTAGTCCCTCTAAATAAGCAACTTTTAGTCCCTAAAATAAGCAACCTCAAACCAAACGGGCCCTGAA	355
ba4724	DEL	chr2	700286	700506	GGGGTGTTTGGGCTTTAGTACCTGTCACATCCGATGTTTGGATACTAATTAGGAGTATTAAATATAGTCTAATTATAAAACTAATTACACAGATGGAGTCTAATTCGCGAGATGAATCTATTAAGTCTAATTAGTCCATGATTTGACAATGTGGTGCTACAGTAACCAGTTGCTAATGATGGATTAATTAGGCTTAATAGATTCGTCTCGCAAATTAGTA	341
ba4766	DEL	chr2	932165	932512	AATTTTATAAAACTATATGTGGTAAGGGAAAAACATTGTCCCTGCCACAAATATGGGATGCTAATTTTATAAAACTATATGTGGTAAGGGAAAAACATTGTCCCTGCCACAAATATGGGATGCTAATTTTATAAAACTATATGTGGTAAGGGAAAAACATTGTCCCTGCCACAAATATGGGATGCTAATTTTATAAAACTATATGTGGTAAGGGAAAAACATTGTCCCTGCCACAAATATGGGATGCTAATTTTATAAAACTATATGTGGTAAGGGAAAAACATTGTCCCTGCCACAAATATGGGATGCTAATTTTATAAAACTATATGTGGTAAGGGAAAAACATT	368
ba4752	DEL	chr2	1201556	1201768	TATGGTAGAAGGTGTTAAACTTGTTGAGGGACACTGTTTTCTTTTCTCATCATCCAAAAATTCTCTAAAATAAGATAACAAATTATAGTATCAAGTCATCAAGTTATGTAAACCAAATAAACAAGAGAAAGCTATACTGCTCACCTGCGAAAACATTCTAGTTCATCACAGTGTCGCAAGACATATCTATGTGCCTGAACAAGAAGCTGATT	209
ba4788	DEL	chr2	1330880	1331195	AGTCCTGTCACATTGGATGTTCGGATGTTAATTAAGAGGACTAAACATGAGTTAATTACAAAACTAATTGCAGAACTTCTAGGCTAAATTGCGAGATGAATCTATTAAGCCTAATTAATCGATAATTAGTGAATGGTTAATGTAGCACAATATTGTCAAATCATGGACTAATTAGGCTTAATAGATTCATCTTGTGATTTAGCCTAGGGGTTGTGCAATTAGTTTTGTAATTAATCTATATTTAATATTCCTAATTAGTGTCCAACATCCGATGTGACAAGGTTAAAATTTAGCCTTGGGAGCCAAACACACCCT	335
ba4803	DEL	chr2	1393371	1393985	CTCAAATTAAACACTCCTGATATATATAATTCTTGGAGTTCTATCAAGAGTGTGCCAAACGATCCCTGACTGCACATTATCATTCAGATTTTTCGGAACGTTCACGACCACCAATATTGGACTGGAAAAATGTTCTAACTGGTTCATTCTATTGCTCATTGTTAAAAACTAGAAAACGTTGGGCCTGTTCGCTTCAGCTTATAAGCCGGCTGAAAAGTCGAAACGGCTGATTTGTTGTGAGAGGAAAACACTGTTCGGTGGCTGATAAGCCGGCTGAATGAAATTAAAATTCAATTGACTCCGGTGCCACGTTTGATAGATCCTTGTCTAATTAAGCGTCTTTGTTTTTCTCCCCGTTCAAAATTTCGATCTAGCATAGCACAACCTCAAAATTTGGCC…	120
ba4805	DEL	chr2	1478207	1478371	TTGCGCCCCGGGTTGAGCTGTTGAATCACACCTAAAACAGTTTAATCTTGTCTCCTAAACCTCATTTTGTTAGGCTAAACAGCACATATGTTAAAGGGACTGCTTGGCCCGGCCCCGGGCGGCAGCCCGGGCAGCCCGGGCCCTAGATCCGCCCCTGGATGACA	191
pD6426	DEL	chr2	1576617	1576951	CGCTCAGCCATGCATATGATTCTTCGTTTAAAAAAACTTTACATTGAAGCAAATGCCCTAAATAAATGGATGTACCATTTCAACTGTTTTCTGAATGCGATATATATGTAGAGTTATATATATAGTTGTCCTCGTGGTGGTGGTTATGTAGAGTTATATATATAGTTGTCCTCGTGGTGGGGGGATTCATGTTGAAATATTCTCACTTGTTTTGCTTTGCGACGTTGCTGAGCACACTCAATTATCCTTCTTTTCCAATATATCTTGGCGATACATGAGATTTGTAGCATTTTCTAGACAACTAGTGCACAGTTTTTTGTGGCTTGCAATGGCT	330
ba4836	DEL	chr2	1737145	1737466	GAAGCGGAGCTCCGGGAGCAGCGCCCGGAGGCGGCGCCAGCGGCCGGCGAGGACGCTGGTCCGACCGGCGGCGGCGGCGTCCCCGAGGCAGAGGAGGATGCGGAGCAGGACGTCGTTGGGGAGCGCGCTGAGGCGGTCCACGCTGGCGTCGTCCTCGAAGAGCTTGGCGGAGAGCTCGCCGCCGCGAAGGCTTGGCTTCGGAAGGGAAGGTGAAGGGGAAAGGCTCGCCCAAGGCCCCATGTGTTGCGCGGCTACGCAAGCGAACTGTGAACGGTGAGATCTCAAATATATCCAAAAATAGTTTCAAAACATAATGCACAA	251
ba4867	DEL	chr2	2016800	2017038	GTGCATGTTACAGAGCAATTAATGGCACTGAACATTTTATACCTGCACTCAGAGAGTCAGATGCGATGTACATTAAAATGTTTGGTTTCTTGGGATGGCCAGATTTTATCGTATATTCATTCGAGGGATTCTACAAGATTCACACCAAGATATCCGTGCGCACACCAAGTTGCTTCAAAAAGATGTGACTTATGAGTGGACAGATGATGAACGTGAGAACAGCTTTCAAGACTATAAA	147
ba4872	DEL	chr2	2059512	2059635	TTCTACATTGACATCGAGGTGCCATGCCATCACATGAATCCCTTGTTCCGGGCTTGGTGCCGCAATTGGGAACGATGATTGCAAGCTGCATACAGTAGTGGCTGAATGCGTCGCCCTTAGTTT	102
ba4876	DEL	chr2	2222023	2222368	GGTGTTTGGCCAGGAGGGGCTAAATTTTAGCCCCTGTCACATCGGATGTTTGGACACTAATTAGGAGTATTAAACATAGTCTAATTACAAAACTAATTGCACAACCCCTAGGCTAAATCGCGAGACGAATCTATTAAGCCTAATTAATCCATCATTAGCGAATGGTTACTGTAGCACCACATTGTCAAATCATGGACTAATTAGGCTTAATAGATTCGTCTCGCGATTTAGCCTACGGGTTCTGCTATTGGTTTTTTAATTAGCTCATATTTAGTCCTCCTAATTAGCATCTGAACGTGTGATGTGACAGGGCTAAAGTTTAGCCCCTGACATCCAAACGCCCAA	356
ba4878	DEL	chr2	2234800	2235072	TCTTGAAAACAAAAGAAAAGGGAGAAACGCAAAGCAATTCAACTTTGTCATAGAAAAAAAGGGGAAAACATGACTTCTAGGTAACATCTACCTACAGTATAGCCTAGCAGTCACCTCCCTAAATTGCCATAGGAGAAACAAGAGCTGCTTCTTATGACAGCATACCTTTCCAATCATGTGTCCGGAGACTAGTTGACAAAATTCTCGAATACAAAAAAAAAACAAATACTGAATGGCATTTTTTTCCTTCAGAAAGTGGAAAAGATAGTCCA	254
ba4880	DEL	chr2	2243451	2243677	CCAATGTACAAAATAGCAGGCTATGTGATTTAGCGTAGAGTTGTGCTCAACCGCTATAGCTCGCTATAGCCCGCTAATTAGTACAACACTGTTGTGGTGGCAGCTAGCATCAACCGCTATAGCGTCACTATAGCCCGCTATTTCGTACATTGATCTTCACGTGTCTAAACAATGTGATTCACATAAGCTGAGCTAGAACTCTAATATATCCAGTTCCAACTTCCAA	202
ba4883	DEL	chr2	2299903	2300241	TCCACCTTGCTAAACTTTAGATGCTAAAGTTTAGCAACTTTGAGCTGCTAAACTGCAAAACACTCTTGCTAAAACTTGCTAAAGTTGAGTTGCTAAAGTTTAGCACTTTAGCAAGTTTTTGGTTGCTAAAACTTGCTAAAAGGTGGGCTGGACAACATATACCCCTCATTTATTGCTTGTCTCCCCCCTCCTGCGCACCTTTAATAAGGGTAGATAGGTCCTTTTACAGCTCATTAAATGCCTTTTAGCAAGAGTATCCAAACAGCTTTGCTAAAGTTTAGCAACTAAAGTTTAGCAACTTTTAGCATCTAAAGTTTAGCAAGATGGAAGAAAACAGG	354
ba4895	DEL	chr2	2454594	2454748	TAGTCAGATGCCACAGCATGCTTTGGCGGGGGAACCACAGGCACAAATGACGCTATCGTCTACTGAAACCTATCCACACAACTACAATACCCTGGAGATGCACATCAACGGTTAGTCAGATGCCACAGCATGCTTTGGCGGTGCAACCACAGGC	119
ba4897	DEL	chr2	2497519	2497766	CCAACTTTGACACTATGCAAAAAGAAGATTCCCCATCACATCAAACTTGCGGTACATGTATGGAGTACTAAATGTAGACGAAATTAAAAACTAATTGCACAGTTTTGTTGTACTTTGCGAGACGAATCTTTTGAGCCTAATTAGTCAATATTTGGATAATAATTCACAAATACAAACGAAACGCTACAGTGTGCTACAGTGCTGGCACAGTAATTTTGCACCTTCCAAATTTGCCAACTAAACAAGA	281
ba4899	DEL	chr2	2529849	2530023	AAGCCTGGTTGTTTCTCGAAATCACTGTAATAGGGCATATTTCCTTGTCTTACAGATCTTTTTTTTTTAAAAAAAACTGATGCCACATCGGAGATCTTTTTGTTAATTTGTTTGATCCGCTTATGGTCCGGTGTTCCAACCTGAGAGAAATTATGCACAAGGAGAATTTATAAC	120
ba4903	DEL	chr2	2761176	2761518	GAGAGAGAGAGAGAGAGAGAGAGAGAGAGAGAGAGAGAGAGAGAGAGAGAGAGAGAGAGAGAGAGAGAGAGAGAGAGAGAGAGAGAGAGAGAGAGAGAGAGAGAGAGAGAGAGAGAGAGAGAGAGAGAGAGAGAGAGAGAGAGAGAGAGAGAGAGAGAGAGAGAGAGAGAGAGAGAGAGAGAGAGAGAGAGAGAGAGAGAGAGAGAGAGAGAGAGAGAGAGAGAGAGAGAGAGAGAGAGAGAGAGAGAGAGAGAGAGAGAGAGAGAGAGAGAGAGAGAGAGAGAGAGAGAGAGAGAGAGAGAGAGAGAGAGAGAGAGAGAGCAGGGCCATGCTTGGCACCTC	298
ba4914	DEL	chr2	3078389	3078706	ACAGTAAGAAGGCAAAGTTACAGACTCGCCACATCCTCGTAACAAGACATGCACACAGTAAGAAGGCAAAGTTACAGACTCGCCACATCCTCGTAACAAGACATGCACACAGTAAGAAGGCAAAGTTACAGACTCGCCACATCCTCGTAACAAGACATGCACACAGTAAGAAGGCAAAGTTACAGACTCGCCACATCCTCGTAACAAGACATGCACACAGTAAGAAGGCAAAGTTACAGACTCGCCACATCCTCGTAACAAGACATGCACACAGTAAGAAGGCAAAGTTACAGACTCGCCACATCCTCGTAACAAGA	271
ba4917	DEL	chr2	3233257	3233590	AATTCCATCCTAATAATCATAATTTAGACACAAATTAATTAAGCTAATATAATTGTATGTGGAATATAGTTGTATATTATAGTTGGTGATATGGGAGAGATACTTGTATGCTGCACTTCTACTATAGAGAAGCGAGTCTAAGAGCGTGCTATAAGAATTGAATTCCATCTAATAACCATAATCTATAGAATCAATTTCCATCTCCCACCCCATGAATTTAAGATAGGCTTATATCTAAACTTTGGAAAGTTGTGAAATGCCACATTCCAACATAAATTAGCCTACTCCATTAAATAGATTCCAATTCCTTCAAAATGAAGGCAAACGGGGCCT	356
ba4933	DEL	chr2	3505878	3506267	AACTTAGGGGGCGTTTGGATGTCAGGGGCTAAACTTTAGCCCTGTCACATCACACGTTCAGATGCTAATTAGGAGGACTAAATATGAGCTAATTAAAAAACTAATAGCAGAACCCATAGGCTAAATCGCGAGACGAATCTATTAAGCCTAATTAATCCATCATTAGCGAATGGTTACTGTAGCACCACATTGTCAAATCATGGACTAATTAGGCTTAATAGATTCGTCTCGCGATTTAGCCTAGGGGTTCTGCAATTAGTTTTGTAATTAGACTATGTTTAATACTCCTAATTAGTGTCCAAACATCCGATGTGACAGGGGCTAAAATTTAGCCCCTCCCTGCCAAACACCCCCTTAGCATTACGTAATGATGCAAGTGGAACGACCTC	354
ba4947	DEL	chr2	3868945	3869107	ATGATACTTCAGTTCAACAGTAATCAGGAAACAATCTAAAATGTTGGAGTATGTGTGTATTATGGCCCAATAAGGCCCATGTATGACTACTGTATAGCTACCCTTCTAGGGTTAGCCCAATAGACAAGGAATTACATCTCTATCAAGGAATTACATCTCTAT	121
ba4948	DEL	chr2	3872549	3872689	TTTATAAATTGGACCAACTTCCTGCTCTAAGTTGGGCTAATCTTTTATTTGCCAAAGAGAGTTGGAGCTATAGATTGGACCAACTTCCTGCTCTAAGTTGGGCTAATCTTTTATTTGCCAAAGAGAGTTGGAGCTAGCTC	113
ba4951	DEL	chr2	3917116	3917539	ACATGAAGACTTGCCCCTTGTTTACTTCACCCCCAACTCCCAATTTTGACACTATGCAAAAAGAAGATTCCCCATCACATCAAACTTGCGGTACATGCATGGAGTACTAAATGTAGACGAAATTAAAAACTAATTGCACAGTTTTGTTGTACTTTGCGAGACGAATCTTTTAAGCCTAATTAGTCAATATTTGGACAATAATTCACAAATACAAACGAAATGCTATAAAGATTCGTCTCAGTACTAAATGTAGACGAAATTAAAAACTAATTGCACAGTTTTGTTGTACTTTGCGAGACGAATCTTTTAAGCCTAATTAGTCAATATTTGGATAATAATTCACAAATACAAACGAAACGCTACAGTGTGCTACAGTGTTGTAACAGTAATTTGGTACCT…	389
ba4954	DEL	chr2	3973709	3974056	GACAGGGCGTTTGGTTCCTTTGCTTATTTTTAAGCAAGTGTCACATCAATGTTTAGATACTAATTAGGAGTATTAAACGTAGGTTATTTACAAAACCCATTACATAAGTGGAGGCTAAACAACGAGACGAACCTATTAAGCCTAATTAATCCATCATTAGCAAATGTTTACTGTAGCAACACATTGTCAAATCATGGACTAATTAGGCTTAATAGATTCGTCTCGCCGTTTAGCCTCCACTTATGTAATGGATTTTGTAAATAGTCTACATTTAATACTCCTAATTAGTATCTAAACATTCGATGTGACGGGTGCTTAAAAATAAGCAAACGAACTAAACCAGGCCA	345
pD6614	DEL	chr2	4030775	4031040	ACCTGGGCCTTGTTTAGTTGGTTAAATTGGGAGGTGCCAAATTACTGTGCTGGCACTGTAGCACACTGTAGCGTTTCGTTTGTATTTGTGCATTATTGTCCAAACATTGACTAATTAGGCTCAAAAGATTCGTCTCGCAAAGTACAACAAAACTGTGCAATTAGTTTTTAATTTCATCTACATTTAGTACTCCATGCATGTACCGCAAGTTTGATGTGATGGGGAATCTTCTTTTTGCATAGTGTCAAAGTTGGGAGTTGGGAGT	264
ba4966	DEL	chr2	4119381	4119752	GATCATTGGAATTGAATTCCATCCTAATAATTATAATTTAGACACAAATTAATTAAGCTAATATAATTGTATGTGGAATATAGTTGTATATTATAGTTGGTGATATGGGAGAGATACTTATATGCTGCACTTCTACTATAGAGAAGCGAGTCTAAGAGCGTGCTATAAGAATTGAATTCCATCTAATAACCATAATCTATAGAATCAATTTCCATCTCTCACCCCATGAATTTAAGATAGGTTTATATCTAAACTTTGGAAAGTTGTGGAATGCCACATTCCAACATAAATTAGCCTACTCCATTAAATAGATTCCAATTCCTTCAAAATGAAAGGACCCAAACGGGACCCAAGAGAAGTTGTTTTAGAGG	363
ba4967	DEL	chr2	4124273	4124547	AGTTGCCCTGAATTTGGGTGTCCAAAATTACTGCTGTAGCACTGTAGCACACTGTAGCGTTTCGTTTGTATTTGTAAATTATTGTCCAAATATTGACTAATTAGGCTTAAAAGATTCGTCTCGCAAAGTATAACAAAACTGTGCAATTAGTTTTTAATTTCGTCTACATTTAGTACTTCATGCATGTACCGCAAGTTTGATGTGACGGGGAATCTTCTTTTTGCATAGTGTCAAAATTGGAAGTTTTGGTGTAACTAAACAAGGCCACAGTTTT	230
ba4968	DEL	chr2	4128732	4129151	GTACGAGTGCATAGCAATGGAAGGTAAATGAAAAAAAAAATGTGCCTACAGAGAGAGAAAAATAAGGCCCCGTTTTCTTCCACTGACTTATTTTTAGCACCCGTCACATCGAATGTTTAGATACTAATTAGGAGTATTAAACGTAGACTATTTACAAAACCCATTACATAAGACGAATCTAAACGGCGAGACGAATCTATTAAGCCTAATTAGTCCATGATTTGACAATGTGTTGCTACAGTAAATATTTGCTAATGATGGATTAATTAGGCTTAATAGATTCGTCTCGCCGTTTAGATTCCACTTATGTAATTGGTTTTGTAAATAGTCTACGTTTACTACTCCTAATTAGTATCTAAACATTCGATGTGACACGTGCTAAAAATAAGACACGGGAAG…	368
ba4973	DEL	chr2	4188034	4188354	CATAGCTCAGTTGGTACTGATTACTTTCTTGCATTCTTATTTAGGCCCTGTTTAGTTTCCCCCAAAATCCCAACTTTGGCACTATGCAAAAAGATGATTCCCCATCACATCAAACTTGCGGTACATGCATGGAGTATTAAATGTAGACGAAATCAAAAACTAATTGCACAGTTTTATTGTACTTTGCGAGACGAATCTTTTGAGCCTAATTAGTCAATGTTTGGACAATAATTCACAAATACAAACGAAATGCTACAGTTACGCATTTATGGCAAAATCCCAACTTTGGCACTTCCAAATTGGGAACTAAACAAGGCCTT	284
ba4982	DEL	chr2	4271780	4272298	TCCAAGTTAGCCTAACCACAATTTATGGATTATACAACAAGAGCACGTCTGAATTATACAGCACAAACAGCATCGGTGCAGTAGAAAACTGAAAAATGCAGCATCTCAAACAAAGCTTCCAATAAAGAAGTAGAACAGTGCACTCAGCACGTCCAGTGAATCTAGAATCAGACAGATATCTTGAAATATCGCTTCAGCTTATAAGCCGGCTGAAAAGCTGAAACGGCTGATTTGTTGTGAGAGAAAAACACTGTTTGGTGGCTGATAAGCCGGCTGAATAAGCTGAAGCGAACAGGCCGATCAACATCGCATCCGTGAAACCCAAACAGCTCATCACCTATCCTAGAGGTAAATATCCTCCAGTAAAACACAGCACAAAAGGTTCGGGGTACTCAAGGC…	118
pD6677	DEL	chr2	4340980	4341244	AGACCCTTGTTTAGTTCACCCTAAATCCCAACTTTGACACTATGCAAAAAGAAGATTCAACATCACATCAAACTTGCGGTACATGCATGGAGTACTAAATGTAGACGAAATTAAAAACTAATTGCACAGTTTTGTTGTACTTTGCGAGACGAATCTTTTGAGCCTAATTAGTCAATATTTGGACAATAATTCACAAATACAAATGAAACGCTATAGTGTTGCTACAGTAATTTTGGCACTCCAAAGTTGGGCAACAAGGCCCTG	263
ba4991	DEL	chr2	4456148	4456439	TCAGCCCTATTACGAGCTACGCCCTTGTTTACTTTGCGAATTTGGGAGGTGCCAAATTACTGTAGCAACACTGTAGCGTTTCGTTTGTATTTGTGAATTATTGTCCAAATATTGACTAATTAGGCTCAAAAGATTCGTCTCGCAAAGTACAATAAAACTGTGCAATTAGTTTTTGATTTCGTCTACATTTAGTACTCCATGCATGTACCGCAAGTTTGATGTGATGGGGAATCTTCTTTTTGCATAGTGCCAAAGTTGGGAGTTTTGTAGGAAGTGAACAAGGGTACCTCA	265
pD6715	DEL	chr2	4575838	4576188	ACTAAGGGGCCGTTTGGATACACCTCGCTAAACTTTAGCACCTGTCACATTGGATGTTGATACTAATTAGGAGTATTAAACATAGTCTAATTACAAAACTAATTGCACAGATGTAGTCTAATTCGCGAGATGAATCTATTAAGCCTAATTAGTCCATGATTTAACAATGTGGTGCTAAGTAACCATTTGCTAATGATGGATTAATTAGCCTTAATAGATTCGTCTCGCGAAGTAGACTCCATCTGTGCAATTAGTTTTGTAATTAGCTCGTGTTTAGTCCTCCTAATTAGCATCCGAACATTCGATGTGACCCTCCTAAAATTTAACCCCTCGTATCCAACACCCCCTAA	345
ba5009	DEL	chr2	4599931	4600071	AAAGTTTACTTCAATTTGACATTCTTTGTGCATATCTTTATCTTCACCAAAATAACTCTTATGTAGTTTCAATACCTAATAATATATACTCCCTCTGTCCCAAATTACTATACGTTTTGGCTTTTTCTAGATACATACCT	104
ba5037	DEL	chr2	4797955	4798198	TGCGTATGAAGCAAGCGGCCCTAGGGTCGCGGGTAAAAGGAATAACGTCACTAATAAGGAACCACATTAGTGACGCGTATTAAAGATATCCGTCACCATGAGTCTACATCTAACAGTGGAGACGTGTCTCAACAGCAGCCGTCATTAATATGTCATTGCGGTTTGCCTAGGTGACACGTTTCTACAACCCGTATCACTAATGCTGAACTAGTGACGCATTTTTATCTCACGTCACTAAATATA	121
ba5040	DEL	chr2	4810395	4810529	ATTATACAATCAATTTTAATTAAGATGGGGTGGGGGGGGGGGGGCACTACAAGGAATATGGGCAGATACAAATCAACACAAAAAGAAGTGCCCCCAACCACCAATTATACAACAATTTTTATTAGGGGGGGGGG	104
ba5042	DEL	chr2	4816145	4816322	GGCCTCCTTTGTGCACTTGAACTGTAGGCTGAAGAATGTGTCCACAACAAGCTTAGCCACTCCTGGATACTTGGGCCTTCTTTGTGCACTTGAACTGTAGGCTGAAGAATGTGTCCACAACAAGCTTAGCCACTCCTGGATACTTGGGCCTTCTTTGTGCACTTGAACTGTAGGCTG	148
ba5048	DEL	chr2	4887826	4888180	AGAGCAACTCCAAGAGGCTGCTAATCTTACCCCAATACCTTTTTTAGGAAAAAAGAGAGAAAAAATGAACTCCAACAATCCACCTAAACATTCCCCAATTTTTTAGCGACGCTAAAAAACAGCCTACCACCGCGTATATTTTAGCGTTGGCGTTCCTCCCCCAATCCTGATTCCCGCACGCCCGCGTGTCTCTTCCGATGGGCCCAATACGATGACGTGGCCTATGTTTGAAATATTGGGGGCTATTTATTAGCGATCTGTTGTGGATTGATATGTTTTTGGGAGAAATTTTTTTTGGAAGAACCCCCAATACATAGTTTTGGGGAAGAATTTTTTAGGATACTCTTGGAGTTG	315
ba5051	DEL	chr2	4914407	4914521	ATGGGCCTGTTCGCTTCAGCTTATAAGCCGGCTGAAAAGCTGAAACGGCTGATTTGTTGTGAGAGGAAAATACTGTTTGGTGGCTGATAAGCCGGCTGAATAAGCTGAACAGGA	112
pD6793	DEL	chr2	4950896	4951247	ACGAGGGGTGTTTGGATACCACCCGCTAAAATTTACCACCTGTCACATCAGATGTTTGGATACTAATTAGAAATACTAAATATAGGCTAATTACAAAACTAATTGTACAGATAGAGTCTAATTCGCGAGACGAATCTATTAAGCCTAATTAGTCCATGATTTGACAATGTTGTGCTACAGTAACCATTTGCTAATGATAGATTAATTAGGCTTAATAGATTCATCTCGCGAATTAGCTTAGGGGTTCTGCAATTAGTTTTATAATTAGCTCATGTTTAATCCTTATAATTAGCATGGAACATCCGATGTGACACTGCTAAAGTTTAGCCCCTAGTATCCAAACACCCCCGA	347
ba5061	DEL	chr2	4967529	4967864	CGTTTGGTAGGGCTTCTCAAAGTGCTTCTTCACCGACTTTTGATGAAGCCCTACCAAAGGGTCAATTTCAAAACGGCTTCACCACCAAAGCTAGGGAGAAGCCGCAAAACGGCTTACAGAAGAGAGGAGAAGCCGAAAAAAGTGGCTTCACCGGCTTCTCCTCTCTCTCCAAGCATTAAGTGATCATAAAATTACATATATTACCATTGAGAAGCCGTTTTACCAAACGTTTTGCAAAACGGCTTCAACTTCACTAAAAAAGCCACTCCACCGAAGAAGCTGAGGCCGAAGCCGTTTTATGAGAAGCCGAAGCTCTACCAAATGGGCCCTTATCA	332
ba5097	DEL	chr2	5147889	5148048	TTTACTATGAATGGATTTTTCGTTTCAAATCACAAAAGTTTACTATGAATGGATTTTTCGTTTCAAATCACAAAAGTTTACTATGAATGGATTTTTCGTTTCAAATCACAAAAGTTTACTATGAATGGATTTTTCGTTTCAAATCACAAAAGTTTACTA	193
pD6809	DEL	chr2	5163093	5163448	TTTAAGGGGTGTTTGGATACAAGGTACTAAACTTTAGGAGGGTCACATCGGATGTTCGGATGCTTATTAGGAGGACTAAACATGAGCTAATTATAAAACTAACTGCAGAACCCCTATACTAATTTGCGAGACAAATCTATTAAGCCTAATTAATCCATCATTAGCAAATGGTTACTGTAGCACCACATTGTCAAATCATGGACTAATTAGGTTTAATAGATTCGTCTCGTGAATTAGACTCCATCTGTGCAATTAGTTTTGTAATTAGATTATATTTAATATTTCTAATCAGTATCTAAACATCCGATGTGACATGTCCTAAAATTTAGGACGCCGGATCCAAACGGGCCCTTAA	350
ba5131	DEL	chr2	5330279	5330506	GAGCACGAGGCGGTGCCTATTTCATTGATAGAGTAGGAAAAAACAGAGGAAAACCCGACAGATCGGGGAGAAAAAGAAAGACAAAAGGAAAAAGGCAAAAAGGGGCCAAGATGGGACTACTCGTGTGATAGAAGAATCGCTAGATCTTTGGCCCCCGCCAAGAGCCAAACTGAGGCCTCATCTTTGATTTTCATCATTAGGGTTGTCGGTGATGTTTCGTGCCGGTG	223
ba5132	DEL	chr2	5331621	5331930	CGTTTAGGGTTTAGGGTTTAGGGTTTAGGGTTTAGGGTTTAGGGTTTAGGGTTTAGGGTTTAGGGTTTAGGGTTTAGGGTTTAGGGTTTAGGGTTTAGGGTTTAGGGTTTAGGGTTTAGGGTTTAGGGTTTAGGGTTTAGGGTTTAGGGTTTAGGGTTTAGGGTTTAGGGTTTAGGGTTTAGGGTTTAGGGTTTAGGGTTTAGGGTTTAGGGTTTAGGGTTTAGGGTTTAGGGTTTAGGGTTTAGGGTTTAGGGTTTAGGGTTTAGGGTTTAGGGTTTAGGGTTTAGGGTTTAGGGTTTAGGGTTTAGG	311
ba5133	DEL	chr2	5459705	5459874	CTCTACCTCAGCCGGATCTGTAGTGGAAAAATTCCCTCTCTCCCAAAATAGCCATGAGAGCTCTACCTCAGCCGGATCTGTAGTGGAAAAATTCCCTCTCTCCCAAAATAGCCATGAGAGCTCTACCTCAGCCGGATCTGTAGTGGAAAAATTCCCTCTCTCCCAAAAT	179
ba5134	DEL	chr2	5461498	5461806	GAATTAAGTTTAATAAGGCCTCGTTCGGTTTCACCGGATTGGCCCGGAATGAGGTCCATTCCGGATGGTTTGAAGTGACCCGGTTTGAAACCAGACTTGCATTGAAAGTGTTGTTCGTTTTAGTCTGGCCTGGAATGAAAACCGGCCTGGATTGGAATCCTTCTACATTAGATGGCCCGGATTGAAACCATACCTCCTCACCCCTGGAATGAATCCTGACCGGATTGAGTGACACGGGTGGAATCACTCAAACCGGACCTGGAAGTAATCCTAGCTGGAATCCAATCCTGGTGAAACGAACGAGGCCT	286
ba5137	DEL	chr2	5472831	5473385	GAATAAACCACAACTTTTCCTAAAGTTGTGGTGAATAAGTAGCAAAGTTGTGGTGAATAAACCACAACTTTAGAAAAAGTTGTGGTGAATAATTTAGCAAAGTTGTGGTGAATGAACCGGCAGGAAAACCATGAATAATCCATGAATAATTGTCCACAAAAGTTAACGATAAACAATGAATAAATTAGGCACGAGCTTTTGCATCTTCAAGCTTTCTAAAAAAAGTGATGCGATAGCGTATTCTCTTATCTAAGCTTCCTCCCTTCGCTCCCCCCCGCGTGGTCCAATGATCTTTTATACATTTTTTCAGTGCAATTCAAAAAAAAAAGAAAATTAAAATTATCATCACAAATAATTATTTAAAAATATTTTTACCTTTGAGGAAGTTGCAAACTGTAT…	133
ba5139	DEL	chr2	5486735	5486990	TTGGGAGGTGCCAAATTGGCATTTTGCCATAAATGCGACACTGTAGCGTTTCGTTTGTATTTGTGAATTATTATCCAAATATTGACTAATTAGGCTCAAAATATTCGTCTTGCAAAGTACAACAAAACTGTGCAATTAGTTTTTGATTTCATCTACATTTAGTACTCCATGCATGTACCGCAAGTTTGATGTGATGGGGAATCTTCTTTTTGCATAGTGTCAAAGTTGGAAGTTTGGAGGGAAGTAAACAAGGGC	282
ba5142	DEL	chr2	5516075	5516371	CAACGAGACTAGTATAAGCCCTTGTTTACTTCCCAAAGTTGGGAGGTGCCAAATTGGCATTTTGCCATAAATGCGACACTGTAGCGTTTCGTTTGTATTTGTGAATTATTGTCCAAATATTAACTAATTAGGCTCAAAAGATTCGTCTCGCAAAGTACAACAAAACTGTGCAATTAGTTTTTGATTTCGTCTACATTTAGTACTCCATGCATGTACCGCAAGTTTGATGTGATGGGGAATCTTCTTTTTGCATAGTGTCAAAGTTGGGAGTTTGAAGGGAAGTAAACAAGGGCTAA	273
ba5143	DEL	chr2	5516889	5517115	AAAGTATATATACTTTTGCTACATTTGATAGATATATTGCAACGATATGTTCTATATTCTGCAGGCCGATATCCGAAATGCTACTTGCTTGTGGCCGTGCGTACGTGCAACCATGGGCCTGTTCGGCTGGACTTATAAGCCGACTAAAAAGCTGAAACGGCTGATTTGTTGTGAGAGAAAAATATTATTCGGTGGCTGATAAGCTGAATCGACCAGGCTACATGTA	229
ba5146	DEL	chr2	5549661	5549971	CGTGCTCCTGGCTCCCCTCTTCTTTTCACCTTCGGGTCTTCGGGTGTGCGTGTTATCCTAACACCACTGCCACCGCTCCTCATAAGCTGGCTCCCCGTTCGACTCAGTGCGTCTTCCTCGGGTACTCCCCGGATCACAAGGGGTACCGTTGCTTTGACCTCTCCTCTCGGCGGGTCCTCATCTCTCGCCACGTGGTGTTTGACGAGTCCGTCTTCCCTTACTCCACCACCTCCCCACCTCCTTCCACCTCCGACCCTGATCTCTCCTCCCTGTTTCCCACTGCCCCCCCCCCCCCCCCCCCCCCCCTTTG	328
ba5147	DEL	chr2	5555531	5555757	CTCTCTCTCTCTCTCTCTCTCTCTCTCTCTCTCTCTCTCTCTCTCTCTCTCTCTCTCTCTCTCTCTCTCTCTCTCTCTCTCTCTCTCTCTCTCTCTCTCTCTCTCTCTCTCTCTCTCTCTCTCTCTCTCTCTCTCTCTCTCTCTCTCTCTCTCTCTCTCTCTCTCTCTCTCTCTCTCTCTCTCTCTCTCTCTCTCTCTCTCTCTCTCTCTCTCTCTCTCTCTCTCT	242
ba5148	DEL	chr2	5564651	5565019	CAATCTACTCCCTAATTAGATTTTTCTTTTTCGTTTCTTCGCATACAAATTGAATTTTAATTTTAGATTTTGTCAGTTGACTTATAACATGATGCTCCATGTTAAAAAAAAATATATTAGAATTTTTTCATGATTACTTTTCCTACAGTTTTGCATATCTAAGATCAATTTCGTATTAAATATTCCTAACCTATGATGAAAATAACCATGAAAATTCTTAGTATAATTTTCTAACATAAGGTATCATGTTTTGTATATGCTCACAAAATTTGAACTCAAAATTCAACTCATACATGAAGAAACAAAAAGGAGAAATCTAATTAGGGGGTAGATTGGACCAAATGAAATAGTTCAGGGAGCAAAGTAAG	380
ba5149	DEL	chr2	5576931	5577083	CGCTACGAATTAATATTAGGAATAATCTAATTTTTGTTCATTCCCTAGCTGTGATAATGTTGAGTTTGAGCCAAGAGAATATAACAAATTAAAGTAGAGTATGGGAACATGGTTAATGGAATTTTATATATGTTTTTGTAAAAAAAAAAGAA	105
ba5173	DEL	chr2	5868378	5868527	CGGTGAGTGCCCACCGTTCGATACTTACCCAACATTATTACGCATGGAAACATCTACCTGGCCTTTTTTTTTTCGAACTAATGGCAGGAGTACTACCTTTCATTTAAGAGGAAAGAGTTTAGAAAGTACGATTACAATTTTAGCGACTT	114
ba5185	DEL	chr2	6007609	6007872	AGTTCCCTCCAAACTCCCAACTTTGACACTATGCAAAAAGAAGATTCCTCATCACATCAAATTTGCGGTACATGCATGGAGTACTAAATGTAGACGAAATTAAAAATTAATTGCACAGTTTTATTGTACTTTGCAAGACGAATCTTTTGAGCCTAATTAGTCAATGTTTGGATAATAATTTACAAATACAAACAAAATGCTACAGTTGCGTATTTATGGCAAAATGTCAATTTTACCACTCCCAAATTGGGAACTAAACGAGG	276
ba5224	DEL	chr2	6491689	6492021	CCTATTAAAGTTTAACACCTGTCACATCGGATGTTTGGATGCTAATTAGGAGTAGTAAACATAAGCTAATTACAAAACTAATTGCACAGATGGAGTATAATTCGTGAGACGAATCTATTAAGCCTAATTAGTCCATGATTTGACAATGTGGTGCTACAGTAACCATTTGCTAATGATGGATTAATTAGGCTTAATAGATTCGTCTCGCGAATTAGCACAAGGTTCTGCAATTAGTTTTATAATTAGCTCATGTTTAGTCCTTCTAATTAGCATCCGAACATCCGATGTGACACTGTTAAAGTTTAGCACCTCGTATCCAAACAGCCCCTTCT	360
ba5226	DEL	chr2	6612182	6612517	CTTGCTAAACTTTAGCACCCGTCACATCGAATGTTTAGATACTAATTAGGAGTATTAAACGTAGACTATTTACAAAACCCATTATATAAGACGAATCTAAACGGCGAGACGAATCTATTAAGCCTAATTAAACCTAATTAATCCATCATTAGCAAATATTTACTGTAGCAACACATTGTCAAATCATGGACTAATTAGGCTTAATAGATTCATCTCGCCGTTTAGATTCGTCTTATGTAATGGGTTTTGTAAATAGTCTACGTTTAATACTCCTAATTAGTATCTAAACATTCGATGTGACACGTGCTAAAAATAAGACACGGGAAGAAAACGCC	366
ba5229	DEL	chr2	6730260	6730577	TTAAAGTTTAACACCTGTCACATCGGATGTTTGGATGCTAATTAGGAGTACTAAACATAAGCTAATTACAAAACTAATTGCACAGATGGAGTATAATTCGCGAGACGAATCTATTAAGCCTAATTAATCCATCATTAGCAAATGGTTACTGTAGCACCACATTGTCAAATCATGGACTAATTAGGCTTAATAGATTCGTCTCGCGACAAGGTTCTGCAATTAGTTTTATAATTAGCTCATATTTAGTCCTCCTAATTAGCATCCGAACATCCGATGTGACACTGTTAAAGTTTAGCACCTCATATCCAAACAGCCCC	337
ba5233	DEL	chr2	6771406	6771754	AAGGGGATGTTTGGATAGCAGGGGCTAAAGTTTAGCCCTGTCACATCGGATGTTCGGAGGCTAATTAGGAGGACTAAACATGAGCTAATTATAAAACTAATAGCAGAACCCCTAGGCTAAATCGCGAGACGAATTTATTAAGCCTAATAAATCCATCATTAGCGAATGGTTACTGTAGCATCACATTATCAAATCATAGACTAATTAGGCTTAATAGATTCGTCTCGCGATTTAGCCTAGGGGTTGTGTAATTAATGTTGTAATTAACCTATGTTTAATACTCCTAATTAGTGTTCAAACATCCGATGTGACATGGGCTAAAATTTAGCCTATACCTCCCAAACACCC	350
ba5252	DEL	chr2	7266774	7267106	GACTTATTTTTAGCACGTGTCACATCGAATGTTTAGAGACTAATTAGGAGTATTAAACGTAGACTATTTACAAAACCCATTACATAAGATGAATCTAAACGGCGAGACGAATCTATTAAGCCTAATTACGCCTAATTAATCCATCATTAGCAAATGTTTACTGTAGCAACACATTGTCAAATCATGGACTAATTAGGCTTAATAGATTCGTCTCGCCGTTTAGATTCGTCTTATGTAATGGGTTTTGTAAATAGTCTACGTTTAATACTCCTAATTAGTCTCTAAACATTCGATGTGACACGTGCTAAAAATAAGTCAGTGGAAGAAAACGG	352
ba5258	DEL	chr2	7488651	7488990	CGAGGGTGTTTGGGAGGAGGGGGCTAAACTTTAGCCCTGTCACATCGGATATTCGGATACTAATTAGGAGGACTAAACATAAGCTAATTACAAAACTAATTGCAGAACCCCTAGGCTAAATCGCGAGACGAATCTATTAAGCCTAATTAATCCATCATTAGTTAGCAACACATTGTCAAATCATGGACTAATTAGGCTTAATAGATTCATCTTGTGATTTAGCCTAGGGGTTGTGTAATTAGTTTTGTAATTAGTCTAGGTTTAATACTTCTAATTAGTGTCCAAACATTCGATGTGACGGGGGCTAAAATTTAGCCCCCTCCTCCCAAGCACCTCCTA	343
ba5262	DEL	chr2	7563852	7564237	GGGACCTCGCGACGTCGGGATGGTTCGCGCGTGCAGACGGGGTGGCTAATAATTAGGCCCTGTTTGGTAGAGCTTCGGCTTCTCATAAAACGGCTTCGGCTTCGGCTTTTTCGGTGGAGTGGCTTTTTTAGTGAAGCTGAAGCCGTTTTGCAAAACATTTGGTAAAACGGCTTCTCAATGGCAATATATGTAATTTTATGATCACTTAATGCTTGGAGAGGGAGGAGAAGCCGGTNNNNNNNNNNNNNNNNNNNNNNNNNNNNNNNNNNNNNNNNNNNNNNNNNNNNCGGCTTTGGTGGTGAAGCCGTTTTGAAATTGACCCTTTGGTAGGGCTTCACCAAAAGCCGGTGGAGAAGCACTTTGAGAAGCCCTACCAAACGGGGCC	342
ba5263	DEL	chr2	7615303	7615565	AGTTGGGGAATTTGGGAGGTGCCAAATTACTGTTACAGCACTGTAGCACACTGTAGCGTTTCGTTTGTATTTGTGAATTATTGTCCAAATATTGACTAATTAGGCTCAAAAGATTCGTCTCGCAAAGTACAACAAAACTGTGCAATTAGTTTTTAATTTCATCTACATTTAGTACTCCATGCATGTACCGCAAGTTTGATGTGATGGGGAATCTTCTTTTTGCATAGTGTCAAAGTTGGGAGTTGGAAGTAACTAAACATGG	272
ba5273	DEL	chr2	7907518	7907849	AAGGTACTAAACTTTAGGAGGGGTCACATCGGATGTTCGGACGCTAATTAGGAGGACTAAACATGAGCTAATTATAAAACTAACTGCAGAACCCCTATACTAATTCGCGAGACGAATCTATTAAGCCTAATTAATCCATCATTAGCAAATGGTTACTGTAGCACCACATTGTCAAATCATGGACTAATTAGGCTTAATAGATTCGTCTCGTGAATTAGACTCCATCTGTGTAATTAGTTTTATAATTAGACTATATTTAATACTCCTAATTAGTATCCAAACATCCGATGTGACGGGTACTAAAATTTATGGGGGTGTATCCAAACACCCC	348
ba5295	DEL	chr2	8208851	8209256	GAGTTCTATGACAACCACAACTTGTACAATGGTGGAGTCGTCGTCTTGTAATTCTATATTTTAGCTTATGAGGCGGTTGTCAATGACCACTTTCTCTTTCCTCTCATCCACGTCAGCAAAATCCTATGTGGCATTAAATAGCGGGCTAAGGAGATTTAGCGGCTGGACTCTAAACAGCTAATAGTGGGCTAAATTGTATATGAGAAAAAATAGATAGCTATAGCGGGCTATATCACTCCTACAAATAACACCGTTGAATAATGCACTTTGGGGTACATGTGTAACTATAAATCACCGGCACCAGGGCAGAGGTTATTTTGAACTTTAGTGGGGTGAAGTGATACGGTTACATTACACCTCCACCGCCGTATCAAGATATCAAAGTTTCTTACCCACTTT…	270
ba5301	DEL	chr2	8249202	8249421	TTCAACAAACAGATGGGTCTATATTGTTGAATTTGCTTTGCATCACTACTTTTAGGTAGTAGAATAATGTTCCAAAGTTGAGAGAGTGAAGAGGCAGTGTACCCCTATGGAATTCCTTAAATAGAGCCATCAAATCTTCCTTTATCACATTTCAAAAAAATTGATAAAACTCTGGTGGGAAGTCATCTGGGCTGGGAGCGGTGTTACTTTGCATTTGAA	126
ba5310	DEL	chr2	8351110	8351541	TTCTGGCTGACTTACCTCCTCACCGTCAAACCAACTTGTTGGCTGGTGATTTTTTCAAGCCTAGAAATAAAAATAGCGCGAAAGAGGGAAAACGTGCGCATTCAAACACATCGACTATGGGGTGTTTGGGAGGAGGGGCTATATTTTAGTTCCCGTCACATCGAATGTTTGGACACTAATTAGGAGTATTAAATCTAGACTAATTACAAAACTAATTACACAACCCTAGGCTAAATCGCGAGACGAATCTATTAAGCCTAATTAGTCCATGATTTGACAATGCGGTGCTACAGTAACCATTCACTAATGATGGATTAATTAGGTTTAATAAATCTGTCTCGCGATTTAGCCTAGGGTTCTGCAATTAGTTTTGTAATTAGCTTATGTTTAGTCCTCCTA…	314
ba5312	DEL	chr2	8386706	8386834	TATTCTGGGACTGTTCGCTTCAGCTTATAAGCCGGCTGAAAAGCTGAAACGGCTGATTTGTTGTGAGAGGAAAATACTGTTTGGTGGCTGATAAGCCGGCTGAATAAGCTGAAGCGAACAGGCCCCTA	136
ba5313	DEL	chr2	8388980	8389138	CTCTCTCTCTCTCTCTCTCTCTCTCTCTCTCTCTCTCTCTCTCTCTCTCTCTCTCTCTCTCTCTCTCTCTCTCTCTCTCTCTCTCTCTCTCTCTCTCTCTCTCTCTCTCTCTCTCTCTCTCTCTCTCTCTCTCTCTCTCTCTCTCTCTCTCTCTCTCT	213
ba5316	DEL	chr2	8403123	8403471	TATGGTACAACTACGGGGTGTTTGATACGAGATGCTAAATTTTAGTAGGGTCACATCGGATGTTTGGATGCTAATTAGGAGGACTAAATATGAGCTAATTACAAAACTAATTGCACAAATGGAGTTTAATTCGTGAGACGAATCTATTAAGGCTAATTAATCCATCATTAGCAAATGGTTACTGTAGCACCACATGGTCAAATCATGGACTAATTAGGCTTAATAGATTCGTCTCGTGAATTAGACTCCATTTATGCAATTAGTTTTGTAATTAGACTATGTTTAATACTTCTAATTAGTATTCAAATATCCGACGTGACAAGTGCTAAAGTTTAGCAACGGTACCCT	337
pD7107	DEL	chr2	8407571	8407972	TCTAAGGGGGTGTTTGGAAAGAGGGTGCTAAACTTTAGCACCCTCAAATGAAGTGCTAAAGCTTAGCACTTGGAGTTGTTTGGATACAGTGCTAAACTTTAGCACCCTCAAATGAAGTGCTAAAGCTTAGCACTTGGAGTTGTTTGGATACAGTGCTAAACTTTAGCACCCTCAAATGAAGTGCTAAAGCTTAGCACTTGGAGTTGTTTGGATACAGTGCTAAACTTTAGCACCCTCAAATGAAGTGCTAAAGCTTAGCACTTGGAGTTGTTTGGATACAGTGCTAAACTTTAGCACTGTATCCAAACAACTCCAAGTGCTAAGCTTTAGCACTTCATTTGAGGGTGCTAAAGTTTAGCACTATGCTAAAGTTTAGCATTGTGTATTCAAACGGGGCCT…	396
ba5326	DEL	chr2	8442632	8442941	CTTATTTTTAGCACGTGTCACATCGAATGTTTAGATACTAATTAGGAGTATAATTCTAAAACTAATTGCATAAGCCGTGGCTAATTCATGAGACGAATCTATTAAGCCTAATTAGTCCATGATTTGACAATGTGTTGCTACAGTAAATATTTGCTAATGATGGATTAATTAGGCTTAATAGATTCGTCTCGCCGTTTAGATTCGTCTTATGTAATGGGTTTTGTAAATAGTCTACGTTTAATACTCCTAATTAGTATCTAAACATTCGATGTGACGGGTGCTAAAAATAAGTCAGTGGAAGAAAACGGG	339
ba5338	DEL	chr2	8519487	8519784	TAGTTACTCCCAACTCCCAACTTTGACACTATGCAAAAAGAAGATTCCCTATCACATCAAACTTGCGGTACATGCATGGAGTACTAAATGTAGATGAAATTAAAAACTAATTGCACAGTTTTGTTGTACTTTGCGAGACGAATCTTTTAAGCCTAATTAGTCAATATTTGGACAATAATTCACAAATACAAACGAAACGCTACAGTGTGCTACAGTGCTGTAACAGTAATTTGGCACCTCCCAAATTCCCCAACTAAACACGGCCTGACTCTGCGAGTACAAGTGTCAAACTTCCCC	263
ba5340	DEL	chr2	8552070	8552500	GATTAAATAAGGACTGTACAGATTCACACACCAAAAGCAAATGGCAAATCTCATATAAGGACATCCAGCAGGCAGAGTTTCTGACTTGGGGCGTTTTCTTCCCGTGTCTTATTTTTAGCATGTGTCACATCGAATGTTTAGATACTAATTAGGAGTAGTAAACGTAGACTATTTACAAAACCAATTACATAAGTGGAATCTAAATGGCGAGACGAATCTATTAAGCCTAATTAATCCATCATTAGCAAATATTTACTGTAGCAACACATTGTCAAATCATGGACTAATTAGGCTTAATAGATTCGTCTCGCCGTTTAGATTCGTCTTATGTAATGGGTTTTGTAAATAGTCTACGTTTAATACTCCTAATTAGTATCTAAACATTCGATGTGACGGGTG…	359
ba5357	DEL	chr2	9058397	9058730	GGGAGGTGCCAAATTACTGTTACAGCACTGTAGCACACTGTAGCGTTTCGTTTGTATTTGTGAATTATTGTCCAAATATTGACTAATTAGGCTCAAAAGATTCGTCTCGCAAAGTACAACAAAACTGTGCAATTAGTTTTTAATTTCATCTACATTTAGTACTCCATGCATGTACCGCAAGTTTGATGTGATGGAGAATCTTCTTTTTGCATAGTGTCAAAGTTAGGAGTTGGGAGTGAAGTAAACAAGGCCCAAGCTTGGTTTGCTTCGATTGGAATATGCAGCCACTGGCAACATAAATGCCATTTGTCTGTAGACATCCAGTTGAGGTTA	277
ba5374	DEL	chr2	9460789	9460956	TACAGAACAAGGCTGCACCCCGAGCTAAGTTGTTGATTCACACCTCCTTAGCCTCCTTTTCTCTAATTGAGATCATAGTTTTTAAGTTAAACACCACATATGTTAAAGGGACTACACGGGCTCGCCCCGGGCTGCAGCCCGGGCAGCCCGGACCCTGGATCCGCCCC	180
ba5376	DEL	chr2	9464215	9464381	CATTTTTTAAATACATGACATACTTTTTAACCATTTAACTTGTCCTGAACATCATATATCTAAAAATGGAGGGAACCTTGAATCTTTACTTCCTTGCCAGTTGCACAGGAACCGACAAGCAGCCCGGTTACCTAGTTCAACATGCTTACAACCATGAAAAACCAAC	172
pD7175	DEL	chr2	9512657	9512953	TTTGCACTAGTAGAGAATTGACCTTTAGTCCCGGTTTGGTAGGGTGCAAATCTCCCGAAAATGCAACCGGGATAAAAGGGGGGTCTTTTATCCCGGTTGGTGTTTCAAACCGGGATACAATGCCTCTCAGAATCTTTTTTTCACACTAGCCTTTGCAACCGGGATAAAAGGTCCCGGTTGTTGAGCCCCCCACCAGTGACCGAGCTTTAGTCCCGGTTGGTGAACCTTTTGTCCCGGACCAACTTTAAACCGGGACAAAATGAGGTGCATCGAAAGCCAATTCTCTACTAGTGTTG	292
ba5394	DEL	chr2	9785187	9785314	TAGCCCGCTATTTCGTACATTGCATACAAGTCTTGATGGATACTATCTGTTCGTTTCAATTGCTTCTTGTTTGAAGCAGGACTAGATACATGGTGATTACTGTTTCTGGTGTAGTTATGTAAGGATG	184
ba5401	DEL	chr2	9815198	9815479	AAATGAAATTGTCTTTCCAGGATATTTGGTGGTTGTCTAATTAATCAGACTTATTAGTTATTAAAATGGACAGCCTTCCCCATCACTTATTAGTAGCTCCGTTTGGTGGGAAAAAATCCTCTGTACATGTCACTCAGAAATATAAGGATGAGGATGTTCATGGCAGTTCTCGAGAAACAACGATGGTAGATGGAGCATCATATTAATAACATGTGAGCAATTTATCCGAGCTCTTGATAGTACACGCAGCAGGACTAATGATTTTGTTCTATTTATGTAAT	291
ba5414	DEL	chr2	9846170	9846286	CCTGTTCGCTTCAGCTTATAAGCCGGCTGAAAAGCTGAAACGGCTAATTTGTTGTGAGAGAAAAACACTGTTTGGTGGCTGATAAACCGGCTGAATAAGCTGAAGCGAACAGGGCG	127
ba5415	DEL	chr2	9851736	9851999	CTGAGCATGATTCTATTGGACAAACACAGATAGTTCCTCAGTGACAACAACTATCCCATTACTATCACATTAGTGACAAACGGTACTGACTTCTTCACTTAATTGGTTCCTCTCTTTATATACGGTTATATTTTCCCATTGCAACTTCAGTCTCACCATCCAGAACAATATAATCTCAAGGATTATGTATGCGTGAGAGGAGTCAATTATAATTAACTGTGGGCAAAAATAGACGTTAGTGGCATTGGCACGTTGGCAGCGTA	292
ba5417	DEL	chr2	9871322	9871616	ACAATTTTCTCCTTAGGTCCAAACAAAGACACGTAGAGTGCAGAGGTGGCTTGTGGTCAGACTGTCGCGAATTGGCCAATCCAAATGAAAAGTAGAAACTGTTTGGTTAGGTCCCTAACCATCTGTTCCTCTGGACGGGACGCAGTCTGCCATCACACGTATTGGACAAATTGAGTGACCAACAATTTTCTCCTTAGGTCCAAACAAAGACACGTAGATTGCAGCAGATCACGTTTGCCTGGCAATTAATCTTCGTAGGATGCAACATCATCCAGGATTGTGGGCAGGCCAGTT	186
ba5418	DEL	chr2	9886468	9886739	ATCATGCGAGGGTCAATTAGCAAAAAAAAATGCAGCATCTTGTGGTGGTGACCTCGAAGATATGCGTCGAGCTGAGATGCGTTTTGATTGGCTGCCCTGATACTCCATCTGATTCTTCTGCCATGTACCATTTAGTGCTCTACATTCATCGAGCTTGAGTGCTCTGCTCCAGTGGAGGGAACAGTCATGACTGACCCACACCAGCTCTTCCTCTACTTCAGATTTTAGTGCTCCTGACATCTCCTAAGCCTATTAATTAGCTACTGGCCTT	283
ba5420	DEL	chr2	9897023	9897478	TCATATTCCGAACAAATCGAGTGAGGGAAGGAATTCAATTTGACAAGACAAAGGTTCATGATCCGTACTCTATTTGTCAATTTCGTATGTAAGCAATTCCTAGTGCTAATAATGATTTGAACGCTCTTGCATTTTTCACTATATTACAGCCCCAAATTAGCGTCGGACGAGGGTTGCTACAAGTAGTAAAGCACCGCCTCGTTGTAGCAACTACAGATGCAGTCGGTGATCCGGGGCTGTTGTATGGTGGTTGTCGGTGTCATAGAACACAGGGGGTGTCCCAGAGCCCCGCATGACGGCCCAGGCATGAGATGCGTGCTCAAGCCACCAACCAAATTTGGCCTAGGCACGACCCCGCACAATCCATATATACCCTGCCGAGCATGACCACAGTCCACC…	298
pD7233	DEL	chr2	10046994	10047225	GGATCCTACGCTATGGGTGTGCAAGTGCCTCCAAGCAGAAAAAGTTGTCAGCTTTCTTCCAGCTTCTCTCCTCTTTTTTTTGAAAAATCTACTATCCTTTCTTTTACTAGGTTGAAAAATCTATCACTGCATCGAAAGAAACAATTTGATAAGACGAACAGGGCTGGTCACAATCACCCGTCTTAATAGTAAGAGGCTCAGCGCTATGATAGGAGAGTTTGTAACAATTCG	229
ba5439	DEL	chr2	10090663	10090936	CTCACTCCCAGCGTCAGAAACCCCAAACTTTGCCTCAAGTGCATCCCACAGTTCCTTTGCAGACGGCAATGTGAGATACACATCCACTAGGTTTTCCACAAGAACACTAATCACGGCGCCTTGAAAAAGGTTATCGGCCACCATGAAACCTTGCTCCTCCTTTGGAGTAAACTGTTCTTGCTTCCCCTTTGTGACATGAATAATGTTCATAGTAGTTAACCAAAGGATCATTCTATCACGCCACCATTTGTAATTTGAGCCATCAAAAACATT	222
ba5440	DEL	chr2	10102305	10102672	CAGCAAGGAGGCCGCAGACGCCACTGTGGCGGCAGACGCCAAGCCTAACTTGTTATCCTCTTCTCCTTAGTCAACGCTACATTTCTATAATACTCCCTCCATCCTAAATTATAAGTCATTTCAAGAATTTTGAAGAGTCAAAGTATCTCAAGTTTGACCAAATTTATATGATAATATAATAACATTTATGATGTCAACTAAGTATCATTAGATTCTTCATCAATTATATTTTCATAGTATACCTATTTGATGTCATAAATCTTTATAATTTTCTCTATAATTTTGATCAAATTTGAGATGCTTTGACTCTCCAAGATTCTTGGAATGACTTATAATTTGACTTATAATTTGGAATGGAGATTTTCTC	333
pD7242	DEL	chr2	10105380	10105739	ATCAGGCCCCGTTTGGGTCCAAGGAATTGGAATCTATTTAATAGAGTAGGCTAATTTATGTTGGAATGTGGCATTCCACAACTTTCCAAAGTTTAGATATAAGCCTATCTTAAATTCATGGGGTGGGAGATGGAAATTGATTCTATAGATTATGGTTATTAGATGGAATTCAATTCTTATAGCACGCTCTTAGACTCGCTTCTCTATAGTAGAAGTGCAGCATACAAGTATCTCTCCCATATCACCAACTATAATATACAACTATATTCCACATACAATTATATTAGCTTAATTAATTTGTGTCTAAATTATGATTATTAGGATGGAATTCAATTCCAATGATCCAAACGGGGCCTCAG	354
ba5472	DEL	chr2	10655320	10655606	CCAAACTCCCAACTTTAACACTATGCAAAAAGAAGATTCCCCATCACATCAAACTTGCGGTACATGCATGGAGTACTAAATGTAGACGAAATCAAAAACTATTTGCACAGTTTTGTTGTACTTTGCGAGACGAATCTTTTGAGCCTAATTAGTCAATATTTGGATAATAATTCACAAATACAAACGAAACGCTACAGTGTTGCTACAGTAATTTGGCACCTCCCAAATTCGCGAAGTAAACAAGGGCCAAGCTTAATTACGCCTCGATCGAGACCGCGCGCGATGT	273
ba5475	DEL	chr2	10735443	10735642	GGGGGGGGGGTGGTGGAGGGGGCCAGGATCACTTGTATGTTATTAATATTATAATCTACTTTTTTAGACTACAAATGAAAAAGAAATATTTAGTCTAAAGGCCCCTAGATTTTAGTTTGCCCAAGAATCCTCAAAACTGTACAGCTATAGATCAAGCTCAATCAAGGTTTGATTACCATAGCTAGGTCCATGGTATGAC	189
ba5476	DEL	chr2	10746754	10747133	CATCCGTGGATCTCCACGGCCACTCTTTATTAAGGCCTGATTTGGTTCGGTTGCTTATTTTTAAACACCTGTTACATCAAATGTTTAGATACTAATTAGAAGTATTAAACGTAGACTATTTACAAAACCCATTACATAAGTGGAGGCTAAACGGCGAGACGAATCTATTAAGCCTAATTAGTCCATGATTTGATAATGTGTTGCTACAGTAAACATTTGCTAATGATGGATTAATTAGGTTTAATAGGTTCGTCTCGCCATTTAGCCTCCACTTATGTAATGGGTTTTGTAAATAGTCTACGTTTAATACTTCTAATTAGTACCTAAACATTCGATGTGACACGTGCTAAAAATAAGTAAAGGGAACTAAACGCCCCCT	344
ba5478	DEL	chr2	10766280	10766439	AAAGGGTGCACACCTTTTTCTTCTGAGCAGTAGTAAGAAAGGGTGCACACCTTTTTCTTCTGAGCAGTAGTAAGAAAGGGTGCACACCTTTTTCTTCTGAGCAGTAGTAAGAAAGGGTGCACACCTTTTTCTTCTGAGCAGTAGTAAGAAAGGGTGCAC	186
ba5456	DEL	chr2	10784798	10784969	CTTTTCCTCAAGCCAGTCATAAATGAGGGTAATGTAGTCATTTCTCACCCAATGTGCTAAACTTTAGCACTGTATCCAAACAACCCCAAGTGCTAAACTTTAGCACCCTCAAATGGAGTGCTAAAGTTTAGCACTGTGCTAAAATTTAGCATTGTGTATCCAAACGGGGCC	391
ba5480	DEL	chr2	10846124	10846560	AATACGAGGTGCTAAATTTTAGGAGTGTCACATCGGATGTTCGGATGCTAATTAGAAGGAGTAAACATGAGCTAATTATAAAACTAATTGCAGAACCTCTATACTAATTCGCGAGACAAATCTATTGAGCCTAATTAATCCATGATTAATTAGCACTTGTTTACTGTAGCAGCACATTGTCAAATCATGAACTAATTAGGCTTAATAGATTCGTCTCGCGAATTAGACTCCATCTGTGCAATGGGTTTTGTAAATAGTCTATGTTTAATACTCATAATTAGTATCCAAACATCCGATGTGACGGTTACTAAACTTTTAGGAGGTGTATCCAAACACCCCATAATCCGGCAGAGAAATTTCTACGACTAAAGTGTTTCTTCCGAAGCACGACAATCTAAT…	333
ba5481	DEL	chr2	10868524	10868770	ACAGGTACACGTTTCGTCGAGGCATATGCATCCAACGATTCGTCCACCGCACCAGATCATGCGGTGTGCAAGGCCGATTATATTGCCCCTTATTGGGCCAAGTAACCGGAGCTGGGCCAGATAATCACGCGTGAAATAGTTGGGCTACACACAGACAATGAGTCTCGGCTGCCATATTAGTTGTGACATAAGAAGGATCGTGGGGTTGGGCAAATAATATTCCTTAGACCCATGCTTGCATCTGCG	179
ba5482	INS	chr2	10881263	10881589	GTAATAATTTCGACGACACCTTCACCCTTCTTTTCAATTTTTGTATCCACACTAACAAGCCCCATCAAATCCGTACAATTTCCACATCAGTATTCACGCACGGAGGTCGACAACAAGTTCGTTGGTGGCTGCACTAATTTGCCATTTAATTTCGTTGTTATATCCACACTAACAAGCCCCATCAAATCCGTACAATTTCCACATCAGTATTCACGCACGGAGGTCGACAACATCGATCTTTTCACTAGCAGAGAACTCGCCTTTAGTCCCGATTGGTAGGGTGCATATCTCCCGAAAATCCATCCGGGATAAACCAACTGGGACAA	117
ba5484	DEL	chr2	10931601	10932105	ATAGAAGGTGGTTAGCAGTGCTATCCTTAGTCAGGCAACTTTACATTTGACAGTCTGGACACTTTGATAGAAGTAGAATATATATACATATCTTTGACAAAGTATGTGTTTTTGCCCCTCCAACTAGCATTATCGTTAGTTCCTGTGTTAGCTGTATGTAGTGTGGCATTAGCCAGCAGGAAACTGAAATGGAATGTAGGTAGCATGCAGTTTCGCTATGCTATTTTGATATGCCTTAAATCCTGAAGTCTTCACATATTATCTTGGATCTGAGCATCTAGTTATTTATGCTATATTATAGAAACTGAAATGGAATGTAGGTACCATGCAGTTTTGCTATGCTATTTTGATATGCCTTAAATCCTGAAGTCTTCACATATTAGCTTAATCTGAGCATCT…	131
ba5486	DEL	chr2	10958800	10958986	TTTGCATTGCTCCCATGTTCAAGAATATTTGCCATGTGTGTGTATGCCATCCATGTTTTCGTACTCGTGAGCATTTGGTGCAAAAGTGCTAAAAGAACAATAGGAAATAACGACCAAGTCCTTCCTCCCCCCTCAGCTTGTTTCTATGAATATGAATGAACCGGAATGGCTTCTCCTAATGAAAAC	221
ba5487	DEL	chr2	10969945	10970185	AGATGCTGTTCTTCCCTTTTTTAAACTCTGAAGCGTTTCGTTTGTATTTGTGAATTATTGTCCAAATATTGACTAATTAGGCTCAAAAGATTCGTCTCGCAAAGTACAACAAAACTGTGCAATTAGTTTTTAATTTCGTCTACATTTAGCACTCCATGCATATACCGCAAGTTTGATGTGATGGGGAATCTTCTTTTTGCATAGTGTTAAAGTTAGGAGTTGGGAGGTAACTAAACATGG	264
ba5492	DEL	chr2	11055871	11056415	CATAGACTTTAATGTGACTTGAGGGTCCTTTCAGGAACCAGTGCTTACTTTATAACTTGCAGGGACAGGCAAGCCAATATAGAGGATTTATAGACTGTGCTCAAACTATTCTGCGAGAGGAAGGGGCTGGCGCTTTCTTGAAGGTAAAACCTTTTCAATCGAAGTAGATGCAGTAACAAGAATGTACATGAGTTCACAATGATGATGAGAAATGGCATAAACTTTACATCCTGTTGCATTTCAAATACTACGTGGTCCGTGTTTGTGAATTTTCGCTTGTTATACGTCTCCTATCTCAATAATAAAGCAATGAATAGAATAGCTGGGCGCAACTTTGGATTCAATTGTAAATGCTGGGGGCGTGCAATTTGATTGATGTATATACCATTCTGGTGGTGG…	124
ba5522	DEL	chr2	11148404	11148729	ATTATTTTTAAGCATCCATTACATCAAATGTTTAGACACTAATTAGGAGTATTAAACGTAGACTATTTACAAAACCCATTACATAAGTGGAGGCTAAACGGCGAGACGAATCTATTAAGCCTAATTAGTTCATGATTTGATAATATGTTGCTACAGTAAACAGTTGCTAATGATGAATTAATTAGGCTTAATAGATTCGTCTCGCCGTTTAGCCTCCACTTATGTAACGGGTTTTGTAAATAGTCTACGTTTAATACCCTAATTAATGTCTAAACATTTGATGTGACACGTGCTTAAAAATAAGCAAAGTAACCAAACAGGCCAT	344
ba5525	DEL	chr2	11200254	11200501	ACAATCGATTTATAGTAAATTACGACATACAAGAATGGACATATCAATTCTAGTAAATTGACTACATTGTTGTCTGAAACCACACACACACACACACACACATATATATATATATATATATATATATATATATATATATATATATATATATATATATATATATATATATATATATATATATATATATATATATATATATATATATATATATATATATATATATAAAAGCTTAAAAGGAGTTAGTTTA	119
ba5533	DEL	chr2	11323801	11323916	TCCCCCCCCCCCCCCCCCCCCCCCTCCCCCCCCCCCCCCCCCCCTCCCCNNNNNNNNNNNNNNNNNNNNCTCACGTTTTGGCGCGTTTTATGCCCCCCCGACCACCCCCGTGCCC	115
ba5534	DEL	chr2	11329029	11329415	GTACTCCTACTACACATTCCATTCCTAAAAAATAATTATATGATAAAGTTGGCAAGTGTAACCACTAAACATTAGGTGGTGTTTGGTTGGCACAAATGTAACGTAATCTGATTACTGAAGGTAACGAATTCCATTACATATGTTTGGTTGCGGCGGTTTGTAATCAATTTACACTGTAATCTAATCCCTTACCTAAATAACATATATACAAGCTTGTTACCTCTCCTCCCCCACTGTAATCAGATACAACACCCACACCGTAATCTGATTACGTTACCAGAGTGCAACCAAACAAAGAGGGTAATCACCCATTCCACCACTAAATACACTGTAATCTGATTCCCTTTACGTTTACGTTACCTTAGCGCGAACCAAACACTATCTTA	304
ba5554	DEL	chr2	11705634	11705953	CTAAACTTTAGCCCTGTCACATCGGATATTCGGATACTAATTAGGAGGACTAAATATAAGTTAATTATAAAACTAATTGCAGAACCTCTAGGCTAAATTGCGAGACGAATCTATTAAGCCTAATTAATCCATCATTAGTGAATGGTTACTGTAGCACCACATTGTCAAATCATGGACTAATTAGGCTTAATAGATTCGTCTCGCGATTTAGCCTATGTAATTAGTTTTGTAATTAGTCTAGATTTAATACTCATAATTAGTGTCCAAACATTCGATGTGACGGGGGCTAAAATTTAGCCCCCTCCTCCCAAACACCCCC	341
ba5564	DEL	chr2	11950463	11950781	GGCTTCTCAAAGTGCTTCTCCACCAGCTTTTGGTGAAGCCCTACCAAAGGGTCAATTTCAAAACGGCTTCACCACCAAAGCTGGGAAGAAGCCGCAAAACGGCTTACACTAGAGAGGAGAAGCCGAAAAAAGTGGCTTCACTGGCTTCTCCTCCCTCTCCAAGCATTAAGTGATCATAAAATTACATATATTGCCATTGAGAAGCCGTTTTACCAAATGTTTTGCAAAACGGCTTCAGCTTCACTAAAAAAGCCACTCCACCGAAAAAGCCGAAGCCGAAGCCGTTTTATGAGAAGCCGAAGCTCTACCAAATGGGGC	338
ba5575	DEL	chr2	12164319	12164587	TGGCCTTGTTTACTTCCCAAGTTGGGAGTTGCAAAATTGGCATTTTGCCATAAATGCGACACTGTAGCGTTTCGTTTGTATTTGTAAATTATTGTCCAAATATTGACTAATTAGGCTCAAAAGATTCGTCTCGCAAAGTACAACAAAACTATGCAATTAGTTTTTGATTTCGTCTACATTTAGTACTCCATGCATGTACCGCAAGTTTGATGTGATGGGGAATCTTCTTTTTGCATAGTGCCAAAATTGGGAGTGAAGTAAACAAGGG	269
ba5586	DEL	chr2	12526716	12527046	GTGTTAAACTTTAACAGTGTCACATCGGATGTTCGGATGATAATTAGGAGAACTAAACATGAGCTAATTATAAAACTAATTGCAGAACCCTGTGTTAATTCGCGAGACGAATCTATTAAGCCTAATTAGTCCATGATTTTGACAATGTGGTGCTACAGTAACCATTTGCTAATGATGGATTAATTAGGCTTAATAGATTCGTCTCGCGAATTAACACAGGGTTCTGCAATTAGTTTTATAATTAGCTCATGTTTAGTTCTCCTAATTATCATCCGAACATCCGATGTGACACTGTTAAAGTTTAACACCTCGTATCCAAACACCCCCTAA	336
ba5588	DEL	chr2	12545193	12545491	TTTGGATACGAGGTGCTAAACTTTATAAATATGAGCTAATTATAAAACTAATTGCATAATCCTGTGCTAATTCACGTGACGAATCTATTAAGCCTAATTAATCCATCATTAGCAAATGGTTACTGTAGCACCACATTGTCAAATCATGGACTAATTAGGCTTAATAGATTCGTCTCACGAATTACACTCCATCTGTGCAATTAGTTTTGTAATTAGTCTATGTTTAATACTCCTAATTAGCATCCAAACATTCGATGTGACGGGTGTTAAACTTTAACACCAGGGAGCCAAACAGGCC	309
ba5591	DEL	chr2	12592714	12593041	AGCAGGCCATTATAAATAAATATAATTGAGAGTAAATTTTTTTTTTGGCACTTTAAGTACGCTAGCTGGCGAAATTAAGCTACAATTTTCGTACCTCTTCTTAATTTATTATATGTATAAGCTTGAAGACAACGTACTTAGGACAAGATTTCTACAATGCATTATTGTCTCTGGAACAGTAATCATGTTAATAATATAAGATATCTAAATGGCCTCCTGACCTTTATCTTTTTAAAAAAAAAGAAAAGAAAAGAAAAGAAAAGAAAAACATGACTCGAGTCATTTCTTTCACTATCACTTATTAGCTAATAAATTAAAGAGACAACC	289
ba5595	DEL	chr2	12649933	12650254	TATTTAATGGAGTAGGCTAATTTATGTTGGAATGTGGCATTCCACAACTTTCCAAAGTTTAGATATAAGCCTATCTTAAATTCATGGGGTGGGAGATGGAAATTGATTCTATAGATTATGGTTATTAGATGGAATTCAATTCTTATAGCACGCTCTTAGACTCGCTTCTCTATAGTAGAAGTGCAGCATATAAGTATCTCTCCCATATCACCAACTATAATATACAACTATATTCCACATACAATTATATTAGCTTAATTAATTTGTGTCTAAATTATGATTATTAGGATGGAATTCAATTCCAATGATCCAAACGGGGCC	342
ba5610	DEL	chr2	12813547	12813887	GAAGGAATTGGAATCTATTTAATGGAGTAGGCTAATTTATGTTGGAATGTGGCATTCCACAACTTTCCAAAGTTTAGATATAAGCCTATCTTAAATTCATGGGGTGGGAGATGGAAATTGATTCTATAGATTATGGTTATTAGAATGGAATTCAATTCTTATAGCACGCTCTTAGACTCGCTTCTCTATAGTAGAAGTGCAGCATACAAGTATCTCTCCCATATCACCAACTATAATATACAACTATATTCCACATACAATTATATTAGCTTAATTAATTTGTGTCTAAATTATGATTATTAGGATGGAATTCAATTCCAATGATCCAAACGGGGCCTCA	342
ba5638	DEL	chr2	12977889	12978206	CGGTACTCGTAAACCCGTTGCTAACCAACCCGAAGGATACCACTCAGTCCCTGTTTAGTTTCTCCTAAAATTTCAACTTTAGCTCTACGCAAAAAGAAGATTCCTCATCACATCAAACTTACGTACATGTATAAAGTACTGAATGTAGATGAAATCAAAAATTAATTGTATAGTTTTGTTGTACTTTGCGAGACGAATCTTTTGAGCCTAATTAGTCAATATTTGGACAATAATTCACAAATATAAACGAAATGCTACAGTTGCACTACAGTAATTTTGGTTGCCCAAAATTGAGCAACTAAACAAGACCTCATTTT	268
ba5643	DEL	chr2	13022590	13022930	GTTTGGCAACCAGCTGTTAAACTTTAACACCCGTCACATCGGATGTTTGGATGCTAATTAGGAGTATTAAATATAGGCTAATTACAAAACTAATTGCACAGATGGAGTATAATTCACGAGACGAATCTATTAAGCCTAATTAGTCCATGATTTTGACAATGTGGTGCTACAGTAACCATTTGCTAATGATGGATTAATTAGGCTTAATAGATTCGTCTCGCGAATTAACACAGGGTTCTGCAATTAGTTTTATAATTAGCTCATGTTTAGTTCTCCTAATTATCATCCGAACATCCGATGTGACACTGTTAAAGTTTAACACCTCGTATCCAAACACCCC	355
ba5668	DEL	chr2	13936053	13936322	GCCTGCAGGCCGCGGGATCACGCGCGCCGAATTAAAACCGAAAGGCCGGAGGGAGGAGCTGCAAAGGTCGTTAGATGTTACAGTTGCAACCGCCGGCGAGCTAGCGACGGGGGGCCACGGCGCGCCGGGCCCGCAGGGAAAAAGGACTTTGCCCTTTCTTTACTGGCCTCACATGGCGCGCCGTAATGACTGGGGCCTGCAGGCCGCGGGATCACGCGCGCCGAATTAAAACCGAAAGGCCGGAGGGAGGAGCTGCAAAGGTCGTTAGA	201
ba5670	DEL	chr2	13998630	13999126	GGCGACAGCATAAGAAACAAACGGAGTACGTGATGACGACTTCCGTGTCCTGGCCGGAAGGAGGAGAAGGCCCCAACGGCAGCAACGCCAATCCGATTTCCGTTTGCAACCAGTTAAGCGCGACGGCGACGATGGGTGCGTGAAATGAGGGGCTGTTTGGATACGAGGTGCTAAACTTTAACAGTGTCACATCGGATGTTCGGATGCTAATTAGGAGGACTAAACATGAGCTAATTATTACAAAACTAATTGCACAGGTGGAGTATAATTCGCGAGACGAATCTATTAAGCCTAATTAATCCATGATTTGACAATATGGTGCTACAGTAACCATGTGCTAATGATGGATTAATTAGGCTTAATAGATTCGTCTCGCGAATTATACTCCACCTGTGCAAT…	362
ba5682	DEL	chr2	14301527	14301794	GACACAGTGCACTGTGATGTGGAAGAGCAGGTGGCAATGTTCTTGCATGTAGTTGGTCACAACCAAAGGTTTAGGGTAATCAATTTATCGATTAGAAGGTCCTTTGAAACCATTAGCAGGCACTCTTAGGAGGTCCTTTATGCAGTTGGTGAGCTTAGACAGGAGATGATCCAACCTCCCTCAACTGGTGTTCATCCCAAGATTGGGGGTAGCCGTTGGTGGAACCCATATTATAAGGTTAGCATATAGAAATTAGTGTATAGGTGC	276
ba5684	DEL	chr2	14321084	14321331	ACTGCTCTCTACAAAAACAATAATAAATAAGAAAAATCACACTATTGTACGATGTTTGCTACCTATGTTTAAGCAAAGCACTGGGCCTGTTCGCTTCAGCTTATAAGTCGGCTGAAAAGCTGAAACGGCTGATTTATTATGAGAGGAAAATAATGTTTGGTGGCTGATAAGCCAGCTGAATAAGCTGAAGCGAACAGGCCGACTAATTTCCAGGTATCGGTGGAAAAATATTTATATTTAGGTGTAG	117
ba5691	DEL	chr2	14417436	14417590	CCCCAAACCGGTGGACAGAGGAGAACGGGCCAGCGTCAACTCTGTTAACTTGGACAAAAATGCCCCCAAACCGGTGGACAGAGGAGAACGGGCCAGCGTCAACTCTGTTAACTTGGACAAAAATGCCCCCAAACCGGTGGACAGAGGAGAACGG	136
ba5718	DEL	chr2	14640471	14640825	CCTATGTACGGGTCTGTTTGGCAACCATGTGTTAAAGTTTAACACCTGTCACATCGGATGTTTGGATGCTAATTAGAAGTATTAAACATAGGCTAATTACAAAACTAAATGCACAGATGGAGTGTAATTCACGAGACGAATCTATTAAGCCTAATTAGTCCATGATTTGACAATGTGGTGCTACAGTAACCAATTGCTAATGATGGATTAATTAGGCTTAATAGATTCGTCTCGCGAATTAGCACAGGGTTCTGCAATTAGTTTTATAATTAGCTCATATTTAGTTCTCCTAATTAGCATCCGAATATCCGATGTGACACTGTTAAAGTTTAACACCTCGTATCCAAACACCCC	349
ba5730	DEL	chr2	15033727	15034134	ATAATATAATTACTGCACGAGCCATTCAAACTAGTGTTTGGTCTTCTAAGGGGTATTTGGGAGGCATGTGCTAAATTTTAGCACATGTCACATCGGATGTTTAGACACTAATTAGGAGTATTAAACATAGTCTAATTACAAAACTAATTGCACAACCCCTAGGCTAAATCGCGAGACGAATCTATTAAGCCTAATTAATCCATCATTAGCGAATGGTTACTGTAGCACCACATTGTCAAATCATGGACTAATTAGGCTTAATAGATTCGTCTCGCGAATTAGCACAGGGTTCTGCATTGTGCAATTAGTTTTGTAATTAGACTATGTTTAATACTTCTAATTAGTGTCCAAACATCTGATGTGATAGGTGCTAAAATTTAGCACCTGCTATCCAAACAC…	381
ba5733	DEL	chr2	15048620	15049134	GGTTTTGCCTCTTCTATGCTGTTGTGCTGCACTGTAGTCTTTTCCATTCCGTTGCGTCGGCGTGCACCGGGAGAGGGCTAATAAGGTTTTTAGGAAGCGCTCCGCATGACTATTCAAGTTCGCCGCTACAGCTCGACGTCCGTCCAATCTTTGTGTCGCGGTGCCTTTGGTACAAAATTGACAATCTCACAAGGATGAAATATCAGTAATTTTCTATTTACTGGTCGATCCCATCTTTTACGGAATCAATTCCTTTTTTGAATGTACAAAAATTTGAGGAGCTCAGCATGTCTGGAAGCACGGGAGAACGTTCTTTTGCTGATATTATTACCAGTACCGTCATCTTCAACGTCAGCTGCTGCGATCCGTCCGCAACATCGTCGTCATTCCGTCATCGTT…	179
ba5736	DEL	chr2	15102337	15102607	AATTTGGGAGGTGCCAAATTACTGTTACAGCACTGTAGCACACTGTAGCGTTTCGTTTGTATTTGTGAATTATTGTCCAAATATTGACTAATTAGGCTCAAAAGATTCGTCTCGCAAAGTACAACAAAACTGTGCAATTAGTTTTTAATTTCATCTACATTTAGTACTCCATGCATGTACCGCAAGTTTGATGTGATGGGGAATCTTCTTTTTGCATAGTGTCAAAGTTGGGAGTTGGGAGTAACTAAACATGGCCTAAACATGGCCTTA	291
ba5737	DEL	chr2	15113880	15114189	CAAGAGAAACCGGTCACTTTGATATACGAGGAGTCCTTGGGCCTTGTTTAGTTGGGGAATTTGGGAGGTGCCAAATTACTGTTACAGCACTGTAGCACACTGTAGCGTTTCGTTTGTATTTGTGAATTATTGTCCAAATATTGACTAATTAGGCTCAAAAGATTCGTCTCGCAAAGTACAACAAAACTGTGCAATTAGTTTTTAATTTCATCTACATTTAGTACTCCATGCATGTACCGCAAGTTTGATGTGATGGGGAATCTTCTTTTTGCATAGTGTCAAAGTTGGGAGTTGGGAGTAACTAAACAT	279
ba5739	INS	chr2	15134596	15134664	TGAGCTAGTAATCATCAGAATGCATTGCTGCCAAAACCGTGTATCTAGGACAGTGAGCACATGTAGAT	139
pD7669	DEL	chr2	15290740	15291140	CCTTCACAAGCTTGCGAGAATTCCGTTGGAAACTAAACCCAACAAAGTGCATTTTTGACATACCCTCCGGAAAACTACTCAGGTTCATCATTGGTCACTGAGGAATTGAAGCTAACCCTGAAAAGTTCTCTGCCATTACCAACATGCATGCCCCATCGTGCATCAAGGACATCTAGAAGCTAGCTGGATGCATGGCGGCACTCAACAGATTCATCTCAAGGTTTGGAGAATGGGGCCTACCCTTTTTCAAACTACTCAAGCAGCTAGATAAATTCTAGTGGACCGAGAAGACAAATCAAGCCCTGCAACAGTTAAAGGACTTTCTATCAAAACCACCGGTCCTCACGGTGCCAAACCCCAACAAAGACTTTCTGCTTTACATTGCCACGACTAGTAACTT	396
ba5765	DEL	chr2	15394622	15394739	CTTCAGATTATTCAGCCGGCTTATCAGCCACCAAACAGTGTTTTCCTCTCACAACAAATCAGCCGTTTCAGCTTTTCAGCCGGCTTATAAGCTGAAGCGAACAGGCCCATTGGTATA	124
ba5766	DEL	chr2	15428610	15428923	AGGACCTTAAGCTCAACCACGCGAAAAGGCCAGACAACACGGGGGCATAATTCGGCCTCCGAGACAAAATAGAGACGTACTCGAAAGCCCAAGACAATACAGAGAAATGCCAGAGGGTAGTCGAACAGCTTCTAGGGGAGGCGCTCACCACCCTAGAGTTGACCCTGAATCTTCGCTCATCAATGGTGAATCTCAGGAATAAAATTAACAGTAACCGTGATGCACGCGACATCATCAACAATCAGCGTTGGGAGCATGAACTTGAAGAAGACTACAGGGGTGATAACAGTGATCATTTTCCTGCCTTTACAAA	191
ba5767	DEL	chr2	15483050	15483195	TCACGGCTCACACACCCAACCAATCAATGCCTGTTCGCTTCAGCTTATAAGCCGGTTGAAAAGCTGAAACGACTTATTTGTTGTGAGAGAAAAACACTGTTTGGTGGCTGATAAGCCGACTGAATAAGCTGAAGCGAACAGACCG	126
ba5769	DEL	chr2	15537872	15538193	TTTTAAGCAAGTGTCACATCAATGTTTAGATACTAATTAGGAGTATTAAACGTAGGCTATTTACAAAACCCATTACATAAGTGGAGGCTAAACAGCGAGACGAACCTATTAAGCCTAATTAATCCATCATTAGCAAATGTTTACTGTAGCAACACATTGTCAAATCATGGACTAATTAGGCTTAATAGATTCGTCTCGCCGTTTAGATTCAACTTATGTAATGGGTTTTGTAAATAGTCTACGTTTAATACTCCTAATTAGTATCTAAACATTGATGTGACACTTGCTTAAAAATAAGTCAATGGAACCAAACCAGGCCTC	351
ba5777	INS	chr2	15925052	15925215	ACAACATACATATTGATAAATGAAGTCCTTGTATGACTCTTTCATATCCTTGTGTGTTTGCACTAGATTACCTATGACAAGGCATATTGGTCAGAACCAAATACACTTTTGTTCTGTAATTTGGTCGTTGAGCAAATTAGAGAAGGGAATTGTCACAAAGCTA	161
ba5778	DEL	chr2	15947777	15947917	AACAACAACAACAACAACAACAACAACAACAACAACAACAACAACAACAACAACAACAACAACAACAACAACAACAACAACAACAACAACAACAACAACAACAACAACAACAACAACAACAACAACAACAACAACAACAA	182
ba5802	DEL	chr2	16710725	16710844	TTGTATTTTTGTGTTGTAATGACAAGGCAATATGTGTGTTGTACCGTGTGTTTTGGACAATGCGAATAATTTTTGGCTGTTTTTCTCCTTTAATTCTTTGATTTGTCATTTGGCCGAAT	344
pD7724	DEL	chr2	17259936	17260126	CACTGGAAGCAGGGGCGGATCCAGGGCCCGAGCTGCCCGGGCTGCAGCCCGGGGCGAGACCATGGAGTCCCTTTAACCTATGTGCTGTTTAGCTTAACAAAATGAAGCTTAGGAGACAAAATTAAACTATTTTAGGTGTGATTCAACAGGTCAGCCCGGGGCGCAGCCCCGTTCTGGATCCGCCCCTGAC	187
ba5824	DEL	chr2	17380798	17381135	GAGGCATGTGCTAAATTTTAGCACCTGTCACATCGGATGTTTGGACATTAATTAGGAGTATTAAACATAGTCTAATTACAAAACTAATTGCACAACCCCTAGGCTAAATCGCGAGACGAATCTATTAAGCCTAATTAATCCATCATTAGCGAATGGTTACTGTAGCACCACATTGTCAAATCATGGACTAATTAGGCTTAATAGATTCGTCTCGCGATTTAGCCTATGGGTTCTGCTATTGGTTTTTTAATTAGCTCATATTTAGTCCTCCTAATTAGCATCTGAACGTGTGATGTGACAGGGCTAAAGTTTAGCCCCTGACATCCAAACGCCCCCT	343
ba5828	DEL	chr2	17463051	17463386	TGGCAGGGAGGGGCTAAATTTTAGCCCCTGTCACATCGGATGTTTGGACACTAATTAGGAGTATTAAACATAGTCTAATTACAAAACTAATTGCACAGATGGATTATAATTCGCGAGACGAATCTATTAAGCCTAATTAGTCCATGATTTGACAATGTGGTGCTACAGTAACCATTTGCTAATGATGGATTAATTAGGCTTAATAGATTCGTCTCGCGAATTATACTCCATCTGTGCAATTAGTTTTGTAATTAGCTTATGTTTAGTACTCCTAATTAGCATCCAAACATCCGATGTGACAGGTGTTAAACTTTAACAGGTGTTTCCCAAACACC	339
ba5832	DEL	chr2	17740970	17741165	GCTCATATCTTCCCTATTTGACTCATTTCCACCCAAAGTGTATAATAAGATGGCCAACATCTCAAGCGTGTTCATATGCATCGAAGGTTTTAGCCCATACCTTCCCACCAATAAATCATGAAGATCCATAAGTATTTTCTCATTCATACGAAGTTGTCTATGGCATTCTCCTGCATTCCTTATTGTCTCCATCAA	108
ba5883	DEL	chr2	18719203	18719587	GACCAATAATCTACGTTTAAATACTTTTAATTAGTATCTAAATATTCGATGTGACCAATAATCTACGTTTAAATACTTTTAATTAGTATCTAAATATTCGATGTGACCAATAATCTACGTTTAAATACTTTTAATTAGTATCTAAATATTCGATGTGACCAATAATCTACGTTTAAATACTTTTAATTAGTATCTAAATATTCGATGTGACCAATAATCTACGTTTAAATACTTTTAATTAGTATCTAAATATTCGATGTGACCAATAATCTACGTTTAAATACTTTTAATTAGTATCTAAATATTCGATGTGACCAATAATCTACGTTTAAATACTTTTAATTAGTATCTAAATATTCGATGTGACCAATAATCTACGTTTAA	361
ba5924	DEL	chr2	20569565	20569907	TTTGGATGTCAGGGGCTAAACTTTAGCCCTGTCACATCACACGTTCAGATGCTAATTAGGAGGACTAAATATGAGCTAATTAAAAAACCAATAGCAGAACCCGTAGGCTAAATCGCGAGACGAATCTATTAAGCCTAATTAGTCCATGATTTGACAATGTGGTGCTACAGTAACCATTCGCTAATGATGGATTAATTAGGCTTAATAGATTCGTCTCGCGATTTAGCCTAGAGGTTGTGCAATTAGTTTTGTAATTAGACTATGTTTAATACTCCTAATTAGTGTCCAAACATCCGATGTGACATGTGCTAAAATTTAGCACATGCCTCCCAAACACCCCTT	365
ba5941	DEL	chr2	20766915	20767038	TGTATGTATGTATGTATGTATGTATGTATGTATGTATGTATGTATGTATGTATGTATGTATGTATGTATGTATGTATGTATGTATGTATGTATGTATGTATGTATGTATGTATGTATGTATGT	161
ba5950	DEL	chr2	21452242	21452406	AGCGGCTTGCAAAGGCGGGTCAGCTGCAACTCGAGCTATTCAGCTCCACGAGTCTCTGCGCTCTGACTTCGACTTGTTTCAACAAGTCTAGCGGCTTGCAAAGGCGGGTCAGCTGCAACTCGAGCTATTCAGCTCCACGAGTCTCTGCGCTCTGACTTCGACTT	103
ba5951	DEL	chr2	21480099	21480396	ACATGGAGGCTACGGTGTATAACGGTGTAGTCTACGTGGCTGAACATGAACTAGTTCATGATTAGGAAAACTACTCGTAGCAATTAGAGTATGACTCACTTAGTCGAATTCGACTAGAATTCTTGTAAATAACCGACCTATAACCCTGCCCCCAGCCCACCAGAAGGTTTGGATAGTCCTAGATATAGGGATGGAAACCGAGACGTGTCAGACATGGAGGCTACGGTGTATAACGGTGTAGTCTACGTGGCTGAACATGAACTAGTTCATGATTAGGAAAACTACTCGTAGCAATTA	205
ba5973	DEL	chr2	22029881	22030197	AGCCCTGTCACATCGGATGTTCGGATACTAATTAGGAGGACTAAACATAAGCTAATTACAAAACTAATTGCAGAACCCCTAGGCTAAATCGCGAGACGAATCTATTAAGCCTAATTAGTCCATGATTTGACAATGTGGTGCTACAGTAACCATTCACTAATGATGGATTAATTAGGCTTAATAAATTCGTCTCGCGATTTAGCCTAGGGGTTCTGCAATTAGTTTTGTAATTAGCTTATGTTTAGTCCTCCTAATTAGTATCCGAACATCCGATGTGACAGGGCTAAAGTTTAACCAGCTCCTCCCAAACACCCCC	328
ba5998	DEL	chr2	22511195	22511644	CAAGGAATGCCCACTGCTCCAGGATGTCCCACTGCCAGTGCCGGCAAGGAGTGCCGGCAAGGGGTGACTGGGATCGCCTCCTCAGAGCAAGTACATTGGTGTCGTCTAATAGACAGTCTCATATGTATTGACACGTAATCTTGAGACGATTTAACAGGCAACCTGTACAATGGGTTGTCCTATAAGTTGTCTGGTAGTGGTATATAATTCCTTAATTTGTGCATAAGAAAAATAAAATATTATGAGTTGCATGGCAACAATAACTCGTACAATGGTTGTTAAGTTGTCTCGTAGTCCTACAATTTAGCTCATGAGGTGGTTGTTTCACGAAGCAACGACCTCTTTCTCTCTCCTCGCTCTCTCTCCTCCACATCATCAAAAATTCTACGTGGCACTGCA…	375
ba6031	DEL	chr2	24013835	24014109	ATAGCAAGAAATCTGAAATGAAATACAACCAGTAATCAAAGATTCAGACTTCCAGTTGTAGAGAAAGATCAGTGGACTCACCTGAGAAGCACATGGCCAGGGTGGTCAACAGCGAGCAGCAAGCAGGTGATACAGAGGCAAGCCGCCGCCGCTGCACTCTGTATCCTATAATGAAACAAAAGGGAGGAGAGATTATTCAGTCGGCTTATCAGCCACCAAACAGTGTTTTCCTCTCACAACAAATCAGCCGTTTCAGCTTTTCAGCCGGCTTATA	205
ba6035	DEL	chr2	24194105	24194235	TTTTGGCTACTTGTTCTGGTAATGCTGAAATTTTAGCTTCACAATAGGACCTAGTGTTTTCTATAATAATCCATGCACTCCATGGCTGCATATCAGTTAGTTCCCACTCTTCCCTAATGAAGGTTGTTTT	119
ba6037	DEL	chr2	24200080	24200407	GCATAAGCAACTTAAAATAAGCAAATAAGTTGCTTATGAAATCAATCACTCTTGCTTATGGGGTTGCTTATTATAAGCAAATAAGCAACTCTTGGGTTGCTTATGGGGACTATTCAATGCACTTTACACCTCTTGTTCTCATTGAATGCCTGGTTGCCCTCCCTCTCTCTCTCAATGATTAGGGGGCCTCCCTCTCTCTCTCAATGATTAGAGGCAAACATGACAATATCCACCTCATTCAATCCTTACTTAAGTAAGGATATCCAAACAGCTAAACTAAAAATAAGCAACTCCAAATAAGCAACTTTAACCAAACAGACCCTTTGT	343
ba6047	DEL	chr2	24284085	24284380	GGTGTTTGGAAGGAGGAGGCTAAATTTTAGCCCTGTCACATCGGATGTTCGGATACTAATTAGGAGGACTAAATATAAGCTAATTACAAAACTAATTGCAGAACCCCTAGGCTAAATCGCGAGACGAATCTGTTAAGCCTAATTAATCCATCATTAGTGAATGGTTACTGTAGCACCACATTGTCAAATCAAGGACTAATTAGGTTTAATAGGTTCGTCTTGCGATTTAGCCTAGGGGTTGTGTAATTAGTTTTGTAATTAGTCTAGGTTTAATACTCCTAATTAGTGTCCAAAC	365
ba6070	INS	chr2	24635289	24635355	TCGGTGCACAAGGAATTGAACAGGCAGCAGATGCCTGATTGGCTTGGGTGCACTGCGTCGTGGCTG	127
ba6078	DEL	chr2	24737708	24737820	TTCAACTTATAAACCAGCTGAAAAGCTGAAACGACTGATTTATTGTGAGAGAGAAATATTGTTTGGTGGCTGATAAGCTGAAGCGAACAGTACTTACTTATTGGTTTTGGGG	115
ba6086	DEL	chr2	24741658	24741915	CGTTCCAAATTATAAGTCATTCCAACTTTTTTGGAGAGTCAAACCATTTTATATTTGACCAAAATTATAAATAGAATCATAAAAATTTATGGGACCGAATAGATATACCATGAAAATATATTTAATGAAGAAACTAATGGTACTTATTTGGTATTATGAATGTTAGTACTTTATTTTATAAATTTGGTCAAAATTTGAGATGTTTTGACTCTCCAAGAAAGTTGGAATGACCTATAATTTGAAACGGAGGGAGTATT	254
pD7857	DEL	chr2	24746683	24746857	CTCTATTCCAAATTGCATGTCATTTTAAATTTTCTATGGGCATGATTTTTACTATACACCTAATCATAATCATATAGTTGATCATGTCTAGATTCATGGACAACTCTGCTAATCGTGGGCAACACACGTCCACGTTCAGGACAGCCCTGATTCTGCCTAATACGTGCCACCTCT	173
ba6094	DEL	chr2	24799068	24799352	ACTTCCAACTTTAGCACTATGCAAAAAGAAGATTCCCCATCACATCAAACTTGCGGTACATGCATGGAGTACTAAATGTAGACGAAATCAAAAACTAATTGCACAGTTTTGTTGTACTTTGCGAGACGAATCTTTTGAGCCTAATTAGTCAATATTTAGACAATAATTCACAAATACAAACGAAACGCTACAGTGTCGTATTTATGGCAAAATATCAATTTTGCCACTCCCAAATTGGCAAGTAAACAAGGCCTGAGCTCATGTCTACTGTTCTCTCAAAAAAA	282
pD7873	DEL	chr2	24875242	24875474	ACCTTCTTGTAAACACAAGACTCTTCTTCGTTCTTGGTGAAGTCAAACCCTTTGACCACTTCATCAAAACGAATGTTCCAACTCCTAGATGCTTGCTTCAATCCATAAATGGATCTCTGAAGCTTGCATACCTTTCCAGCATTTTTCGGATCGACAAAACCCTCGGGCTGTATCATATACACGTCCTCAGCTAGGTTTCCATTCAGGAAAGCTGTCTTGACATCCATCTGCC	230
pD7885	DEL	chr2	24949469	24949849	TCTTAAGGGGTGTTTGGGAGGTATGTGCTAAATTTTAGCACCTGTCACATCGGATGTTTGGACACTAATTAGGAGTATTAAACATAGTCTAATTACAAAACTAATTGATAGTCTAATTATAAAACTAATTGCACAACCCCTAGGCTAAATCACGAGATGAATCTATTAAGCCTAATTAGTCCATGATTTGACAATGTGGTGCTACAGTAACCATTCGCTAATGATGGATTAATTAGGCTTAATAGATTCGTCCCACGATTTAGCCTAGGGGTTGTGTAATTAGTTTTGTAATTAGACTATGTTTAATACTCCTAATTAGTGTCCAAACATCCGATGTGACAGGTGCTAAAATTTAGCACCTGCTATCAAACACCCCCTTA	375
ba6106	DEL	chr2	24990808	24991083	AAACGGCTTCACCGGTGAAGCCAAAGCCGGTGAGCCAAAAAAACTGGCTTCACCCGGCTTCTAGTTCATTTTAGTCCCGGCTTACAAAACGGCTTCACGCTACAGTGTCTCGATTTGCGTGAAATAGATGAAGCCAAAGCCGAAATAAGCCGTGCCAAAGAGGGCCTTAGTTGTGAAAAGTAGGGGTGGTTGAAAACAGCATTTCACCCTGCAAATTGTTTATGTCGTAGCGTATACTAGCTCCTTTTTTTCTCCTTTTTACTAGATCCTTTTTC	185
ba6110	DEL	chr2	25062664	25063126	TGCTTAGTTCTTTTATGAGCATAATCATATCCTATACAAAGAGCTTTCAGTTACATTGATTAGTGCTTAGTTAAGCATGCAAATCCCTTGTTCCTTGGATTGATAAACCTTGGGGGAATCTCTAAGGGAAAAGCTACAACTGATCCATGTGCTTGCGGTTCACAATTTGGCATGCTAACTGCCATCAACAGAGTCATCGCATTATCTCTGACTACTGCTGAGTAAAGTATTATGTTGCAACAAGTTCTGATGAGCTTGCGGTTCACAATTTGGCATGCTAACTGCCATCAACAGAGTCATCGCATTATCTCTGACTACTGCTGAGTAAAGTATTATGTTGCAACAAGTTCTGATGAGCAAAAAGAAAAAAATAAGGAAAAAGAAAGAAAGAAGAAAGAA…	103
ba6113	DEL	chr2	25095328	25095573	TATACCTACCAAGGACTGAGCATAACTTGGGTGGTTTAGATCGGACCGAGGATATTTGCCCAACTTATCTAGGTTTAATCCATGCAATTTCAATCTAGGTGCTTCACCTCTAGTAGGTCCCATCATGGCTAGGTATTTAATTTGTCAAACAAAAAAAGTTAGGAGGGGGGGTGTTCCTTCTTCGTTGTTCTTAAAAATAGTTATATTATATATGCTGAGTATACATGTTTTTCTACTCCCTCTGT	222
ba6117	DEL	chr2	25195007	25195345	TCCTGAAACTAAAATTTAGTCCGTGTCACATCGAATATTCGGATGCTAATTAGGAGGACTAAACATGAGCTAATTACAAAACTAATTGCAGAACCCCTAGGCTAAATCGCGAGACGAATCTATTAAGCCTAATTAATCCATCATTAGCAAATATTTACTGTAGCACCATATTGTCAAATCATGGACTAATTAGGCTTAATAGATTCATCTCGTGATTTAGCCTAGGGTTTGTGAAATTGGTTTTGTAATTAGCCTATATTTAATACTCCTAATTAGTGTCCAAATATTCGATGTGACAAGGGCTAAAATTTAGCCGGGGATCCAAACACCCCCATAGT	345
ba6118	DEL	chr2	25211623	25211960	GGCAATGCCGACGGCAGAAGAGTTCAAGGCCAATTTTGCTGTTATCACTACCGGAAACCGAGCTAATGCCGAGTGTTTTTCCATTTACCGAGTGCAAATTGTCGTGCACTCGGCAAAATGCATATTTGCAGAGTGTATCAAAATAAACACTTGGCATTAAAAAACACTCGGCAAAACACACATTTGCCGAGTGCCAAAAAAAATCACTCGGCAAAACTCGACTATTACACTCGGCAAAGCTATATCACGTGACAAGCACGCGCAGCCGCCGTTTGCACTTTGCCGAGTGCCCGTTAGCGGCACTCGGCGAACCGTTGCTTTGCTGTTATATATGTTG	288
ba6139	DEL	chr2	25568357	25568766	CTTATTTTTAAGCACCCGTCACATCGAATATTTAGATACTAATTAGGAGTATTAAACGTAGACTATTTACAAAATCCATTACATAAGTGGAGGCTAAACGGCGAGACGAATCTATTAAGCCTAATTAGTCCATGATTTGACAATGTGTTGCTATAGTAAATATTTGCTAATGATGGATTAATTAGGCTTAATAGGTTCGTCTCGCTGTTTAGCCTCCACTTATATAATGAGTTTTGTAAATAGCCTACGTTTAATACTTCTAATTAGTATCTAAACATTGATGTGACACTTGCTTAAAAATAAGCAAAGGGAACCAAACACTACCTTACTTTCGAGAAACCATCCTAGTCGGCTGGGTTGGGATTGTCCTAACTGATCTGGTATATGTAAAGGGAACAC…	336
ba6144	INS	chr2	25599897	25600040	CCGGATCGGAATCGGAAGCGCTGGGGTTTGGCGCCGCCGGTTCTCTCGCGCCGCCGCCACGGGAGTCGAAGGTCGCTGGGAAGATGATTGTATTGATATTCATGGCGGCGCGGGATGAAGTCGATTCGATGCTTAATTAACTA	188
ba6148	DEL	chr2	25688645	25688859	TGCTAGTTGAGGTGCTGCATGATTCTGAACGCTAGAGATTTTAGTCACTTGCAAGATTGGAATAGACATTAAGAAGTAGCCCATCAAAAGTAAGAGATCTAGCTAAAACTACTAGTTGATGTGCTGCCTGATTCTGAACGCTAGAGATTTTAGTCACTTACAAACCATCGTGTAAGCCAAGCTCCTGAAAGTGAGAGATCCATGGACGAAGTTT	114
ba6157	DEL	chr2	25871175	25871513	GGCAACCAGCTGTTAAAGTTTAGCACCTGTCACATCGGATGTTTGGATGCTAATTAGGAGTACTAAACATAAGCTAATTACAAAACTAATTGCACAGATGGAGTGTAATTTACGAGACGAATCTATTAAGCCTAATTAATCCATCATTAGCAATTGGTTACTGTAGCACCACATTGTCAAATCATGGACTAATTAGGCTTAATAGATTCGTCTCGCGAATTAGCACAGGGTTCTGCAATTAGTTTTATAATTAGCTCATGTTTAGTTCTCCTAATTAGCATCCGAACATCCGATGTGACACTGTTAAAGTTTAACACCTCGTATCCAAACACCCCTCG	350
ba6177	DEL	chr2	26115848	26116213	TGACGTCTCTCTCATCAGCGCCTGGGTTCTGTAATTGTCTGTTTATCAATATGTAATTTTTGGCTCAAATCATTATTTTTTATGTGTGCGTCGTCCAACTAACTTCGTCTTCCATTTTATGTAGGATGCTAATTCAGAGGTGCCGCAGAGAATCATACTTCAACGTTGGTTCATGGATCCATCGCTCGTTAACCCTCTTGACGTCTCTCTCATCAGCGCCTGGGTTCTGTAATTGTCTGTTTATCAATATGTAATTTTTGGCTCAAATCATTATTTTTTATGTGTGCGTCGTCCAACTAACTTCGTCTTCCATTTTATGTAGGATGCTAATTCAGAGGTGCCGCAGAGAATCATACTTCAACGTT	210
ba6180	DEL	chr2	26176754	26177079	CTCCTAAAATTCCTGTCACATCGAATGTTTAGATACTAATTAGGAGTATTAAACATAGTCTAATTATAAAACCAATTGCACAGATGGAGACTAAATCTATTAAACCTAATTAGTCCATGATTAATTAGTCCATGATTTGACAATATGGTGCTACAGTAAACATGTGCTAATGATGGATTAATTAGGCTTAATAGATTCGTCTCGTGAATTAGCCTCCATCTGTGTAATTAGTTTTATAATTAGCTTATGTTTAATCCTCCTAATTACCGTCCGAATATTCGATGTGACATGAATTTTAGTCCAGACTAATGAACCAAACACCCCC	347
ba6186	DEL	chr2	26259497	26259753	ACTTCCCACAAAACTCCCAACTTTGGCACTATGCAAAAAGAAGATTCCCCATCACATCAAACTTGCGGTACATGTATGGAGTACTAAATGTAGACGAAATCAAAAACTAATTGCACAGTTTTGTTGTACTTTGCGAGACGAATCTTTTGAGCCTAATTAGTCAATATTTGGACAATAATTCACAAATACAAACGAAACGCTACAGTGTTGCTACAGTAATTTGGCACCTCCCAAATTCGCCAAGTAAACAAGGGCT	272
ba6187	DEL	chr2	26264556	26264942	TAGCATTTTGAAAGCAAGTATGTCAACTAGGATAATTTCTTCCACTTGCTAAACTTTAGCACCCGTCACATCAAATGTTTAGATACTAATTAGTAGTATTAAACGTAGACTATTTACAAAACCCATTACATAAGTTGAATCTAAACGGCGAGACGAATCTATTAAGCCTAATTACGCCTAATTAATCCATCATTAGCAAATGTTTACTGTAGCAACACATTGTCAAATCATGGACTAATTAGGCTTAATAGATTCATCTCGCCGTTTAGATTCGTCTTATGTAATGGGTTTTGTAAATAGTCTACGTTTAATACTCCTAATTAGTATCTAAACATTCGATGTGACGGGTGCTAAAGTTTAGCAAGTGGAAGAAAACAGGCCCCAAG	346
ba6193	DEL	chr2	26315654	26316175	GGCACGGCCCTGGTTGACTTGCAGGTGTCCGTCTAAACGATGAAGAAAACAACAATCTCATGCAATAGGCAAGACAACAGCTGCCAGCAATAAAATTAAAGAAATAGGTTGGGGACAAGGGTGGATTGTGCAAAGATGCATCCACATTGGAGGTAACGTGGCAAGACGGCTCAGCTACGGACTCCGCTTTTGACCACAATTGAATCATTTAAACATGGGCCTGTTCGCTTCAGCTTATTCAGCCGGCTTATCAGCCACCAAACAGTGTTTTCCTCTCACAACAAATCAGCCGTTTCGGCTTTTCAGCCGGCTTATAAGCTGAAGCGAACAGGCCCATAAATTTGTGGCACATTTGAGTATTTTGCGAGAAGTAGGATCTAGTTGCACCCGCCGCGTAAG…	116
ba6195	DEL	chr2	26382114	26382314	CTTCGGACCTACAAAGCTATGGATGAACTCACATACGTAGTATCCGCATAAATTATTTCCCGGATCGTGTCTCAAACATTATATATATAGCAAAAGAAGTTATGAAATATTTGTTGTGTTCAAAAAAGTAGCTTCGGACCTACAAAGCTATGGATGAACTCACATACGTAGTATCCGCATAAATTATTTCCCGGATCGTG	126
ba6212	DEL	chr2	26897177	26897352	AACTAATTATTTTTATAATATACTTATTTGGTCTCATAAACATTAATGTTTTTACCTATATATATTTGATCAAACTTTAGACACGTTAACAAAAAAATGCGGATAAATTATATTCTTTTGCGAAGCTGCCTCCAGCCTCCTATCTACTATCTAATAGCTAGTTGGTTTATTAAGA	109
ba6219	DEL	chr2	27032017	27032387	GAGATTGCTTGGATAGTAAGGGGGTGTTTGGGAACACCCTATTAAANNNNNNNNNNNNNNNNNNNNNNNNNNNNNNNNNNNNNNNNNNNNNNNNNNNGTAGACTATTTACAAAACCCATTACATAAGTGGAGTGTAATTCGCGAGACGAATCTATTAAGCCTAATTAGTCCATGATTTGACAATGTGGTGCTACAGTAACCCTTCACTAATGATGGATTAATTAGGCTTAATAGATTCGTCTCGCGAATTAGTATAGGGGTTCTGCAGTTAGTTTTATAATTAGCTCATGTTTAGTCCTCCTAATTAGTATCCGAACATCCGATGTGACACTGTTAAAGTTTAACACCTTGTATCCAAACAGCCCCTAAG	342
ba6220	DEL	chr2	27034934	27035156	TCACTCACTCGCACACTTGTTTTCTCACATTTTGAGACACAACTCACTCACTCGCACACTTGTTTTCTCACATTTTGAGACACAACTCACTCACTCGCACACTTGTTTTCTCACATTTTGAGACACAACTCACTCACTCGCACACTTGTTTTCTCACATTTTGAGACACAACTCACTCACTCGCACACTTGTTTTCTCACATTTTGAGACACAACTCACTCA	207
ba6221	DEL	chr2	27049724	27050192	GTCCAAATATTGACTAATTAGGCTCAAAAGATTCGTCTCGTAAAGTACAACAAAACTGTGCAATTAGTTTTTGATTTCGTCTACATTCAGTACTCCATGCATGTACCGTTGATTTCGTCTACATTCAGTACTCCATGCATGTACCGTTGATTTCGTCTACATTCAGTACTCCATGCATGTACCGTTGATTTCGTCTACATTCAGTACTCCATGCATGTACCGTTGATTTCGTCTACATTCAGTACTCCATGCATGTACCGTTGATTTCGTCTACATTCAGTACTCCATGCATGTACCGTTGATTTCGTCTACATTCAGTACTCCATGCATGTACCGTTGATTTCGTCTACATTCAGTACTCCATGCATGTACCGTTGATTTCGTCTACATTCAGTACTC…	370
ba6228	DEL	chr2	27154162	27154573	GACATATATATAGGGGGTGTTTGGGAGGGGGTGCTAAATTTTAGTAGGGGTGCTAAATTTTAGCACTCCCATTTTAGTCACTTTTAGGCACTAGTGCTTCCAAACACCTAGGCTAAAATGGAAGGGTTAAATTTTAGCCTCCCATAATCCATTAACCCCTCAAGAGGTGCTAAAATGGACTAAAGTGCTAAAAGTGGTCCCCCTCCTCCAAAATTCCTCCCCTTGCCCCTCTCTCTCTCCTCCCTCTCACTCCTCCAACATGGGTAAATAGGTCTTTTGTCAATATAAGTGCTAAACTTTAGCCCCTTACCCAAACATCCCAAGGGCTAAACTTTAGCCTCAACATCTGAGAGGGCTAAAAGTTTAGCCCAAGGCTAAATTTTAGCCCCTCCTCCCAAA…	394
ba6246	DEL	chr2	27451824	27452079	GGAATTTGGGAGGTGCCAAATTACTGTTACAGCACTGTAGCACACTGTAGCGTTTCGTTTGTATTTGTAAATTATTGTCCAAATATTGACTAATTAGGCTCAAAAGATTCGTCTCGCAAAGTACAACAAAACTGTGCAATTAGTTTTTAATTTCATCTACATTTAGTACTCCATGTATGTACCGCAAGTTTGATGTGATGGGGAATCTTCTTTTTGCATAGTGTCAAAGTTGGGAGTTGGGAGTAACTAAACATG	281
ba6254	DEL	chr2	27588082	27588463	GGGGTATATGTTGTCCAGCCCACCTCAACGTGTATATAAGGGGCTGTTTGGATACGAGGTGCTAAACTTTAACAGTGTCACATCGGATGTTTGGATGCTAATTAGGAGTAGTAAACATAAGCTAATTACAAAACTAATTGCACAGATGAAGTCTAATTCGCGAGACGAATCTATTAAGCCTAATTAGTCCATGATTTGACAATGTGGTGCTACAGTAACCATTTGCTAATGATTGATTAATTAGGCTTAATAGATTCGTCTCGCAAATTAGCACAGGGTTCTGCAATTAGTTTTATAATTAGCTCATGTTTAGTGCACCTAATTAGTATCCGAACATCCGATGTGACACTGTTAAAGTTTAACACCTCGTATCCAAACACC	352
ba6258	DEL	chr2	27713269	27713442	GGCGAATGCGTGGGCAGGTTTTCATCTTCCCTACTCCATTTAGAAACTGAGAGCCTGTTCGCTTCAGCTTATAAGCCGGCTGAAAAGTCGAAACGGCTGATTTGTTATGAGAGGAAAACATTGTTTGATGACTGATAAGCCGGCTGAATAAGCTGAAGCGAACAGGCCCTGAA	122
ba6262	DEL	chr2	27799425	27799556	CTAAGTGTGCAGTTGTCCTCATTCTGTTTGTTTTAGCGATTAATTGTTGTGTGGACATCCTTACTTTCGGCAATCAATCAGTTTTTTCCCCCAACTTTATTAGCATTTCTAAGTGTGCAGTTGTCCTCATT	108
ba6265	DEL	chr2	27866272	27866540	AGGCAACAAGAAAAACTAATTGCACAACCCGTAGGCTAAATCGCGAGACGAATCTATTAAGCCTAATTAGTCCATGATTTGACAATGTGGTGCTACAGTAACCATTCGCTAATGATGGATTAATTAGGCTTAATAGATTCGTCTCGCGATTTAGCCTAGGGGTTGTGCAATTAGTTTTGTAATTAGACTATGTTTAATACTCCTAATTAGTGTCCAAACATCCGATGTGACAGGGGCTAAAATTTAGCCCCTCCCTGCCAAACACCCC	266
ba6267	DEL	chr2	27883059	27883415	TGTAGGTTAAGGGGGTGTTTGGATAGCAGGTGCTAAACTTTAGCAGTGTCACATCGGATATTCGGATGCTAATTAGGAGGACTAAACACGAGCTAATTATAAAACTAATTGCACAGATGAAGTCTAATTTGCGAGACGAATCTATTAAACCTAATTAATTTATCATTAGCAAATGGTTACTGTAGCACCACATTATCAAATTATGGACTAATTAGGCTTAATAGATTCATCTCGCGAATTAGACTCTATCTGTGCAATTAGTTTTGTAATTAGCCTATGTTTAATACTCCTAATTAGTATCCAAACATCCGATGTGACGGGTGCTAAACTTTAGCACCTTGGAGCCAAACAGCCCC	346
ba6269	DEL	chr2	27979326	27979656	TTTGCTTAAATTTAAGCAAGTGTCACATCAATGTTTAGATACTAATTAGGAGTATTAAACGTAGGCTATTTACAAAACCCATTACATAAGACGAATCTAAATGGCGAGACGAATCTATTAAGCCTAATTAGTCCATGATTTGACAATGTGTTGCTACAGTAAACATTTGCTAATGATGGATTAATTAGGCTTAATAGGTTCGTCTTGCTGTTTAGCCTCCACTTATGTAATGAGTTTTGTAAATAGTCTACGTTTAATACTTCTAATTAGTATCTAAACATTGATGTGACACTTGCTTAAAAATAAGCAAAGGGAACCAAACGGGCTCTA	353
ba6281	DEL	chr2	28000915	28001101	GACCGGACGGACCGCCGGCCGGGGCCGGGCCGTCATAGTTTCCGTGCCCAATTAAATGCCGGCCGCCGTGTCACCAATTTGCCAGGGCAGCGCCAGGGAGAAGGGGTTGCAGTTGCAGTTGCAGTTCGGCCGGCCCGCCGGCCGGGGCCGGGCCGTCATAGTTTCCGTGCCCAATTAAATGCCGGC	133
ba6283	DEL	chr2	28008081	28008464	TTTCATGTGACGAAAGAGTTGTTGCCTTGATCATCCCTACAAATAGCCCAAGAATCTACATGGAAATCATGATTCTCATGACCTGGTCAATCTGGACAGTAAGAAACGATTGGTTGTTCAAAGGAATTGACCCAACAGTCCAACAATGCAAGAGGAAATTCATCTTCGAGTTTTCTACCCTCTTGCACAAAGCAAGACCAACAATGGTTCCCAATATGACAGTTTGGATACAATCCTTATAATAGCTCTTAGCCTCTCATCTTTGGTTAGAAACCCCTGGCTTCCTGCGAAGTCTTTCTGATTCCTTCTTCGCTCTTTCTTACTTTTGTAACTCAACTCTTTCCTTTATTTATTAAAATTCCCCTCCTGTTCTTAAAAAAAAA	337
ba6291	DEL	chr2	28264005	28264438	TGGGTCCTCTTAGTTGTATTATAATTTATAAGTTACTAATTTGAAATAAGTTAGACCCCGTTTGTTTCTTTAGCACCTCCTAAAATTTCTATCGCATCGAATGTTTAGATACTAATTAGGAGTATTAAATATAGATTAATTATAAAACTAATTGCACATATGGAAACTAATTTGCGAGACGAATCTATTAAGCTTAATTAGTCCATGATTTGACAATGTGGTGCTACAGTAAACATGTGCTAATGATGGATTAATTAGGCTTAATAGATTCGTCTCGGGAATTAGCATCCATCTGTGTAATTAGTTTTATAATTAACTCATATTTAGTCCTCCTAATTAGACTCCAAATATTCGATGTGACATAAATTTTAATCGGGACTAAAGACCCAAACACCCCCT…	346
pD8192	DEL	chr2	28488449	28488734	TCCCAGGCCTTGTTTAGTTGCCAAAGTTTGGAGGTGCCAAATTACTGTTACAGCACTGTAGCATACTGTAGCGTTTCGTTTGTATTTGTGAATTATTGTTCAAACACTGACTAATTAGGCTCAAAAGATTCGTCTCGCAAAGTACAACAAAACTGTGCAATTAGTTTTTAATTTTGTCTACATTTAGTACTCCATGCATGTACCGCAAGTTTGATGTGATGGGGAATCTTTATTTTTGCATAGTGCCAAAGTTGGGAGTTGGGGGTGAACTAAACAAGGGCCCAG	279
ba6299	DEL	chr2	28531155	28531481	TAAACTTTAACAGTGTCACATCGGATGTTCGGATGCTAATTAGGAGAACTAAACATGAGGTAATTATAAAACTAATTGCAGAACCCTGTGCTAATTCGCGAGACGAATCTATTAAGCCTAATTAATCCATCATTAGCAATTGGTTACTGTAGCACCATATTGTCAAATCATGGACTAATTAGGCTTAATAGATTCGTCTCGTGAATTACACTCCATCTGTGCAATTAGTTTTGTAATTAACCTATGTTTAATACTCCTAATTAGCATCCAAACATCCGATGTGACAGGTGTTAAACTTTAACACTTGATTGCCAAACACGCCCTTA	353
ba6301	DEL	chr2	28626924	28627138	GCTCTGTGTACCCATGCCGTGGGGCCCGTATGTAAGGCCTGAGACTGACAGCCGGGCCCGCCGGTAAGTCGCGTCACCGGCTGGCACCCCCCCTTGCATGGGCTACCGCCCGCCACACCACCCCGTGGCCGGCCTGCACTGTTCTGCCCAGGACAGTCAGAGTCAGCGCTCTGTGTACCCATGCCGTGGGGCCCGTATGTAAGGCCTGAGACTG	163
ba6304	DEL	chr2	28681602	28681850	GTGCCCCGCACTCCATATTGGATTAGAGCCAGTTTGGCAGGGCTCCGGCTCCAGCTCCGTGCGCTTACCGAAGCAGGGAGGAGCCGGAGCCGCACCAAACGGCATTGGCCGCGGAGTCATTTTTTGGCACATTTGGGAGGAGCCGGAGCCGTTTTAGGTCTGCATGGAGGAGTCCAAAAAAATGGCTCCGCGGCTCCGGCTCCGGCTCCGCACGAGGAGCCCCTCGCGAGGAGCCTGCCAAACTCGCC	230
pD8209	DEL	chr2	28814913	28815274	ACTTAGGGGGTGTTTGGGAACACCCTATTAAAATTTAACACCTGTCACATCGAATGTTTGGATGCTAATTAGGAATACTAAACATAAGCTAATTACAAAACTAATTGCACAGATGGAGTCTAATTCACGAGACGAATCTATTAAACCTAATTAATTCATCATTAGCGAATGTTTACTGTAGCACCATAGTAACCATTTGCTAATGATGGATTAATTATGCTTAGTAGATTCGTCTCACGAATTAGCACAAGGTTCTGCAATTAGTTTTATAATTAGCTCATGTTTAGTCCTCTTAATTAGCATCCGAATATCCGATGTGACACTGTTAAAGTTTAGCACCTCGTATCCAAACAGCCCCTTA	356
ba6318	DEL	chr2	28958119	28958292	CAGTGTGTGTTTGAGTCCGCATAAATTAGTTTCATACACATGCTCAGATCACGGGATTGTCGCGCCGGTCGTCCATCGCTTAGTCGTCAGGTTCAGGCATTCTCTGGCGGCAAACCAAAGAACCCAGAAGAATGCAGCCCAGCCTGAAGAAACGCACACGAAGGCGATAATTG	199
ba6321	DEL	chr2	28992023	28992245	CCTTTCCGGCTGATCGACATGGTGTGTGTGTGGGTGTGGGTGTGGCAGCTGCTGCGGAGCAGATGGACACCACCGCCCGCATCGCCCGCCCTGCTCTTACCGTACAGGTAGCACACACTTTGTGTCACACACACCCAGTCACATGCATGGATGGCCTTTGGCCTTTCCGGCTGATCGACATGGTGTGTGTGTGGGTGTGGGTGTGGCAGCTGCTGCGGAGCA	168
ba6323	DEL	chr2	29026532	29026857	AACTTTAGCCCTGTCACATCACACGTTCGAATGCTAATTAGGAGGATTAAATATGAGCTAATTATAAAACTAATAGCAGAACCCCTAGGCTAAATCGCGAGACGAATCTATTAAGCCTAATTAATCCATCATTAGCGAATGGTTACTGTAGCACCACATTATCAAATCATGGACTAATTAGGCTTAATAGATTCGTCTCGCGATTTAGCCTAGAGGTTGTGCAATTAGTTTTGTAATTAGACTATGTTTAATACTCCTAATTAGTGTCCAAACATCCGATGTGACAGGGGCTAAAATTTAGCCCCTCCTGGCCAAACACCCCCTT	346
ba6330	DEL	chr2	29468290	29468626	ATACACCCTGCTAAACTTTAGTACCTGTCATATCGGATGTTTAGATACTAATTAGAAGTATTAAACATAGTCTAATTACAAAACTAATTGCACAGAGGGAGTCTAATTCGCGAGACGAATCTATTAAGCCTAATTAGTCCATGATTTGACAATGTGGTGCTACAGTAACCATTTGCTAATGATGAATTAATTAAACTTAATAGATTCATCTCACGAATTAGACTCCACCTATGCAATTGGTTTTGTAATTAGCTCATGTTTAGTCTTCCTAATTAGCATCCGAACATCCGATGTGACCCTGCTAAAGTTTAAGCACCTCGTATCCAAACACCCCCT	357
ba6331	DEL	chr2	29483271	29483615	ATTGGTTCTTTTGCTTATTTTTAAGCACCCGTCACATCGAATGTTTAGATACTAATTAGGAGTATTAAATGTAGACTATTTACAAAACCGATTACGTAAGTGGAGGCTAAACGGCGAGACGAATCTATTAAGCCTAATTAGTCCATGATTTGACAATGTGTTGCTACAGTAAACATTTGCTAATGATGGATTAATTAGGCTTAATAGGTTCGTCTCGCTGTTTAGCCTCCACTTATGTAATGGGTTTTGTAAATAGCCTACGTTTAATACTTCTAATTAGTATCTAAATATTAATGTGACACTTACTTATTTTTAAGCAAAGGGAACCAAACGCCCCAGTCAAC	344
ba6334	DEL	chr2	29656765	29656901	TTTGAGTTTTTGACCAACCAAAATATTACAAAGAGTCTTATAACAAAGAATGCAAACATAATGAGTAAATCGACCATAGTTGATTAATCTCCGCTCATGGAGATTGTATCAAAAATGACTCATTGATGTGCACATG	151
ba6336	DEL	chr2	29695564	29695868	CGAATATAAGAGCATCCACAGCGTGGATGAAAAGGTGAGGCTTGGTTGCTCAATTTTGGGGTGTCAAAATTACTGTAGCGACACTGTAGCGTTTCGTTTGTATTTGTGAATTATTGTCCAAATATTGACTAATTAGGCTCAAAAGATTCGTCTCGCAAAGTACAACAAAACTGTGCAATTAGTTTTTGATTTCGTCTACATTCAGTACTCAATGCATGTACCGCAAGTTTAATATGATGGGGAATCTTCTTTTTTGCATTGTGCTCAAGTTGAAATTTGGGGATCAACTAAACAAGACCTTTGA	249
ba6338	DEL	chr2	29843890	29844002	TCGCTTCAGCTTATAAGCCGGCTGAAAAGCTGAAACGGCTGATTTGTTGTGAGAGGAAAACACTGTTTGGTGGCTGATAAGCCGGCTGAATAAGCTGAAGCGAACAGGCCCA	122
ba6352	DEL	chr2	29870308	29870433	GACTACGGAACGAATGACTAATATTTATACATTTTGTAACAATAATTGACTACGGAACGAATGACTAATATTTATACATTTTGTAACAATAATTGACTACGGAACGAATGACTAATATTTATACA	141
ba6353	DEL	chr2	29884792	29885076	GCTAATTAGGAGGACTAAATATGAGCTAATTATAAAACTAATTACATAGATGGAGACTAATTCACGAGACGAATCTATTAAGCCTAATTAATCCATCATTAGCACATGTTTACTGTAGCATCACATTGTCAAATCATGAACTAATTAGGCTTAATAGATTCGTCTCGCAAATTAGTCAATTGGTTTTGTAATTAGTCTATATTTAATACTCCTAATTAGTATCTAAACATTCGATGTGATAGAAATTTTAGGAGGGACTAAAGAAACAAACACCCCTTAAGATC	344
ba6356	DEL	chr2	30223117	30223387	AGGGCTTGTTTAGTTGTCAAAGTTTGGAGGTGCCAAATTACTGTTATAGCACTGTAGCACACTGTAGTGTTTCGTTTCTATTTATGAATTATTGTCCAAACATTGACTAATTAGGCTCAAAAGATCCGTCTCGCAAAGTACAACAAAACTGTACAATTAGTTTTAAATTTCATCTACATTTAGTACTCCATGCATGTACCGCAAGTTTGATGTGATGGGGAATCTTCTTTTTGCATAGTGTCAAAGTTGGGAGTTGGGGGTAAACTAAAT	274
ba6362	DEL	chr2	30407468	30407683	TCTCTCTCTCTCTCTCTCTCTCTCTCTCTCTCTCTCTCTCTCTCTCTCTCTCTCTCTCTCTCTCTCTCTCTCTCTCTCTCTCTCTCTCTCTCTCTCTCTCTCTCTCTCTCTCTCTCTCTCTCTCTCTCTCTCTCTCTCTCTCTCTCTCTCTCTCTCTCTCTCTCTCTCTCTCTCTCTCTCTCTCTCTCTCTCTCTCTCTCTCTCTCTCTCTCTCT	254
ba6363	DEL	chr2	30408564	30408705	CTTGGTGCAAGTTGAAAAGGGGGTAGGCAACTACCGCCGCCGGCGGCGGCGGCGTCCCGTGGGAGGCAGCCATGAAGATGGGTGGGCGGAGGCAGATCTGCTTGGTGCAAGTTGAAAAGGGGGTAGGCAACTACCGCCGCC	102
ba6366	DEL	chr2	30661454	30661793	TTTGCTTCCACTAACTTATTTTAGCACCCGTCACATCGAATGTTTAGATACTAATTAGGAGTATTAAACGTAGACTATTTACAAAACCCATTACATAAGTGGAGGCTAAACGGCGAGATGAATCTATTAAGCCTAATTAATCCATCATTAGCAAATGTTTACTGTAGCAACACATTGTCAAATCATGGACTAATTAGGCTTAATAGATTCGTCTCGCCGTTTAGCCTCCACTTAAGTAATGGGTTTTGTAAATAGTCTACGTTTAATACTCCTAATTAGTATCTAAACATTCGATGTGACGGGTGCTAAAAATAAGTCAGTGGAAGCAAACACCCCCTA	348
ba6369	DEL	chr2	30762566	30762941	TTGCTAAACTTTAGCACCCGTCACATCGAATGTTTAGATACTAATTAGGAGTATTAAACGTAGACTATTTACAAAACTCATTACATAAGTGGAATCTAAACGGCGAGACGAATCTATTAAGCCTAATTAGTCCATGATTTGACAATGTGTTGCTACAGTAAATATTTGCTAATGATGGATTAATTAGGCTTAATTAGGCTTAATAGATTCGTCTCGCCGTTTAGATTCCACTTATGTAATTGGTTTTGTAAATAGTCTACGTTTACTACTCCTAATTAGTATCTAAACATTCGATGTGACACGTGCTAAAAATAAGACACGGGAAGAAAACGCCCCCTAAGTATGAAAAATACTATTGGTTTCATGTGGTATTAA	350
ba6370	DEL	chr2	30764165	30764554	ACTCGTCCTGCTGCCTGCTACCGTGTGACTCGTGCAGAAAGTTTCCATCGGCGCGAGTCCAGGACGCCACACCGGCCAGCCAGCCAAAGACGACCCGTTAGGGGGCGTTTTCTTCCCGTGTCTTATTTTTAGCACGTGTCACATCGAATGTTTAGATACTAATTAGGAGTAGTAAACGTAGACTATTTACAAAACCAATTACATAAGTGGAATCTAAACGGCGAGACGAATCTATTAAGCCTAATTAAGCCTAATTAATCCATCATTAGCAAATATTTACTGTAGCAACACATTGTCAAATCATGGACTAATTAGGCTTAATAGATTCGTCTCGCCATTTAGCCTCCACTTATGTAATGGGTTTAGCAAGTGGAAGAAAACAGGCCCAC	284
ba6371	DEL	chr2	30771779	30772156	TTATTTTTAGCACGTGTCACATCGAATGTTTAGATACTAATTAGGAGTATTAAACGTAGACTATTTACAAAAACCATTACATAAATTAGGAGTATTAAATGTAGACTATTTACAAAACCCATTACATAAGTGGAATCTAAACGGCGAGACGAATCTATTAAGCCTAATTAGTCCATGATTTGACAATGTGTTGCTACAGTAAATATTTGCTAATGATGGATTAATTAGGCTTAATTAGGCTTAATAGATTCGTCTCGCCGTTTAGATTCGTCTTATGTAATGGGTTTTGTAAATAGTCTACGTTTAATACTCCTAATTAGTATCTAAACATTCGATGTGACGGGTGCTAAAGTTTAGCCAGTGGAAGAAAACAGGCT	394
ba6372	DEL	chr2	30779892	30780215	GCTAAACTTTAGCCCTGTCACATCACACGTTCAGATGCTAATTAGGAGGACTAAATATGAGCTAATTAAAAAACCAATAGCAGAACCCATAGGCTAAATCGCGAGACGAATCTATTAAGCCTAATTAGTCCATGATTTGACAATGTGGTGCTACAGTAACCATTCGCTAATGATGGATTAATTAGGCTTAATAGATTCGTCTCGCGATTTAGCCTAGGGGTTCTGCTATTAGTTTTATAATTAGCTCATGTTTAGTTAATTAGTGTCCAAACATCCGATGTGACAGGGGCTAAAATTTAGCCCCTCCCTGCCAAACACCCCCA	337
ba6388	DEL	chr2	31100616	31100956	AACTTTAGCACCCGTCACATCGAATGTTTAGATACTAATTAGGAGTATTAAACGTAGACTATTTACAAAACCCATTACATAAGACGAATCTAAACGGCGAGACGAATCTATTAAGCCTAATTAATCCATCATTAGCAAATATTTACTGTAGCAACACATTGTCAAATCATGGACTAATTAGGCTTAATCTCACCATTTAGTCTCCACTTATGTAATGGGTTTTGTAAATAGTCTACATTTAATACTCCTAATTAGTATCTAAACATTCGATGTGAAGAAATTTTAGGAGCTCCTAGAGAACTAAACACCCTTACTATAGCCAGGCAGTAGGTGGTAGTAG	360
ba6389	DEL	chr2	31111487	31111747	TTACTCCCAACTCCCAACTTTGACACTATGCAAAAAGAAGATTCTCCATCACATCAAACTTGCGGTACATGCATGGAGTACTAAATGTAGATGAAATTAAAAACTAATTGCACAGTTTTGTTGTACTTTGCGAGACGAATCTTTTGAGCCTAATTAGTCAATATTTGGACAATAATTCACAAATACAAACGAAACGCTACAGTGTGCTACAGTGCTGTAACAGTAATTTGGCACCTCCCAAATTCCCCAACTAAACAAGG	264
ba6390	DEL	chr2	31116583	31116836	TTGGGAGGTGCCAAATTACTGTTACAGCACTGTAGCACACTGTAGCGTTTCGTTTGTATTTGTGAATTATTGTCCAAATATTGACTAATTAGGCTCAAAAGATTCGTCTCGCAAAGTACAACAAAACTGTGCAATTAGTTTTTAATTTCATCTACATTTAGTACTCCATGCATGTACCGCAAGTTTGATGTGATGGGGAATCTTCTTTTTGCATAGTGTCAAAGTTGGGAGTTGGAAGTAACTAAACATGGCC	283
ba6391	DEL	chr2	31123074	31123406	GCTAAACTTTAGCACCCGTCACATCGAATGTTTAGATACTAATTAGGAGTAGTAAACGTAGACTATTTACAAAACCAATTACATAAGTGGAATCTAAACGGCGAGACGAATCTATTAAGCCTAATTAGTCCATGATTTGACAATGTATTGCTACAGTAAATATTTGCTAATGATGGATTAATTAGGCTTAATTAGGCTTAATAGATTCGTCTCGCCGTTTAGATTCCACTTATGTAATTGGTTTTGTAAATAGTCTACGTTTACTACTCCTAATTAGTATCTAAACATTCGATGTGACACGTGCTAAAAATAAGACACGGGAAGAAAACGCC	361
ba6398	DEL	chr2	31430469	31430880	ATACGAGGTGTTAAACTTTAACAGTGTCACATCGAATGTTCGGATGCTAATTAGGAGGACTAAACATGAGCTAATTATAAAACTAATTGCAGAACCTTGTGCTAATTCGCGAGACAAATCTATTAAGCCAAATTTATCCATCATTAGCAAATGGTTACTGTAGCACCACATTGTCAAATCATGGACTAATTAGGCTTAATAGATTCGTCTCGCGAATTATACTCCATCTGTGCAATTAGTTTTGTAATGAGCTTATTTGTAGTACTCCTAATTAGCGTCCGAACATCCGATGTGACAGGTGTTAAACTTTAATAGGGTGTTCCCAAACACCCCTAAATACTCAAATTAAATCTTCAGACGCTGCCGGTGGCGGTGGCCGGTGGGTGTTTGGCTGAAACT…	358
ba6399	DEL	chr2	31459997	31460361	AACTTTGTGAATGATTGAGGAATTAACCGCTCAACAACCACCTTGTCATTTTACGGCAATGGCACTGGATGCTTTTCACAGGTATGTTGTCTTAGGCCATGTTTAGTTACTCCCAACTTCCAACTTTGACACTATGCAAAAAGAAGATTCCCCATCACATCAAACTTGCGGTACATGCATGGAGTACTAAATGTAGATGAAATTAAAAAGTAATTGCACAGTTTTGTTGTACTTTGCGAGACGAATCTTTTGAGCCTAATTAGTCAATATTTGGACAATAATTCACAAATACAAACGAAACGCTACAGTGTGCTACAGTGCTGTAACAGTAATTTGGCACCTCCCAAATTCGCCAACTAAACAA	285
ba6401	DEL	chr2	31483160	31483525	TGTTAAAGTTTAACACCCCACTTTTAACACTTTTTAACACTTTCCTATCCAAACACTTGTGTTAAAAGTGGGGTGTTAAAGTTTAACACCCCATTTTTCATAAACACATGGAGGAGGTGTTAAAACTTGCTAAAGGTGTTAAAAGTGGTCCCCCTCTCCATTTTTTCCTAGGTTACCCCTTCTCTCTCCTCCCTCTCTCTCCGCCGGTCATAAATAAGGGGGCAATGGAGTCATTTCCCATCAAAGGTGTTAAAGTTTAACACATCATCCAAACACCCCAATGTGTTAAATTTTAGCACTCTATTTGAGAGTGTTAAAACTTTAACACTTGTTAAATTTTAACGCAGTGTATCCAAACAGGCCCT	382
ba6403	DEL	chr2	31585005	31585377	CTTCCGTCGTTGAGTCACGCTAGCTAAGGGGGTGTTTGGGAAACACCTGTTAAAGTTTAACACCTGTCACATCGGATGTTTGGATGCTAATTAGGAGTACTAAACATAAGCTAATTACAAAACTAATTGCACAGATGGAGTATAATTCGCGAGACGAATCTATTAAGCCTAATTAATCCATCATTAGCAAATGGTTACTGTAGCACCACATTGTCAAATCATGGACTAATTAGGCTTAATAGATTCGTCTCGCGAATTATAATCCATCTGTGCAATTAGTTTTGTAATTAGACTATGTTTAATACTCCTAATTAGTGTCCAAACATCCGATGTGACAGGGGCTAAAATTTAGCCCCTCCCTGCCAAACACCC	349
ba6413	DEL	chr2	31658018	31658288	TCCAGTTTATTAGTAGACCCTGCAACAAGCATCTTATTATATGTTATTTTAAATGGTCCATTTTGAAGGTTACATTCGAAATTTGCTCTTGATTCCGAAATTCCAGTTTATTAGTAGACCCTGCAACAAACATCTTATTATATGTTATTTTAAATGGTCCATTTTGAAGGTTACATTCGAAATTTGCTCTTGATTCCGAAATTCCAGTTTATTAGTAGACCCTGCAACAAGCATCTTATTATATGTTATTTTAAATGGTCCATTTTGAAG	204
ba6416	DEL	chr2	31851922	31852285	TGGGGGTGTTTGGGAACACCCTATTAAAATTTAACACCTGTCACATCGAATGTTTGGATGCTAATTAGGAATACTAAACATAAGCTAATTACAAAACTAATTGCACAGATGGAGTATAATTCGCGAGACGAATCTATTAAGTCTAATTAGTCCATGATTTGACAATGTGGTGCTACAGTAACCATTTGCTAATGATGGATTAATTATGCTTAGTAGATTCGTCTCACGAATTAGCACAAGGTTCTGCAATTAGTTCTATAATTAGCTCATATTTAGTCATCCTAATTACCATCTAAACATCTGATGTGACAGTGTTAAAGTTTAGCACCTCATATCACTCCCAGAGCTCTTAACCTTGCTGCA	350
ba6417	DEL	chr2	31942025	31942201	ATCAGCCACCAAACAGTGTTTTCCTCTCACAACAAATCAGCCGTTTCAGCTTTTCAGCCGGCTTATAAGCTGAAGCGAACAGGCCCCTAGTTCTTGGAGGACTCATCACCAGGAGGATGGCGCACATGGAACATGGAGATGGAGATCACCATGGTGAACAGCTTATAAGCTGAAGC	102
ba6424	DEL	chr2	32271331	32271697	ACTTTAACAGTGTCACATCGGATGTTCGGATGCTAATTAGGAGGACTAAACATGAGCTAATTATAAAACTAATTGCAGAACCCTGTCCTAATTCGCGAGACGAATCTATTAAGCCTAATTAATCCATCATTAGCAAATGGTTACTGTAGCACCACATTGTCAAATCATGGACTAATTAGGCTTAATAGATTCGTCTCGCGAATTATACTCCATCTGTGCAATTAGTTTTGTAATTAACCTATGTTTAATACTCCTAATTAGCATCCAAACATCCGATGTGACAGGTGTTAAACTTTAACAGGGGTTTCCCAAACACCCCCTAACAATCGTTAGCACGCGAACACAGACAGACACGGGCGGCATTAA	386
ba6425	DEL	chr2	32277902	32278174	GGCCTTGTTTAGTTGGGGAATTTGGGAGGTGCCAAATTACTGTTACAGCACTGTAGCACACTGTAGCGTTTCGTTTGTATTTGTGAATTATTGTCCAAATATTGACTAATTAGGCTCAAAAGATTCGTCTCGCAAAGTACAACAAAACTGTGCAATTAGTTTTTAATTTCATCTACATTTAGTACTCCATGCATGTACCGCAAGTTTGATGTGATGGGGAATCTTCTTTTTGCATAGTGTCAAAGTTGGAAGTTGGGAGTAACTAAACATGG	279
ba6430	DEL	chr2	32402642	32402820	GTCGCTGTCGCCGCGGACGCTGCTGGAGTCGGACTCCAATTACACATCACGTAAGTGGAGGAGACGATTAAAAAAAGAAACATTTTTTAACTACTACTCAGTACTCACACTCTTGCCGTCTTGCGTGCGTGACATTGGCGGCGCCGGTCGCCGGCGTGGAGCGCAGACCCGGACGCGG	196
ba6433	DEL	chr2	32493963	32494166	CCAACAGCTCTGCTCCAAGAAAAATATGAATCTGATAGCCAACTTCAAATTTTTGTGGAGCTCCCGTCCAACAGCTCTGCTCCAAGAAAAATATGAATCTGATAGCCAACTTCAAATTTTTGTGGAGCTCCCGTCCAACAGCTCTGCTCCAAGAAAAATATGAATCTGATAGCCAACTTCAAATTTTTGTGGAGCTCCCGTCC	135
ba6436	DEL	chr2	32671432	32671780	AAGGGCCTGTTTGGCAACCATGTGTTAAAGTTTAACACCTGTCACATCGGATGTTTGGATGCTAATTAGGAGTATTAAACATAGGCTAATTACAAAACTAATTGCACAGATGGAGTGTAATTCACGAGACGAATCTATTAAACCTAATTAGTCCATGATTTGACAATGTGGTGCTACAGTAACCAATTGCTAATGATGGATTAATTAGGCTTAATAGATTCGTCTCGCGAATTAGCACAGGGTTCTGCAATTAGTTTTATAATTAGCTCATGTTTAGTTCTCCTAATTAGCACCCGAACATCTGATGTGACACTGTTAAAGTTTAACATCTCGTATCCAAACACCCCC	349
ba6437	DEL	chr2	32686572	32687305	CCATCGCGATTTGCGAGCAGTGTCCAAGGCAGACCCTGCGCAGGCGAGGCGCAGCAGCAACTGCCTTTCACATCTTTGACTCCCATGAGCGCACGCAAAAGGTAACGAGCTGAGCCGAAACAGTCTCAGGAGGAAAAAGCGGTTTAATTGAATGAAAGAGAGATCTCTTTCCGGACTCGTCGCCCAAAAGATTGCCCTCTCTGCTCGCCCTGGATATCAGGCCTTGTTTAGTTAGGGAATTTGGGAGGTGCCAAATTACTGTTACAGCACTGTAGCACACTGTAGCGTTTCGTTTGTATTTGTGAATTATTGTCCAAATATTGACTAATTAGGCTCAAAAGATTCGTCTCGCAAAGTACAACAAAACTGTGCAATTAGTTTTTAATTTCATCTACATTT…	290
ba6450	DEL	chr2	32786129	32786386	GAAAACACGATGCCGTCTGGTCCGAATCGGTTGGTGCTTTAACAGCCGACGCCGCGGGTAACCGGGCGGGGCCAGGAGTTCACCGTTCACGTCGTCTCCATGTGCAATCTAGTGATGGCTCAGGGAGTCAGGAGGCAGCCCGGTGCCGCAGGCGCAGGGCCAGGGCCGTGCGGCGGTGGCCCGAGTGGTTGGTTGCTCCCCCAGCCGACGCCGCGGGTAACCGGGCGGGGCCAGGAGTTCACCGTTCACGTCGTCTC	151
ba6451	DEL	chr2	32831342	32831595	ATTTGGGAGTGCCAAAGTTGGAAGTTTGCCATAAATGCGCAACTGTAGCATTTCGTTTGTATTTGTGAATTATTGTCCAAACATTGACTAATTAGGCTCAAAAGATTCGTCTCGCAAAGTACAACAAAACTGTGCAATTAGTTTTTGATTTTATCTACATTTAGTACTCCATGCATGTATCGCAAGTTTGATGTGATGGGGAATCTTCTTTTTGCATAGTGTCAAATTTGGGATTTTGGGGGAAACTAAACAT	282
ba6481	DEL	chr2	33776019	33776347	ATTGAATTCCATCCTAATAATCATAATTTAGACACAAATTAATTAAGCTAATATAATTGTATGTGGAATATAGTTGCATATTATAGTTGGTGATATGGGAGAGATACTTGTATGCTGCACTTCTACTATAGAGAAGCGAGTCCAAGAGCGTGCTATAAGAATTGAATTCCATTCTAATAACCATAATCTATAGAATCAATTTCCATCTCCCACCCCATGAATTTAAGATAGGCTTATATCTAAACTTTGGAAAGTTGTAGAATGCCACATTCCAACATAAATTAGCCTACTCCATTAAATAGATTCCAATTCCTTGGACCCAAACGGG	356
ba6482	DEL	chr2	33783407	33783754	GCAACAGAAACATCAAACATACCATGGCCATGTTTAGTTACTCCCAACTCCCAACTTTGACACTATGCAAAAAGAAGGCCATGTTTAGTTACTCCCAATTCCCAACTTTGACACTATGCAAAAAGGAGATTCCCCATCACATCAAACTTGCGGTACATGTATGGAGTACTAAATGTAGATGAAATTAAAAACTAATTGCACAGTTTTGTTGTACTTTGCGAGACGAATCTTTTGAGCCTAATTAGTCAATATTTGGACAATAATTCACAAATACAAACGAAACGCTACAGTGTGCTACAGTGCTGTAACAGTAATTTGGCACCTCCCAAATTCCCCAACTAAACAAG	324
ba6486	DEL	chr2	34020777	34021030	ATCTAATCACTAAATATTCTCCATAAATGATAATGCAACTTGTATTGCTTGGATGAAACCATGTTACATATGAGCAATATTATTAATTTATTACCCAAAATGTTTTATCCTCATTTTTACAAAGTGAGGGATTAAACGTCTTGCAAAATATGAATGATAAAATGTGATTCCATCTAATCACTAAATATTCTCCATAAATGATAATGCAACTTGTATTGCTTGGATGAAACCATGTTACATATGAGCAATATTA	174
ba6491	DEL	chr2	34116651	34117001	TTGGATACGAGGTGCTAAACTTTAACAGTGTCACATCGGATGTTCGGATGCTAATTAGGAGGACTAAACATGAGCTAATTATAAAACTAATTGCAGAACCTTGTGCTAATTCGCGAGACGAATCTATTGAGCCTAATTAATCCATCATTAGCAAATGGTTACTGTAGCACCACATTGTCAAATCATGGACTAATTAGGCTTAATAGATTCGTCTCGCGAATTATACTCCATCTGTGCAATTAGTTTTGTAATTAGCTTATGTTTAGTACTCCTAATTAGCATCCAAACATTCGATGTGATAGGTGTTAAACTTTAACGGGTGTTTCCCAAACACCCCCTGAATCTAGGTG	345
ba6468	DEL	chr2	34251963	34252156	GCATGGAGTACTAAATGTAGATGAAATCAAAAACTAATTGCACAGTTTTGTTGTACTTTGCGAGACGAATCTTTTGAGCCTAATTAGTCAATGTTTGGACAATAATTCACAAATACAAACGAAAATGCTACAGTTGCGCATTTATGGTAAACTTCCAACTTTGGCACTCCCAAATTGAAACTAAACAAGGCCT	283
ba6505	DEL	chr2	34718263	34718708	GGCAAACGCGGCTACCGCCTGCACATATGCAACAAACCAAACATGGCTATAACTAAGAGCCTGTTTGGATACCCTGTGTTAAAATTTAACAAGTGTTAAAGTTTTAACACTCTCAAATAGAATGCTAAAGTTTAACATATTGGGGTGTTTGGATGATGTGTTAAACTTTAACACCTTTGGTGGGAAATGACTCCATTGCCCCCTCATTTATGGCCGGCGGAGAGAGAGGGAGGAGAGAGAAGGGGTAACCTGGGAAAAGGAGAGAGGGGGACCACTTTTAACACCTTTAGCAAGTTTTAACACCCCCTCCATGTGTTTATGAAAAATATGGTGTTAAACTTTAACACCTCACTTTTAACACAAGTGTTTAGATAGGAAAGTGTTAAAAAGTGTTAAAAG…	388
ba6509	DEL	chr2	34760528	34760892	AAAATAGATATCGCAAGTGTGGCGGCAAAATGTAATGCTTAGATAGTGTTTGGTTATGGACTGCAAACGTAAACGAAAACGGAAACGAAATACAACGCTAACGGTAATGGATGGATCAAATCTCTAATTTTGTTTGGTTCAACACTGTAAATACCAGAGCTATAGTTGAAGAGGAAGGCAAGTTGCAAGAACCTAGCTGTGATCCGTTTACAGCGGTTGTGCAGCGGTAACATTTTTGAATGGGCTGTAATCTGATTACGGGGTAATGGATTACAGGCCATGCTGAAACAAACACATGTAACGTAATCTCTTACCTTCTGTAACCTATTTACGTTACAAAACAGTAAACCAAACGTTATCTTAG	327
ba6510	DEL	chr2	34797780	34798118	GGGGGGGGGGGCTCTCCTATATGGCTCGTGGAAGCCAGTTAAGTCTCATAAATTTAAAGCCGATTAGACCCAGGTCATGTTTAGTTCACTCCAAAATACCAACTTTGGCGCTATGCAAAAAGAAGATTCCCCCATCACATCAAACTTGCGGTACATGCATGGAGTACTGAATGTAGACGAAATCAAAAACTAATTGCACAGTTTTGTTGTACTTTGCGAGATGAATCTTTTGAGCCTAATTAGTCAATATTTGAACAATAATTCACAAATACAAACGAAACGCTACAGTGTTGCTACAGTAATTTTGGCACTCCAAAATTGGGCAACTAAACAAGGCC	280
ba6515	DEL	chr2	34835429	34835756	GCTTATTTTTAAGCAAGTGTCACATCAATATTTAGATACTAATTAGGAGTATTAAACGTAGACTATTTACAAAATCCATTACATAAGTGGAGGCTAAACGGCGAGACGAATCTATTAAGCCTAATTAGTCCATGATTTGATAATGTGTTGCTACAGTAAACATTTGCTAATGATGGATTAATTAGGCTTAATAGGTTCGTCTCGCTGTTTAGCCTCCACTTATGTATGGGTTTTGTAAATAGCCTACGTTTAATACTCCTAATTAATATGTAAACATTGATGTGACACTTGCTTAAAAATAAGCAAAGTAACCAAACGCCCCTAAGC	351
ba6518	DEL	chr2	34852828	34853196	CAAGACTAAGGCCCCGTTTTCTTCCACTGACTTATTTTTAGCACCCGTCACATCGAATGTTTAGATACTAATTAGGAGTATTAAACGTAGACTATTTACAAAACCCATTACATAAGACGAATCTAAACGGCGAGACGAATCTATTAAGCCTAATTAAGACTAATTAATCCATCATTAGCAAACATTTACTGTAGCAACACATTGTCAAATCATGAACTAATTAGGCTTAATAGATTCGTCTCGCCGTTTAGATTCATCTTATGTAATGGGTTTTGTAAATAGTCTACGTTTAATACTCCTAATTAGTATCTAAACATTTGATGTGACACGTGCTAAAAATAAGACACGGGAAGAAAACGCCCCCTAAA	365
ba6521	DEL	chr2	34926490	34926734	GTGGTGTTAAACTTTAACAGTGTCACATCGGATGTTCGAATGCTAATTAGGAGAACTAAACATGAACTAATTATAAAACTAATTGCAGAACCCTGTGCTAATTCGCGAGACGAATCTATTAAGCCTAATTAGTCCATGATTTAACAATATGGTGCTACAGTAACCAATTGCTAATGATGGATTAATTAGGCTTAATAGATTCGTCTCGTGAATTACACTCCATCTGTGCAATTAGTTTTGTAAT	350
ba6527	DEL	chr2	35182483	35182809	TTAAAGTTTAACACCCGTCACATCGGATGTTTGGATGCTAATTAGAAGTATTAAATATAGACTAATTACAAAACTAATTGTACAGTTGGAGTGTAATTGGCGAGACGAATCTATTAAGCCTAATTAGTCCATGATTTGACAATGTGGTGCTACAGTAACCATTTGCTAATTGTGGATTAATTAGGCTTAATAGATTCGTCTCGCGAATTAGCACAGGGTTCTGCAATTAATTTTATAATTAGCTCATGTTTAATTCTTCTAATTAGCATCCGAACATCCGATGTGACACTGTTAAAGTTTAGCACCTCGTATCCAAACACCCCCTA	354
ba6531	DEL	chr2	35377712	35377980	TGGGAGTGCTAAAATTAGGAGTGCCAAAATTACTGTGCCGGCACTGTAGCATATTGTAACGTTTTGTTTGTATTTGTGAATTTATTATCCAAACATTGACTAATTAGGCTTAAAAGATTCGTCTCGCAAAGTACAACAAAACTGTGCAATTAGTTTTTAATTTCATCTACATTTAGTACTCCATGCATGTACCGCAAGTTTGATATGATGGGGAATCTTCTTTTTATATAGTGTCAAAGTTGGGAGTTGGGGATGAAGTAAACAAGGA	293
ba6532	DEL	chr2	35383612	35383782	ATCCAAAACGGAGCTGCACCCCGGGCTAAGTTGTTGAATCACAGCCAAAACAGTCTAATCTTACCTCATAAACCTCCTTTTGTTAAGCTAAATACCACATATGTTAAAGGGATTACATGGGCTCGCCCCGGGCTGCAGCCCAGGCAGCCTGGGCCCTAGATCCGCCCCTG	189
ba6548	DEL	chr2	35511963	35512115	TTGTTTGACTAATCTGCACCCACATGATTAGTTACTGTATTAGATTGAGATTGAGCATTTTACAAGTTGTTGGACCAATCTGCACCCACATGTCAAGTTATTGCACTAGATTGAGTATTTTACAAGTTGTTTGACTAATCTGCACCCACATG	126
ba6549	DEL	chr2	35531765	35531902	GCGGCATCAAAGGCTGGAGGCGCATTGTCATGCCTTTAGTGCACAGCTTGGTTGCACAATTCTGCAATGAGATGGGGTGATAATCCTTGGGTAAGAGGCAGGAAGGCTTCTTGGGCAGGTGGGCAAGGTATACCTTG	146
ba6556	DEL	chr2	35734053	35734263	CATCAAATTTGCGGTACATGCATGGAGTACTAAATGTAGATGAAATCAAAAACTAATTGCACAGTTTTGTTGTACTTTGCGAGATGAATCTTTTAAGCCTAATTAGTCAATGTTTGGACAATAATTCACAAATACAAACGAAACGCTACAGTGTCACATTTATGGCAAAATGCCAATTTTGCCACTCCCAAATTGGGAACTAAACAAGGC	285
ba6558	DEL	chr2	35785920	35786337	TCTTCTTCAAGCCTGAAAGAGCCAAAATCTTTCGCGCACGGTTCGGAATTCAAGCCTTGTTTAGTTGCCAAAATTAGGAGTGCCAAAATTACTATGCCGGCACTATAGCACACTGTAGCGTTTCGTTTGTATTTGTGAATTATTGTCCAAACATTGACTAATTAGGCTCAAAAGATTCGTCTCGCAAAGTATAACAAAACTGTGGAATTAGTTTTTAATTTCATCTATATTTAGTACTCCATGCATGTACCGCAATTTGATGTGATGAGGAATCTTCTTTTTGCATAGTGTGAAAGTTGGAAGTTGGGGGTGGAGTAAACAAGGGCTCAGAATCCCCATTTTGCATCTGACAAGTACTAGTGATGTGATGTGGCCTCGATTTATGGCAAGCGCTGGCCA…	379
ba6565	DEL	chr2	35930045	35930328	TGTTGCATGCATATGTAATATCTATATGTATATAACCTCAATGTTGCATGCATATGTAATATCTATATGTATATAACCTCAATGTTGCATGCATATGTAATATCTATATGTATATAACCTCAATGTTGCATGCATATGTAATATCTATATGTATATAACCTCAATGTTGCATGCATATGTAATATCTATATGTATATAACCTCAATGTTGTATACATATAACAATTTTTTTTACTTGATTTGGTACCCATGGGCGACCTGTGGGTACCCATTAACCCGATGGG	225
ba6573	DEL	chr2	36021438	36021955	TCAATTGCCAAGACCTTCCCATCTGATTTCTTGCTTAATTCTTTAAGACCATCCAGCATTTTTCTGGCCACTTCAGAATATTCATGTTTCAATTCGAGGCCACTGAACATTGCAAGGCAAGCAGTCGCATCCAAGTCCTTGTTATTAGTCTCCCTCGGTCTTAAACTCACTGAGGAGAAAATGACCGCAAGTCTTAAGTAGTTGTTTGTTTGGAAGATGGGCTGGATGGTGTCCGTGATGAAGCTTTCAGTCACTCGGTTTGGTACTCTAATAAGTGCTGGCTTCTTAGCACTCACTTCATCAGGTAGTTCCTCTATTACTTCGACAACACCTTCCAGGTTTCTCATGAATTTATCCACATTGTACATGTCTTGGAATTTTCTGTTCATAAAACTTATG…	120
ba6576	DEL	chr2	36049128	36049504	GTTGTGGGAGGATGTTGCCGTAGAGCAAGTACATTGGTGCCGTCTAATAGCCGGTCTCATGCATTGACACGTAATCTTAAGACGATTCAACAGGTAACTTGTACAATAGGTTGTCCTATAAGTTGTCTGGTAGTGGTATATAATTCCTTAATTTGTACATAAGAAAAATAAAATATTATGAGTTGCATGTCAACAATAACTCGTACAATAGTTGTTAAGTTATCTCGTAGTCCTACAATTTAGCTCATGAGGTAGTTGTTTCGCGAAGCAACGACCTCTTTCTCTCTCCTCGCTCTCTCTCCTCCACATCATCAAAAATCCTATGTGGCACTGCATGAGACGACCTATAAGACCGCTGACGTGTAGCAATATACTT	365
pD8505	DEL	chr2	36075639	36075921	ACCAAGGCCATGTTTAGTTACTCCCAACTCCCAACTTTGACACTATGCAAAAAGAAGATTCCCTATCACATCAAACTTGCGGTACATGCATGGAGTACTAAATGTAGATGAAATTAAAAACTAATTGCACAGTTTTGTTGTACTTTGCGAGACGAATCTTTTGAGCCTAATTAGTCAATATTTGGACAATAATTCACAAATACAAACGAAACGCTACAGTGTGCTACAGTGCTGTAACAGTAATTTGGCACCTCCCAAATTCCCCAACTAAACACGGCCCAA	277
ba6577	DEL	chr2	36117651	36118039	ACTTCCCTGATTATCTCTTGCGCAACTATTTTTTATCACAGCCGTAATTTGTCTATCAGACAAGAGATTTACCGAATTCCATCCTAATAATCATAATTTAGACACAAATTAATTAAGCTAATATAATTGTATGTGGAATATAGTTGTATATTATAGTTGGTGATATGGGAGAGATACTTGTATGCTGCACTTCTACCATAGAGAAGCGAGTCTAAGAGCGTGCTATAAGAATTGAATTCCATTCTAATAACCATAATCTATAGAATCAATTTCCATCTCCCACCCCATGAATTTAAGATAGACTTATATCTAAACTTTGGAAAGTTGTGGAATGCCACATTCCAACATAAATTAGCATACTCCATTAAATAGATTCCAATTCCTTGGA	292
ba6589	DEL	chr2	36226790	36227044	CGGGTCCTTCCAAAACACTCGAGTATGGAAAAAAAAACCCTCGTGGATTTTATTTTGTGTCGCAAAAAACACCCTCACGGACCGCGCGACGGCGGCGGCGGGGGATAGCCGGGAGTGTTGGGTAAAAAAAACACTCGACTGCCCAGACAAAAAAAACGGGTCCTTCCAAAACACTCGAGTATGGAAAAAAAAACCCTCGTGGATTTTATTTTGTGTCGCAAAAAACACCCTCACGGACCGCGCGACGGCGGCGG	156
ba6591	DEL	chr2	36335431	36335755	AAATTTAACACCTGTCACATCGGATGTTTGGATGCTAATTAGGAGTATTAAATATAGGCTAATTACAAAACTAATTGCACAGATGAAGTGTAATTCACGAGACGAATCTATTAAGCCTAATTAATCCATCATTAGCAATTGGTTACTGTAGCACCACATTGTCAAATCATGGACTAATTAGGCTTAATAGATTCGTCTCGCAAATTAACCTCCATCTATGGTTCTGCAATTAGTTTTATAATTAGCTCATATTTAGTTCTCCTAATTAGCATCCGAACATCCGATGTGACACTGTTAAAGTTTAACACCTCGTATCCAAACACC	364
ba6592	DEL	chr2	36350031	36350391	GTCGAATGTGTGTTGTAATATTCTTAGGGGGTGTTTGGCAGGGAGGGGCTAAATTTTAGCCCCTGTCACATCGGATGTTTGGACACTAATTAGGAGTATTAAACATAGTCTAATTACAAAACTAATTGCACAACCCCTAGGCTAAATCGCGAGACGAATCTATTAAGCCTAATTAATCCATCATTAGCGAATGGTTACTGTAGCACCACATTGTCAAATCATGGACTAATTAGGCTTAATAGATTCGTCTCGCAAATTAACCTCCATCTATGTTAGCTCATATTTAGTCCTCCTAATTAGCATCTGAACGTGTGATGTGACAGGGCTAAAGTTTAGCCCCTGACATCCAAACGCCCCCTT	262
ba6584	DEL	chr2	36418636	36418764	TCGTTTGTATTTGTGAATTATTGTCCAAATATTGACTAATTAGGCTCAAAAGATTCGTCTCGCAAAGTACAACAAAACTGTGCAATTAGTTTTTAATTTCGTCTACATTTAGTACTCCATGCATGTAC	311
ba6596	DEL	chr2	36440160	36440409	CCCAACTTTGACACTATGCAAAAAGAAGATTCCCCATCACATCAAACTTGCGGTACATGCATGGAGTACTAAATGTAGATGAAATTAAAAACTAATTGCACAGTTTTGTTGTACTTTGCGAGACGAATCTTTTGAGCCTAATTAGTCAATATTTGGACAATAATTCACAAATACAAACGAAACGCTACAGTGTGCTACAGTGCTGTAACAGTAATTTGGCACCCCCAAATTCGCCAAACTAAACACGGC	272
ba6599	DEL	chr2	36709737	36710076	GACATGATTGCGCTCAGGTTTCCCTCCCTCCCTCCTCGGATGTTTGGACACTAATTAGGAGTATTAAACATAGTCTAATTACAAAACTAATTGCACAACCCCTAGGCTAAATCGCGAGACGAATCTATTAAGCCTAATTAGTCCATGATTTGACAATGTGGTGCTACAGTAACCATTCGCTAATGATGGATTAATTAGGCTTAATAGATTCGTCTCGCGATTTAGCCTATGGGTTCTGCTATTGGTTTTTTAATTAGCTCATATTTAGTCCTCCTAATTAGCATCTGAACGTGTGATGTGACAGGGCTAAAGTTTAGCCCCTGACATCCAAACGCCCCC	280
ba6604	DEL	chr2	36940597	36940746	AAAGGATGATATTAGTGTTGTTACGGACACGAAGGACAAAAGGATCGGGCCGGTCATCGGGAGCAAAAGGATGATATTAGTGTTGTTACGGACACGAAGGACAAAAGGATCGGGCCGGTCATCGGGAGCAAAAGGATGATATTAGTGTT	129
ba6606	DEL	chr2	37036079	37036432	TCAGGATAGCTAGCGCATATTCCCTCCATTCTTAAGGCCTTGTTTAGTTCGAATTTGGGAGTGCCAAAGTTGGGAGTTTGTCGTAAATGCGCAACTGTAGCATTTTCGTTTGTATTTGTGAATTATTGTCCAAACATTGACTAATTAGGCTCAAAAGATTCGTCTCGCAAAGTACAACAAAACTGTGCAATTAGTTTTTGATTTCATCTACATTTAGTACTCCATGCATATACCGCAAGTTTGATGTGATGGGGAATCTTCTTTTTGCATAGTGTCAAAGTTGGGATTTTGGGAGAAACTAAACATGGCCTAAATAAGGCTATATTCCCACTGGGCGATTTCATCTTTGTGTT	275
ba6625	DEL	chr2	37108635	37108851	GCCGGCTGAAAAGCTGAAACGGCTGATTTGTTATGAGAGGAAAATACTGTTTGGTGGCTGATAAGCCGGCTGAATAAGCTGAAGCGAACATGCCCGATATAAACTCTCCCTTTTTCATGCGTAGAGTTCTTCGCTTTGTTGCATTCCAGCATTCCATGTCCATGTACCTCACGCAAAATTGCCGAAGGGATAAACTGACAGACTGGGGTCAGTGAA	128
ba6626	DEL	chr2	37134513	37134701	TCCCTCCGTTCCAAATTGTAGGTCGTTTTGACTTTTCTAGGTTCATAGATATTATTATGCATCTAGACATACATCTAAAAAAGCTAAAACGACCTATAATTTGGAACCGAGGGAGTAGATCGCAAACTAGGTAACCATGGGTTTCATGGGATGAAACTCCTCTCATTCTATGAAACTACATCCTTCTC	112
pD8558	DEL	chr2	37366174	37366542	ACTTAGGGCCTGTTTTCTTCCACTTGCTAAACTTTAGCACCCGTCACATCGAATGTTTAGATACTAATTAGGAGTATTAAACGTAGACTATTTATAAAACCCATTACATAAGACGAATCTAAACGGCGAGACGAATCTATTAAGCCTAATTAAGCCTAATTAATCCATCATTAGCAAATATTTACTGTAGCAACACATTGTCAAATCATGGACTAATTAGGCTTAATAGATTCGTCTCACCGTTTAGATTCGTCTTATGTAATGGGTTTTGTAAATAGTCTACGTTTAATACTCATAATTAGTATCTAAACATTCGATGTGACGGGTGCTAAAAATAAGTCAGTGGAAGGAACAAAACGCCCCCTTAG	362
ba6638	DEL	chr2	37676763	37677321	ATTTCGATTATCGCATTCCTCTAACAAATATCGAAGTACAATTCTCATCGTGAAAAGATCATAAGCTTCATGACCCTTGTGGGCAGGAACCAGAAGCCAGACATGCAGATGAAGTGGACACGGCTAGCACTAATTATCCGGCATGGCATTCGTGTCCCAATCCTCTCTTCCTTTCTTGCACGGTTCAGCTACCTCTACGGCTGGCTTCCTGTATAAAAAGGGTAGAATAGAGTGTGCGTGTGCCCGGGAGGCCCGCGTTGTAATTTGAACTATTCTCTTCTTCTTAATACAAAGATACGCAGCTCTCCTGCGTATTCTCGAAAAAAAAAAGGGTAGAATAGAGCACCAGCTGCAAAACGGAGCAAGATGCCAGTCTCTTACAATAATTGCAGTTCCAAA…	119
ba6640	DEL	chr2	37742948	37743147	CTGGGGAGAGATCAATCACTTGGGCTGCTTTGGCCTTCCAACGGGCCAGGAAATTGGTCACAATCATAAAAGACCTGAACCGGAGGTGCTTGAGGTGCAGTAGAAGGAACAGACTTTGATTAATGACAGTAGAAGGAACAGACTTTGATTAATGAGAGATTAACACCGTCGTCGTTCCGTCGGCACCGCTTCCTATCAC	165
ba6641	DEL	chr2	37754164	37754338	AGCAAAATAGAGAACAAAATCATATGTGGTTTTGAGCCTTAAGACTTCATAACCCCCCCCCCCCCCCCCCCCCCCCCCCCCCCCCACACACAAAAACAAACCAAAAGCGAACCCCCCCCCCCCCCCCCCCCCCCCCCCCCCCCCCCCCCCCCCCCCCCCCCCCCCCCCCCCCCC	111
ba6643	DEL	chr2	37801542	37801816	CCTTGTTTACTTCACCCCCAACTCCCAACTTTGGCACTATGCAAAAAGAAGATTCCCCATCACATCAAACTTGCGGTGCATGCATGGAGTACTAAATGTAGACGGAATTAAAAACTAATTGCACAGTTTTGTTGTACTTTGCGAGACGAATCTTTTGAGCCTAATTAGTCAAGGTTTGGACAATAATTCACAAATACAAACGAAACGCTACAGTGTGCTACAGTGCTGTAACAGTAATTTGGCACCTCCCAAATTTGGCAACTAAACAAGGCCT	277
ba6645	DEL	chr2	37811352	37811662	ATAAGGGCCTGTTTTCTTCCACCTTGCTAAACTTTAGTTGCTAAAAGTTGCTAAATTTTAGCAAAGCTGTTTGGATACCCTTGCTAAAAGGCATTTAATGAACTGTAAAAGGACCTATCTACCCTTATTAAAGGTGCGCAGGAGGGGGGAGAAAGCAATAAATGAGGGGTATATGTTGTTCAGCCCACCTTTTAGCAAGTTTTAGCAACTAAAAACTTGCTAAAGTGCTAAACTTTAGCAAGTTTTAGCAAGAGTGTTTAGCAGTTTAGCAGCTAAAAGTTGCTAACAGCAACTAAAGTTTCCCCTGAAA	297
ba6646	DEL	chr2	37879465	37879649	CAAGAAATTACTGTAGCAATACATTGTCAAATCATGGACTAATTAGGCTTAATAGATTCGTCTCGCCGTTTAGATTCGTCTTATGTAATGGGTTTTGTAAATAGTCTACGTTTAATACTCCTAATTAGTATCTAAACATTCGATGTGACGGGTGCTAAAGTTTAGCAAGTGGAAGAAAACAGGC	178
ba6649	DEL	chr2	37915959	37916221	GCCAATTTGGGAGGTGCCAAATTACTGTTACAGCACTGTAGCACACTGTAGCGTTTCGTTTGTATTTGTGAATTATTGTCCAAATATTAACTAATTAGGCTCAAAAGATTCGTCTCGTAAAGTACAACAAAACTGTACAATTACTTTTTAATCTCATCTACATTTAGTACTCCATACATGTACCGCAAGTTTGATGTGATGGGGAATCTTCTTTTTGCATAGTGTCAAAGTTGGAAGTTGGGAGTAACTAAACATGGCCTGA	274
ba6666	DEL	chr2	38012390	38012687	TACTGTTACAGCACTGTAGCACACTGTAGCGTTTCGTTTGTATTTGTGAATTATTGTCCAAATATTGACTAATTAGGCTCAAAAGATTCGTCTCGCAAAGTACAACAAAACTGTGCAATTACTTTTTAATTTCATCTACATTTAGTACTCCATGCATGTACCGCAAGTTTGATGTGATGGGGAATCTTCTTTTTGCATAGTGTCAAAGTTGGAAGTTGGGAGTAACTAAACATGGCCTAGCTGGTAGTCAACCTCCTACTTGCCTCTCCGACTTTGCCAAAAGTGCAGCGTAGATCG	272
pD8595	DEL	chr2	38017467	38017570	CTGTGCCATGCATTGACAATTCTGTATGCCATTAGAAATTATATCAATCCCAACCCTCCTATGCCATTGAAAAACTCCACTTCTCTTCCGTGCCGTTAGTTGA	102
ba6669	DEL	chr2	38041513	38041847	TAAACTTTAGCACCCGTCACATCGAATGTTTAGATACTAATTAGGAGTATTAAACGTAGACTATTTACAAAACCCATTACATAAGACGAATCTAAACGGCGAGACCAATCTGTTAAGCCTAATTAGTCCATGATTTGACAATGTATTGCTACAGTAAATATTTGCTAATGATGGATTAATTAGGCTTAATTAGGCTTAATAGATTCGTCTCGCCGTTTAGATTCGTCTTATGTAATGGGTTTTGTAAATAGTCTACGTTTAATACTCCTAATTAGTATCTAAACATTCGATGTGACACGTGCTAAAAATAAGACACGGGAAGAAAACGCCTGGT	355
ba6672	DEL	chr2	38099983	38100305	TTTGGATACGAGGTGTTAAACTTTAACAGTGTCACATCGGATGTTCGGATGATAATTAGGAGAACTAAACATGAGCTAATTATAAAACTAATTGCAGAACCCTGTGTTAATTCGCGAGACGAATCTATTAAGCCTAATTAGTCCATGATTTTGACAATGTGGTGCTACAGTAACCATTTGCTAATGATGGATTAATTAGGCTTAATAGATTCGTCTCGCGAATTAACACAGGGTTCTGCAATTAGTTTTATAATTAGCTCATGTTTAGTTCTCCTAATTATCATCCGAACATCCGATGTGACACTGTTAAAGTTTAACACCT	338
ba6676	DEL	chr2	38316827	38317073	CAACTTTGACACTATGCAAAAAGAAGATTCCCTATCACATCAAACTTGCGGTACATGCATGGAGTACTAAATGTAGATGAAATTAAAAACTAATTGCACAGTTTTGTTGTACTTTGCGAGACGAATCTTTTAAGCCTAATTAGTCAATATTTGGACAATAATTCACAAATACAAACGAAACGCTACAGTGTGCTACAGTGCTGTAACAGTAATTTGGCACCTCCCAAATTCCCCAACTAAACACGG	284
ba6677	DEL	chr2	38327849	38328121	AGAGGATCAAGTTTTACAACTCCATCAACTTAATAGATCACAGCTAACAAAAACTGGAATACCCAACGTTTGGCTCTGGTGTTATTTGGTCTGCTGAAGAGGATCAAGTTTTACAACTCCATCAACTTAATAGATCACAGCTAACAAAAACTGGAATACCCAACGTTTGGCTCTGGTGTTATTTGGTCTGCTGAAGAGGATCAAGTTTTACAACTCCATCAACTTAATAGATCACAGCTAACAAAAACTGGAATACCCAACGTTTGGCTCTG	188
ba6678	DEL	chr2	38366251	38366693	TTCTTGGATAGTGAAATAATAACACTAAGGGCCTGTTTGGCAACCATGTGTTAAAGTTTAACACCTGTCACATCGGATGTTTGGATGCTAATTAGAAGTATTAAACATAGGCTAATTACAAAACTAATTGCACAAATGGAGTGTAATTCACGAGACGAATCTATTAAGCCTAATTAGTTCATGATTTGATAATATGGTGCTACAGTAACCAATTGCTAATGATGGATTAATTAGGCTTAATAGATTCGTCTCGTGAATTACACTCCATTTGTGCAATTAGTTTTGTAATTAGCCTATGTTTAATACTTCTAATTAGCATCCAAACATCCGATGTGACAGGTGTTAAACTTTAACACATGGTTGCCAAACAGGCCCTTAGTGTTATTATTTCACTATCCA…	377
ba6679	DEL	chr2	38446253	38446531	TGGTTCTTTAGGCAGTCTTTAAGCAGATTTACTAGGAGATGTATTTGGTTCTTTAGACAGATTTTAGCAGATTTACTAGATGTATTTGGTTCTTTAGGCAGTCTTTAAGCAGATTTACTAGGAGATGTATTTGGTTCTTTAGACAGATTTTAGCAGATTTACTAGATGTATTTGGTTCTTTAGTCAGATTTTAGGAAATGTGTTTGGTTCTTTTAAACAGATTTATTAGGAGATGTATTTGGTTCTTTAGGCAAATTTTAGTCACTTTTTAACTCCTA	164
ba6681	DEL	chr2	38463597	38463923	TTAACAGTGTCACATCGGATGTTTGGATGCTAATTAGGAGTATTAAATATAGACTAATTACAAAATTAATTGCATAGATGGAGTGTAATTTGCGAGACGAATCTATTAAGCCTAATTAGTCCATGATTTGACAATGTGGTGCTACAGTAACCATTTGCTAATGATGGATTAATTAGGCTTAATAGATTCGTCTCGCGAATTAGCACAAGGTTCTGCAATTAGTTTTATAATTAGCTCATGTTTAGTCCTCCTAATTAGCATCCAAACATCCGATGTGACACTGTTAAAGTTTAGCACCTCGTATCCAAACAGCCCCAGTCGCTAGG	349
ba6682	DEL	chr2	38496146	38496364	AACTTGCGGTACATGCATGGAGTACTAAATGTAGACGAAATTAAAAACTAATTGCACAGTTTTGTTGTACTTTGCGAGACGAATCTTACACTATGCAAAAAGAAGATTCCCCATCACATCAAACTTGCGGTACATGCATGGAGTACTAAATGTAGACGAAATTAAAAACTAATTGCACAGTTTTGTTGTACTTTGCGAGACGAATCTTTTGAGCCTAA	128
ba6684	DEL	chr2	38506104	38506442	TGTTTGGATACGAGGTGCTAAACTTTAACAGTGTCACATCGGATGTTTGGATGCTAATTAAGAGTATTAAACATAGGCTAATTACAAAACTAATTGCATAGATGGAGTGTAATTCGCGAGACGAATCTATTAAGCCTAATTAGTCCATGATTTGACAATGTGGTGCTACAGTAACCATTTGCTAATGATGGATTAATTAGGCTGAATAGATTCGTCTCGCGAATTAGCACAGGGTTCTGCAATTAGTTTTATAATTAGCTCATATTTAATTCTTCTAATTAGCATCCGAACATCCGATGTGACACTGTTAAAGTTTAACACCTCGTATCCAAACACCC	352
ba6694	DEL	chr2	38805865	38806230	TACGTGTAGGCCTGTAGCTAACTAGGTCTCCCTTTGGGCCTGTTTGGCAACCAAGTGTTAAAATTTAACACCTGTCACATCGGATGTTTGGATGCTAATTAGGAGTATTAAATATAGGCTAATTACAAAACTAATTGCACAGATGAGATGAATCTATTAAGCCTAATTAATCCACCATTAGCACATGTTTATTGTAGCAACACATTGTCAAATCATGAACTAATTAGGCTTAATAGATTCGTCTCGCGGATTAGCACAGGGTTCTGCAATTAGTTTTATAATTAGCTCATATTTAGTTCTCCTAATTAGCATCCGAACATCCGATGTGACACTGTTAAAGTTTAACACCTCGTATCCAAACACCC	305
ba6695	DEL	chr2	38965301	38965640	ACTTGCTAAACTTTAGCACCCGTCACATCGAACGTTTAGATACTAATTAGAAGTATTAAACGTAGACTATTTACAAAACCCATTACATAAGATGAATCTAAACGGCGAGACGAATCTATTAAGTCTAATTAAGCCTAATTAATCCATCATTAGCAAATATTTACTGTAGCAACACATTGTCAAATCATGAACTAATTAGGCTTAATAGATTCGTCTCGCCGTTTAGATTCATCTTATGTAATGGGTTTTGTAAATAGTCTACGTTTAATACTTCTAATTAGTATCTAAACGTTCGATGTGACGGGTGCTAAAGTTTAGCAAGTGGAAGAAAACAGGTCC	350
ba6702	DEL	chr2	39228278	39228528	TGGGAGGTGCTAAATTACTGTTACAGCACCGTAGCACACTGTAGCGTTTCGTTTGTATTTGTGAATTATTGTCCAAATATTGACTAATTAGGCTCAAAAGATTCGTCTCGCAAAGTACAACAAAACTGTGCAATTAGTTTTTAATTTCATCTACATTTAGTACTCCATACATGTACCGCAAGTTTGATGTGATGGGGAATCTTCTTTTTGCATAGTGTCAAAGTTGGGAGTTGGGAGTAACTAAACATGG	294
ba6703	DEL	chr2	39228879	39229299	TGCTAAACTTTAACAGTGTCACATCGGATGGTTGGATGCTAATTAGGAGGACTAAACATGAGCTAATTATAAAACTAATTGCAGAACCTTGTGCTAATTCGCGAGACGAATCTATTAAGCCTAATTAGTCCATGATTTGACAATGTGGTGCTACAGTAACCATTTGCTAATGATGAATTAATTAGGCTTAATAGATTCGTCTCGCGAATTAGCGTTCATCTGTGCAATTGTTTTGTAATTAGTCTATGTTTAATACTCCTAATTAGTATCCAAACATCTGATGTGACAGGTGTTAAACTTTAACAGGGTGTTGCCAAACACCCCCATAGTATTCCTAAATTAAGAAGAGAATTTGGAAAATGGAAATTGTGTCAGTTTTGCGACTCGGGGTCCGGAGTG…	346
ba6706	DEL	chr2	39374905	39375388	GGTGCGCCAGGCGACGGCGATAGTGCAGCGCCGGATGTATTATATATAGAAATATGATACCTATGTTAGGGGGTGTTTGGATACGAGGTGTTAAACTTTAATAGTGTCACATCGGATGTTCGGATGCTAATTAGAAAAAACTAAATATGAGCTAATTATAAAATTAATTGCAGAACCCTGTGCTAATTCGCGAGACGAATCTATTAAGCCTAATTAATCCATCATTAGCAAATGGTTACTGTAGCACCACATTATCAAATCATGGACTAATTAGGCTTAATAGATTCGTCTCGCGAATTAGCACAGGGTTCTGCAATTAATTTTATAATTAGCTCATATTTAGTTTTTTCTAATTAGCATCCGAACATCCGATGTGACACTATTAAAGTTTAACACCTC…	357
ba6708	DEL	chr2	39398116	39398376	CCAAATTCCCAACTTTGGTACTATGCAAAAAGAAGATTCCCCATCACATTAAACTTGTGGTACATGCATGGAGTACTAAATGTAGATGAAATTAAAAACTAATTGCACAGTTTTGTTGTACTTTGCGAGACGAATCTTTTGAGCCTAATTAGTCAATGTTTGGACAATAATTCACAAATACAAACGAAATGCTACAGTTGTGCATTTATGGCAAAATGCCAATTTTGCCACTCCCAAATTGGGAACTAAACAAGGCCTCG	280
ba6709	DEL	chr2	39402330	39402448	TACTCCCTCCGTTCCAAATTGTAGGTTGTTTTGACTTTTCTTGATTCATATATATTATTATTCATCTAGATATACACTATATCTAAATGAAAAAGTTAAAACGATGTACAATTTGGAA	126
ba6712	DEL	chr2	39597540	39597862	TGCTAAACTTTAACAGTGTCACATCGGATGTTTGGATGCTAATTAGGAGGACTAAACATGAGCTAATTATAAAACTAATTGCAGAACCTTGTGCTAATTCGCGAGACGAATCTATTAAGCCTAATTAATCCATCATTAGCAAATGGTTACTGTAGCACCACATTGTCAAATCATGGACTAATTAGGCTTAATAGATTCGTCTCGCGAATTATACTCCATCCGTGCAATTAGTTTTGTAATTAGCTTATGTTTAGTACTCCTAATTAGCATCCAAACATCCGATGTGATAGGTGTTAAACTTTAACAGGTGTTTCCCAAACAC	357
ba6730	DEL	chr2	39691364	39691706	TTCTTCCACTGTCTTATTTTTAGCACGTGTCACATCGAATGTTTAGATACTAATTAGGAGTATTAAACGTAGACTATTTACAAAATCAATTACATAAGTGGAGGCTAAACGGCGAGACGAATCTATTAAGCCTAATTAAGCCTAATTAATCCATCATTAGCAAATATTTACTGTAGCAACACATTGTCAAATCATGGACTAATTAGGCTTAATAGATTCATCTCGCCGTTTAGATTCGTCTTATGTAATGGGTTTTGTAAATAGTCTACGTTTAATACTCCTAATTAGTATCTAAACATTCGATGTGACGGGTGCTAAAAATAAGTCAGTGGAAGAAAACGG	393
ba6733	DEL	chr2	39756303	39756671	AATCCCATGGACCCCGCACACGCATATTTCATGTGATGCGCGTGTGTGCGAGCCTTCTGACTGTTTTTTTCTTTATTTTTTTGGCCACAAAACAAGTTGATACTGGTTACCAACCGGTACTAAAAGAGTCCTTTTAGTTGACTGTCACTTTTAGTACCGGGTGGTGTTATGACCCGGTACTAAAGCCTCCTCCACGGGTTACTTCAGGAAAGCATATGTGCTATGTAGGTGAGATGGTAACGAAGGGTCGCGCGCAGCTTGATTTCATGGGTTCGAATCCCATGGACCCCGCACACGCATATTTCATGTGATGCGCGTGTGTGCGAGCCTTCTGACTATTTTTTTCTTTATTTTTTTGGCCACAAAAC	278
ba6755	DEL	chr2	40116663	40116795	TATAGGTCGTTTTGACTTCTCTAGATACATAGATATTATTATGCATCTAGACATAGGGTATATCTAAGTGCATAACAAAGTCTATGAATCTAATAAAGTCAAAACGACCTATAATTTGGGACGGAGGAAGTA	137
pD8683	DEL	chr2	40370615	40370886	TTAAGGCCTTGTTTAGTTGGCCAAATTGGAAGGTGCCAAATTACTGTGCTGGCATTGTAGCACACTGTAGCGTTTCGTTTGTATTTGTGAATTATTGTCCAAATATTGACTAATTAGGCTCAAAAGATTCGTCTCGCAAAGTACAACAAAACTGTGCAATTAGTTTTTAATTTCATCTACATTTAGTACTCCGCAAGTTTGATGTGACGGGGAATCTTCTTTTTGCATAGTGCCAAAGTTGGAAGTTGGGGGTGAAGTAAACAAGGCCTAA	267
pD8685	DEL	chr2	40370989	40371114	CGACACGAAACAGCAGTAGAACTTTCTCTCTATATATATTTCAGTCGCATTCGCCATGTTTTTCTTTATTTCTCAGTCATTAGAGAATTTAATTATTTTTTCATATTTTAGCGTACGATCGACGA	124
ba6777	DEL	chr2	40450436	40450818	TTCGATTAAGAAAAGTTATTAGGGGTACTTTGGACTTTTAGCATTGCTACTATCTCGTCTAAATTTTTCTAAACGAATAGTCTTTCGGGGTCGGGGATAATTGAGCCTCATCAACACTGAAGTAGACTGACAATATATTGATTTGTTTTGAAACACAACAGGAATAGCATTAATTTGCTCCAGAATGAGAATATACAGCTCCCAATGACCGATAGAGATGCTGGTAAATAATAATTGGCCATTGATATTAATTCTATAAGACTATTCTCAGTGAAAGTTCCATTCTCCATAAATAAAGTACCACACATAAGCAAATACTCTTTCTATCCGCAAATATAATCATTTATGGGTTTCTCAGAATAAACTTTTTTAACTTTAACTG	293
ba6781	DEL	chr2	40498809	40498990	GGGGGGGGGGGGGGGGGGGGGGGGGGGGGGGGGGGGGGGGGGGGGGGGGGGGGGGGGGGGGGGGGGGGGGGGGGGGGGGGGGGGGGGGGCGTCGTTGGTGTCGGGTGGCGGGGGGGGGGGGGGGGGGGGGGGGGGGGGGGGGCGCAGGGGCCAGGCCCCCTATGACACCAATTTTCCATTG	174
pD8710	DEL	chr2	40535755	40536115	TCTTAGGCCCCGTTTGGATCATTGGAATTGAATTCCATCCTAATAATCATAATTTAGACACAAATTAATTAAGCTAATATAATTGTATGTGGAATATAGTTGCATATTATAGTTGGTGATATGGGAGAGATACTTGTATGCTGCACTTCTACTATAGAGAAGCGAATCTAAAAGCGTGCTATAAGAATTGAATTCCATTCTAATAACCATAATCTATAGAATCAATTTCCATCTCCCACCCCATGAATTTAAGATAGGCTTATATCTAAACTTTGGAAAGTTGTAGAATGCCACATTCCAACATAAATTAGCCTACTCCATTAAATAGATTCCAATTCCTTGGACCCAAACGGGACCTTA	355
ba6784	DEL	chr2	40646636	40646973	AACTTTAACACCCGTCACATCGGATGTTTGGATGCTAATTAGGAGTATTAAATATAGGCTAATTACAAAACTAATTGCACAGATGGAGTATAATTCACGAGACGAATCTATTAAGCCTAATTAGTCCATGATTTTGACAATGTGGTGCTACAGTAACCATTTGCTAATGATGGATTAATTAGGCTTAATAGATTCGTCTCACGAATTAACACAGGGTTCTGCAATTAGTTTTATAATTAGCTCATGTTTAGTTCTCCTAATTATCATCCGAACATCCGATGTGACACTGTTAAAGTTTAACACCTCGTATCCAAACACCCCCTAAATAAGACTCAAA	370
ba6788	DEL	chr2	40783194	40783517	TAAAGTTTAACACCTGTCACATCGGATGTTTGAATGCTAATTAGGAGTATTAAATATAGACTAATTACAAAACTAATTGCACAGATGAAGTGTAATTCGCGATACGAATCTATTAAGCCTAATTAGTACATGATTTGACAATGTGGTGCTACAGTAACCATTTGCTAATGATGGATTAATTAGGCTTAATAGATTCGTCTCGTGAATTAGCATAGGGTTCTGCAATTAGTTTTATAATTAGCTCATATTTAGTTCTCCTAATTAGCATCCGAACATTCGATGTGACACTGTTAAAGTTTAACACCTCGTATCCAAACACCCCC	388
pD8723	DEL	chr2	40851296	40851422	TGTTGGGCCTGTTCGCTTCAGCTTATAAGCCGGCTGAAAAGTTAAAACGGCTGATTTGTTGTGAGAGAAAAAACATTGTTTGATGGCTGATAAGCCGGCTGAATAAGCTGAAGCGAACAGGCCCGT	123
ba6794	DEL	chr2	41121450	41121887	CGCCACCCATTATTAGGGGGCGTTTTCTTCCCGTGTCTTATTTTTAGCACGTGTCACATCGAATGTTTAGATACTAATTAGGAGTAGTAAACGTAGACTATTTACAAAACCAATTACATAAGTGGAATCTAAACGGCGAGACGAATCTATTAAGCCTAATTAAGCCTAATTAATCCATCATTAGCAAAATATTTACTGTAGCAACACATTGTCAAATCATGGACTAATTAGGCTTAACAGATTGGTCTCGCCGTTTAGATTCGTCTTATGTAATGGGTTTTGTAAATAGTCTACATTTAATACTCCTAATTAGTATCTAAACATTCGATGTGACACATGCTAAAAATAAGACACCGGAAGAAAACGCCCCCTAGGAAGAGAGGCGCGCTTTGCCGCGCC…	368
ba6806	DEL	chr2	41272859	41273170	GCCAGCCCAGCCAAGCCCAGCGCGTGGCTTAGCCTAACAAGTTCCACCCAAACTCCCAAATTTGACACTATGCAAAAAGAAGATTCCCCGTCATATCAAACTTGCGGTACATGTATGGAGTACTAAATGTAGACGAAATCAAAAACTAATTGCACATTTTTGTTGTACTTTGCGAGACGAATCTTTTGAGCCTAATTAGTCAATATTTGGACAATAATTCACAAATACAAACGAAACGCTACAGTGTGCTACAGTGCTGTAACAGTAATTTGGCATCCAAATTCAGGGCAACTAAACAAGGCTTAATTCCA	273
ba6815	DEL	chr2	41573928	41574143	GTTTTGTTGTACTTTGCGAGACGAATCTTTTGAGCCTAATTAGTCAATGTTTGGACAATAATTAATAAAAAAAAACGAAACGTCATATTAAACTTACAGTACATATATGGAGTACTAAATGTAGACGAAATTAAAAACTAATTGCACAGTTTTGTTGTACTTTGCGAGACGAATCTTTTGAGCCTAATTAGTCAATGTTTGGACAATAATTCACA	145
ba6818	DEL	chr2	41639548	41639881	ACTTATTTTTAGCACGTGTCACATCGAATGTTTAGATACTAATTAGGAGTATTAAACGTAGACTATTTACAAAACCCATTACATAAGACGAATCTAAACGGCGAGACGAATCTATTAAGCCTAATTAGTCCATGATTTGACAATGTATTGCTACAGTAAACATTTGCTAATGATGGATTAATTAGGCGTAATTAGGCTTAATAGATTCGTCTCGCCGTTTAGATTCGTCTTATGTAATGGGTTTTGTAAATAGTATACGTTTAATACTCCTAATTAGTATCTAAACATTCGATGTGACGGGTGCTAAAAATAAGTCAGTGGAAGAAAACGGGG	357
ba6822	DEL	chr2	41761289	41761640	CCTGTTTTCTTCCATCTTGCTAAACTTTAGATGCTAAAAGTTGCTAAACTTTAGTTGCTAAACTTTAGCAAAGCTGTTTGGATACTCTTGCTAAAAGGCATTTAATGAGCTGTAAAAGGACCTATCTACCCTTATTAAAGGTGCGCAGGAGGGGGGAGACAAGCAATAAATGAGGGGTATATGTTGTCCAGCCCACCTTTTAGCAAGTTTTAGCAACCAAAAACTTGCTAAAGTGCTAAACTTTAGCAACTCAACTTTAGCAAGTTTTAGCAAGAGTGTTTTGCAGTTTAGCAGCTCAAAGTTGCTAAACTTTAGCATCTAAAGTTTAGCAAGGTGGAAGAAAACAGGCCC	362
ba6824	DEL	chr2	42018287	42018609	TTTAGCCCTGTCACATCACACGTTCAGATGCTAATTAGGAGGACTAAATATGAGCTAATTAAAAAACTAATAGCAGAACCCATAGGCTAAATCGCGAGACGAATCTATTAAGCCTAATTAGTCCATGATTTGACAATGTGGTGCTACAGTAACCATTCGCTAATGATGGATTAATTAGGCTTAATAGATTCGTCTCGCGATTTAGCCTATGGGTTCTGCTATTGGTTTTTTAATTAGCTCATATTTAGTCCTCCTAATTAGCATCTGAACGTGTGATGTGACAGGGCTAAAGTTTAGCCCCTGACATCCAAACGCCCCCTAA	333
ba6825	DEL	chr2	42019897	42020223	GGTGCTAAACTTTAACAGTGTCACATCGGATGTTCGGATGCTAATTAGGAGGATTAAACATGAGCTAATTATAAAACTAATTGCAGAACCTTGTGCTAATTTGTGAGACGAATCTATTAAGCCTAATTAGTCCATGATTTGACAATGTGGTGCTACAGTAACCATTTGCTAATGATGGATTAATTAGGCTTAATAGATTCGTCTCGCGAATTATACTCCATCTGTGCAATTAGTTTTGTAATTAGCTTATGTTTACTACTCCTAATTAGCATCCAAACATCCGATGTGACAGGTGTTAAACTTTAACAGGTGTTTCCCAAACACCC	352
ba6826	DEL	chr2	42023479	42023857	AATTGCTGGTCTAAATCAACCTACTTTGGGGCTGTTTGGAAGGAGGAGGCTAAACTTTAGCCCTGTCACATCGGATGTTCGGATACTAATTAAGAGGACTAAACATAAGCTAATTACAAAACTAATTGCAGAACCCCTAGGCTAAATCGCGAGACGAATCTATTGAGCCTAATTAATCCATCATTAGTGAATGGTTACTGTAGCACCACATTGTCAAATCATGCACTAATTAGGCTTAATAGATTCGTCTCGCGATTTAGCCTAGGGGTTGTGTAATTAGTTTTGTAATTAATCTAAGTTTAATACTCCTAATTAGTGTCCAAACATTCGATGTGACGGGGGCTAAAATTTAGCCCCCTCCTCCCAAACACCCCCTGA	362
ba6856	DEL	chr2	42124874	42125208	CTAAACTTTAGCACCCGTCACATCGAATGTTTAGATACTAATTAGGAGTATTAAACGTAGACTATTTACAAAACCCATTACATAAGACGAATCTAAACGGCGAGATGAATCTATTAAGCCTAATTAGTCCATGATTTGACAATGTGTTGCTACAGTAAATATTTGCTAATGATGGATTAATTAGGCTTAATTAGGCTTAATAGATTCGTCTCGCCGTTTAGATTCCACTTATGTAATTGGTTTTGTAAATAGTCTACGTTTACTACTCCTAATTAGTATCTAAACATTCGATGTGACACGTGCTAAAAATAAGACACGGGAAGAAAACGCCCCC	357
ba6857	DEL	chr2	42126658	42127382	GACAAGCATCATGTGTGACTCGTATAGTAGCAGGAAATTAGTGAGTGGGCAGTGGTTAAGCTTTCAGGTTTTGCTCATGTCTCAGCTCTCAAGTGCTGATGACTGAATTCCTCATCAGGACATTAGTGGAGGAGCCCGAAATTTCACTACTTGGCAGAAACAGAAAGCAACAAATTACAGACATTTTTTCTCGGAGCAACCCCCCTGGTTCCAGACCCAGGAGTTCACTTTCCCGTATGAGCATTCGGTACATATATAAGTCAGTGGAAGAGTCAAAGGGTCACCACTACTGAGGATCTCCCCCTTTATCTTAGAAGGGTCGTCTGAGGGTTCGCCGCGGTTCATTGCTGTGCTTACACACTAGGCTACCCTTCTCCGAAAGCTCCGCGGGACCACCTA…	358
ba6862	DEL	chr2	42253400	42253598	TACGTACGCCTGGAGGAGCGCTCGCAGAATCATGCATGCAACTTGAACGTAACGTGTAGGCTTCCAACTTCCGATCCTTATCGTCTGGTGCAGTTGGGAGAGTTGGTTGCTGGTATCGGCTGGGACGATCCTGCCGTATTTATAGTCAGCGGTGTGTACGTACGCCTGGAGGAGCGCTCGCAGAATCATGCATGCAAC	154
ba6864	DEL	chr2	42263824	42264166	CTTATTTTTAGCACGTGTCACATCGAATGTTTAGATACTAATTAGGAGTAGTAAACGTAGAGGAGTATTAAATGTAGACTATTTACAAAACCCATTACATAAGATGAATCTAAACGGCGAGACGAATCTATTAAGCCTAATTAGTCCATGATTTGACAATGTGTTGCTACAGTAAATATTTGCTAATGATGGATTAATTAGGCTTAATAGATTCGTCTCGCCGTTTAGATTCGTCTTATGTAATGGGTTTTGTAAATAGTCTACGTTTACTACTCCTAATTAGTATCTAAACATTCGATGTGACGGGTGCTAAAGTTTAGCAAGTGGAAGAAAACGGGCTTT	372
ba6875	DEL	chr2	42629729	42630071	TTTGGCAGGGAGGGGCTAAATTTTAGCCCCTGTCACATCGGATGTTTGGACACTAATTAGGAGTATTAAACATAGTCTAATTACAAAACTAATTGCACAGATGGAGGTTAATTCGCGAGACGAATCTATTAAGCCTAATTAGTCCATGATTTGACAATGTGGTGCTACAGTAACCATTTGCTAATGATGGATTAATTAGGCTTAATAGATTCGTCTCGCGAATTAGCACAAGGTTCTGCAATTAGTTTTATAATTAGCTCATGTTTAGTCCTCCTAATTAGCATCCAAACATCCGATGTGACACTGTTAAAGTTTAGCACCTCGTATCCAAACAGCCCCAGA	358
ba6876	DEL	chr2	42665296	42665628	AAGGAGGAGGCTAAACTTTAGCCCTGTCACATCGGATGTTCGGATACTAATTAAGAGGACTAAACATAAGCTAATTACAAAACTAATTGCAGAACCCCTAGGCTAAATCGCGAGACGAATCTATTGAGCCTAATTAATCCATCATTAGTGAATGGTTACTGTAGCACCACATTGTCAAATCATGCACTAATTAGGCTTAATAGATTCGTCTCGCGATTTAGCCTAGGGGTTGTGTAATTAGTTTTGTAATTAATCTAAGTTTAATACTCCTAATTAGTGTCCAAACATTCGATGTGACGGGGGCTAAAATTTAGCCCCCTCCTCCCAAACAC	361
ba6877	DEL	chr2	42747032	42747287	TCTCCATGCCATCCTGGCCAAAGTTGTAAATATCTTATTCTGCAAGACTGACAATCCAGCATTGGGAAAAGCTGAGAAAATCTTGCCTACCAAATACGGTCATGATTCAGCGGAAGGAAGTTCTTATAATTTCAGGAGGGCAACATTCAGTTTTTCACATCTTTTTTCTTACCACCAATTCATTACTGCATTTTCTTGCTTTTTTCATGACTACATATCGTGCCAAAGTCAACTTAAGACCCAGCGCAGACGCAA	263
ba6895	DEL	chr2	42943491	42943804	CAGCACAGCAAAAGCCTTAGCCCTTTACTTCCCACAAAACTTCCAACTTTGACACTATGCAAAAAGAAGATTCCCCATCACATCAAACTTGCGGTACATGCATGGAGTACTAAATGTAGATGAAATCAAAAACTAATTGCACAGTTTTGTTGTACTTTGCGAGACGAATCTTTTGAGCCTAATTAGTCAATATTTGGACAATAATTCACAAATACAAACGAAACGCTACAGTGTCATATTTATGGTAAAATGCCAATTTGGCACCTCCCAACTTCCCAAGTAAACAAGGGCTTAGCTGCTGTTTTCTTCTAGA	280
ba6897	DEL	chr2	42950380	42950775	TCCAAGTATATAATAAGGGCGGGAGCTAAACTTTAGCCCTGTCATATCGGATGTTCGGATACTAATTAGGAGGACTAAACATAAGCTAATTACAAAACTAATTGCAGAACCCCTAGGCTAAATCGTGAGACGAATCTATTAAGCCTAATTAATCCATCATTAGCGAATGGTTACTGTAGCACCACATTGTCAAATCATAGACTAATTAGGCTTAATAGATTCGTCTCGCGATTTAGCCTAGTGGTTGTGTAATTAGTTTTGTAATTAATTTAAGTTTAATACTCCTAGTGTCCAAACATTCGATGTGACGGGACTAAAATTTAGTCCCCTCCTCCCAAACACCCCCTAAGTATTCTATTTGTGCCTTTAAATTCATTCGTATCTTTAAATTCATA	332
pD8852	DEL	chr2	43019401	43019767	ATTAGGGCAAGTACATTGCTACACATCAGCGGTCTCATAGGTCGTCTCATGCAGTGCCATGTAGGATTTTTGATGATGTAGAGGAGAGAGAGCGAGGAGAGAGAAAGAGGTCGTTGCTTCGCGAAATAACCACCTCATGAGCTAAATTGTAGGACTACGAGACAACTTAACAACCATTGTACGAGTTATTGTTGCCATGCAACTCATAATATTTTATTTTTCTTATGCATAAATTAAGGAATTATATACCACTACCAGACAACTTATAGTACAACCCATTGTACAGGTTACCTGTTAAATCGTCTCAAGATTACGTGTCAATGCATGAGACCGCCTATTAGACAACACCAATGTACTTGCTCTTAG	361
ba6907	DEL	chr2	43073881	43074422	CCTTCGCCTTCTCTTCCGCCACCGCACGGTGGAGCAGTTTGGCCGTCGACGAGAGAGCGCGCAGCACTTTCGTGGTGGCCCGTACTTGGCCCGCACCTGGAGCTATGCGTGCGGCTGCTTCTACTGGAAGGTGTACGAGAGTGACAAACTGCTTGTGTTTAACACTCTCACCATCTCGCATTCTCCACCATCGACTCCCCCCCACGGCCACGGAAACAAGGGGCCTGTTCGCTTCAGCTTATTCAGCCGGCTTATCAGCCACCAAACAGTGTTTTCCTCTCACAACAAATCAGCCGTTTCAGCTTTTCAGCCAGCTTATAAGCTGAAGCGAACAGGTCCAAGATTTTTTTTTTTCTCAGTGGACGCAGGGGAAGGCAAGATTGGAATGTTTATTCTCCA…	130
ba6910	DEL	chr2	43145702	43146006	TTGGGAGGTGCCAAATTACTGTGCTGGCACTGTAGCACACTGTAGCGTTTCGTTTGTATTTGTGAATTATTGTCCAAACATTGACTAATTAGGCTCAAAAGATTCGTCTCGCAAAGTACAACAAAACTGTGCAATTAGTTTTTAATTTCATCTACATTTAGTACTCCATGCATGTACCGCAAGTTTGATGTGATGGGGAATCTTCTTTTTGCATAATACTAAAGTTGGGAGTTGGGGGTGATGTAAACAAGGGCTAACACGTCCACGTCCTCAACAAGAAGCGGAGGTTGATGGGAAAGGAAAG	288
ba6912	DEL	chr2	43194458	43194787	NNNNNNNNNNNNNNNNNNCGTGTCACATCGAATATTCGGATGCTAATTAGGAGGACTAAACATGAGCTAATTATAAAACTAATTGCAGAACCTTGTGCTAATTTGTGAGACGAATCTATTAAGCCTAATTAGTCCATGATTTGACAATGTGGTGCTACAGTAACCATTTGCTAATGATGGATTAATTAGGCTCAATAGATTCGTCTCGCCCATTAGCACAAGGTTCTGCAATTAGTTTTATAATTAGCTCATGTTTAGTCCTCCTAATTAGCATCCGAACATCCGATGTGACACTGTTAAAGTTTAGCACCTCGTATCCAAACAGCCCC	356
ba6914	DEL	chr2	43322042	43322432	CAGGCTGAGACGATATTCAGGGGGTGTTTGGGAGGGAGGGGCTAAATTTTAGCCCCTGTCACATCGGATGTTTGGACACTAATTAGGAGTATTAAACATAGTCTAATTACAAAACACTAAACATAAGCTAATTACAAAACTAATTGCACAGATGGAGTATAATTCGCGAGACGAATCTATTAAGCCTAATTAGTCCATGATTTGACAATGTGGTGCTACAGTAACCATTCGCTAATGATGGATTAATTAGGCTTAATAGATTCGTCTCGCGATTTAGCCTATGGGTTCTGCTATTAGTTTTTTAATTAGCTCATATTTAGTCCTCCTAATTAGCATCTGAACGTGTGATGTGACAGGGCTAAAGTTTAGCCCCTGACATCCAAACGCCCC	381
ba6917	DEL	chr2	43381804	43381963	GCAGATTCTTAAATACTCCCTCCGTTCCAAATTATAGGTCGTTTTGACTTTTCTAGATACATAGATATTATTATGCATCTAGACATAGGGTATATCTAAGTGCATAACAAAGTCTATGAATCTAATAAAGTCAAAACGACCTATAATTTGGGACGGAGG	147
ba6918	DEL	chr2	43448589	43448949	TGCTAGCAGAGTAGGGGCTGTTTGGAAGGAGGAGGCTAAACTTTAGCCCTGTCACATCGGATGTTCGGTTACTAATTAAGAGGACTAAACATAAGCTAATTACAAAACTAATTGCAGAACCCCTAGGCTAAATCGCGAGACGAATCTATTGAGCCTAATTAATCCATCATTAGTGAATGGTTACTGTAGCACCACATTGTCAAATCATGCACTAATTAGGCTTAATAGATTCGTCTCGCGATTTAGCCTAGGGGTTGTGTAATTAGTTTTGTAATTAATCTAAGTTTAATACTCCTAATTAGTGTCCAAACATTCGATGTGACGGGGGCTAAAATTTAGCCCCCTCCTCCCAAACACCCC	347
ba6920	DEL	chr2	43498338	43498811	TTTCTCAACCACAGCCTGACCACATTCTGCCTTTGGAGTTTTCAAGCCCTTCTTCATGACATCAGATTCTGCTTTAGGAGTTTTCAAGCCCTTCTTCATGAAATCAGATTCTGCTTTAGGAGTTTTCAAGCCCTTCTTCGTGACATCAGATTCTGCTTTGGGAGTTTTCAAGGCCTTCTTCGTGACATCAGATTCTGCTTTGGGAGTTTTCAAGGCCTTCTTCGTGACATCAGATTCTGCTTTGGGAGTTTTCAAGGCCTTCTTCGTGACATCAGATTCTGCTTTGGGAGTTTTCAAGGCCTTCTTCGTGACATCAGATTCTGCTTTGGGAGTTTTCAAGCCCTTCAAAACATCCGATTCTGCTTTGGGAGATTTCAAGCCCTTCTTCATCACATCAGA…	126
ba6928	DEL	chr2	43696422	43696773	AAATTTAGCCTTGGGCTAAACTTTAGCCCTCTCAAATGTTGAGGCTAAAGTTTAGCCCTTGGGGTGTTTGGGTAAGGGGCTAAAGTTTAGCACTTATGTTGACAAAAGACCTATTTACCCATGTTGGAGGAGTGAGAGGGAGGAGAGAGAGAGGGGCAAGGGGAGGAATTTTGGATAAGGGGACCACTTTTAGCCCCTTTAGTCCATTTTAGCACCTCTTGAGGGGCTAATGGATTATGGGGGGCTAAAATTTAGCCCCTCCATTTTAGCCTAGGTGTTTGGGAGCACTAGTGGCTAAAAGTGACTAAAATGGGGGTGCTAAAATTTAGCACCCCTCTCCCAAACACCCCC	380
ba6929	DEL	chr2	43840587	43840925	GGATATTAGGTGCTAAACTTTAGCAGTGTCACATCGGATGTTCGGATGCTAATTAGGAGGACTAAATATGAGCTAATTATAAAACTAATTGCAGAACCCCTATGCTATTTCGCGAGATGAATCTATTAAGCCTAATTAATCCATCATTAGCAAATGGTTACTGTAGCACTACATTGTCAAATCATGGACTAATTAGGCTTAATAGATTCGTCTCGCGAATTAGACTCCATTTGTGCAATTAGTTTTGTAATTAGTCTATGTTTAATACTTCTAATTAGCATCCAAATATCCGATGTGACATGTGTTAAACTTTAGCATGGGGTATCCAAACACCCCCT	358
ba6937	DEL	chr2	44152950	44153262	ACTAGCCCGAAGAGCTCCTTCGTTCCGTCGAGGCAAGCAAGATCGCAGCAGGGAGGGAGGGCAGGACCTAGCATCATCATCCGTGGACGGGCCCAGCAAAGCTGCATCCTCTGCCGTAGGCTGTAGCCTTTGCGAGAATCATACATCGATACACACATGCGTACGCGCGCGCCACACCGCCCACACGTTATCCTGGGCGGGGAACGCCCGCGTCTACTCTACACGCCGCCATGCCGGGGAGCGGTCACGGCATGTTGCTGGAATGATTGGTCGCCCTGGGGCCTGGAAAGCAGCGTCCATCGCGCCTGCCTC	150
ba6941	DEL	chr2	44238215	44238404	AATGACATGTTGTAGTCTGCCTAAAAAATTGGATTGTTGGATCAGATCATATGTTCGTTCATCCAGGTTATGGGAAATACTGAGATGCTGGCATAACTTTTGCTATGGAATAGTAATTTGGGACGGAGGGAGTACTTTTTTTAAAGCCAACAAATTTTCTAATCAATGACATGTTGTAGTCTGCCTAAA	158
ba6942	INS	chr2	44279250	44279361	ATTCGCGAGACGAATCTATTAAGCCTAATTAATTCATGATTTGATAATATGCTGCTACTATAAACATGTGCTAATTATAAATTAATTAGGCTTAATAGATTCATCTTGCGA	103
ba6943	DEL	chr2	44281363	44281648	TGGGGAATTTGGGAGGTGCCAAATTACTGTTACAGCACTGTAGCACACTGTAGCGTTTCGTTTGTATTTGTGAATTATTGTCCAAATATTGACTAATTAGGCTCAAAAGATTCGTCTCGCAAAGTACAACAAAACTGTGCAATTAGTTTTTAATTTCATCTACATTTAGTACTCCATGCATGTACCGCAAGTTTGATGTGATGGGGAATCTTCTTTTTGCATAGTGTCAAAGTTGGGAGTTGGGAGTAACTAAACATGGCCAAGATCGAGTCACAAAGTTCGGCC	270
ba6948	DEL	chr2	44360217	44360470	TTGGGAGGTGCCAAATTACTGTTACAGCACTGTAGCACACTGTAGCGTTTCGTTTGTATTTGTGAATTATTGTCCAAATATTGACTAATTAGGCTCAAAAGATTCGTCTCGCAAAGTACAACAAAACTGTGCAATTAGTTTTTAATTTCATCTACATTTAGTACTCCATGCATGTACCGCAAGTTTGATGTGATGGGGAATCTTCTTTTTGCATAGTGTCAAAGTTGGGAGTTGGGAGTAACTAAACATGGCC	271
ba6950	DEL	chr2	44450030	44450426	GGGGCGTTTGGATGTCAGGGGCTAAACTTTAGCCCTGTCACATCACACGTTCAGATGCTAATTAGGAGGACTAAATATGAGCTAATTAAAAAACCAATAGCAGAACCCATAGGCTAAATCGCGAGACGAATCTATTAAGCCTAATTAGTCCATGATTTGACAATGTGGTGCTACAGTAACCATTCGCTAATGATGGATTAATTAGGCTTAATAGATTCGTCTCGCGATTTAGCCTAGGGGTTGTGCAATTAGTTTTGTAATTAGACTATGTTTAATACTCCTAATTAGTGTCCAAACATCCGATGTGACAGGGGCTAAAATTTAGCCCCTCCCTGCCAAACACCCCCGTGTCTTTGCTGCGGCTGCCCGTGCCATGGCGCATGCCATGTCACTGTC	314
ba6953	DEL	chr2	44579186	44579535	GGGGTGTTTGGGAGGAGGGGGCTAAATTTTAGCCCCCGTCACATCGAATGTTTGGACACTAATTAGGAGTATTAAACTTAGATTAATTACAAAACTAATTACACAACCCCTAGGCTAAATCGCGAGACGAATCTATTAAGCCTAATTAGTGCATGATTTGACAATGTGGTGCTACAGTAACCATTCACTAATGATGGATTAATTAGGCTCAATAGATTCGTCTCGCGATTTAGCCTAGGGGTTCTGCAATTAGTTTTGTAATTAGCTTATGTTTAGTCCTCTTAATTAGTATCCGAACATCCGATGTGACAGGGCTAAAGTTTAGCCTCCTCCTTCCAAACAGCCCCAA	352
ba6954	DEL	chr2	44587343	44587705	CGGATCTAGCCTATTTAGGGCCTGTTTGGCAACCATGTGTTAAAGTTTAACACCTGTCACATCGGATGTTTGGATGCTAATTAGGAGTATTAAACATAGGCTAATTACAAAACTAATTGCACAGATGGAGTGTAATTCACGAGACGAATCTATTAAGCCTAATTAATCCATCATTAGCAAATGGTTACTGTAACACCACAATGTCAAATCATGGACTAATTAGGCTTAATAGATTCGTCTCGCGAATTAGCACAGGGTTCTGCAATTAGTTTTATAATTAGCTCATGTTTAGTTCTCCTAATTAGCATCCGAACATCCGATGTGACACTATTAAAGTTTAACACCTCGTATCCAAACACCCC	349
ba6964	DEL	chr2	44656753	44657088	AACTTTAGCCCTGTCACATCACACGTTCAGATGCTAATTAGGAGGACTAAATATGAGCTAATTAAAAAACCAATAGCAGAACCCATAGGCTAAATCGCGAGACGAATCTATTAAGCCTAATTAATCCATCATTAGCGAATGGTTACTGTAGCACCACATTGTCAAATCATGGACTAATTAGGCTTAATAGATTCGTCTCGCGAATTAGCACAGGGTTCTGCAAGTTTTGTAATTAGACTATGTTTAATACTCCTAATTAGTGTCCAAACATCCGATGTGACAGGGGCTAAAATTTAGCCCCTCCCTGCCAAACACCCCCATAGTCTCAGCGACTG	348
ba6965	DEL	chr2	44662191	44662546	ACTCCCAACTTTGACACTATGCAAAAAGAAGATTCCCCATCACATCAAACTTGCGGTACATGCATGGAGTACTAAATGTAGATGAAATTAAAAACTAATTGCACAGTTTTGTTGTACTTTGCGAGACGAATCTTTTGAGCCTAATTAGTCAATATTTGGACAATAATTCACAAATACAAACGAAACGCTACAGTGTGCTACAGTGCTGTAACAGTAATTTGACACCTCCCAAATTCCCCAACTAAACAAGGCCTCAGCTGATTTCGGGGGTCAACAAGCGTCTGAGGGCTTTTTTTTATTCGCTCAACTTTGTACAACCAAAATTAATGTAGCGCAACTGTAGCATTTCATTTAT	270
ba6966	DEL	chr2	44669691	44670014	AACTTTAACAGTGTCACATCGGATATTCGGATGCTAATTAGGAAAACTAAACATGAGCTAATTATAAAATTAATTGCAGAACCCTGTGCTAATTCGTGAGACGAATCTATTAAGCCTAATTAATCCATCATTAGCAATTGGTTACTGTAGCACCATATTATCAAATCATGAACTAATTAGGCTTAATAGATTCGTCTCGTGAATTACACTCCATCTGTGCAATTAGTTTTGTAATTAGCCTATGTTTAATACTTCTAATTAGCATCCAAACATCCGATGTGACAGGTGTTAAACTTTAACACCTGGTTGCCAAACAGGCCCTA	337
ba6968	DEL	chr2	44786176	44786463	TTTTGTTTATGGGAGGGAGATGAATGGGGTCATGTTTAGTTACTCCCAACTCCCAACTTTGACACTATGCAAAAAGAAGATTCCCCATCACATCAAACTTGCGGTACATGCATGGAGTACTAAATGTAGATGAAATTAAAAACTAATTGCACAGTTTTGTTGTACTTTGCGAGACGAATCTTTTGAGCCTAATTAGTCAATATTTGGACAATAATTCACAAATACAAACGAAACGCTACAGTATTGCTACAGTAATTTCTCCCAAATTCCCCAACTAAACACGGCCT	255
ba6973	DEL	chr2	44847033	44847360	TTTGGGAGGTGCCAAATTACTGTTACAGTACTGTAGCACACTGTAGCGTTTCGTTTGTATTTGTGAATTATTGTCCAAATATTGACTAATTAGGCTCAAAAGATTCGTCTCGCAAAGTACAACAAAACTGTGCAATTAGTTTTTAATTTCATCTACATTTAGTACTCCATGCATGTACCGCAAGTTTGATGTGATGGGGAATCTTCTTTTTGCATAGTGTCAAAGTTGGGAGTTGGGAGTAACTAAACATGGCCCATGTAAAAAAACAAGCAAACAGTACTGCAGTAATCAGTGATGCTCTTGCAGCGGCTACACGAGTCTCGTGAT	279
ba6974	DEL	chr2	44851149	44851335	ACAATGTGGTGCTACAGTAACCATTCGCTAATGATGGATTAATTAGGCTTAATAGATTCGTCTCGCGATTTAGCCTAGGGGTTGTGCAATTAGTTTTGTAATTAGACTATGTTTAATACTCCTAATTAGTGTCCAAACATCCGATGTGACAGGTGCTAAAATTTAGCACCTGCTATCCAAACACCC	182
ba6982	DEL	chr2	45206279	45206679	GTACATGCATGGAGTACTAAATGTAGACGAAATTAAAAACTAATTGCACAGTTTTGTTGTACTTTGCGAGACGAATCTTTTGAGCCTAATTAGTCAATATTTGGACAATAATTCACAAATACAAACGAAACCCTACAGTGTGCTACAGTGCTGTAACAGTAATTTGGCACCTCCCAAATTCCCCAACTAAACAGTTTGCACATTCAGTAAGGAATGGGACTATTGTTTAGGCCATGTTTAGTTCCCTCCAAAATTCCAATTTTGACACTATGCAAAAAGAAGATTCTCCATCACATCAAACTTGCGGTACATGCATGGAGTACTAAATGTAGATGAAATTAAAAACTAATTGCACAGTTTTGTTGTACTTTGCGAGACGAATCTTTTGAGCCTAATTAGT	307
ba6985	DEL	chr2	45301905	45302237	TTAAAGTTTAACACCTGTCACATCGGATGTTTAGATGCTAATTAGGAGTATTAAACATAGGCTAATTACAAAACTAATTGCACAGATGGAGTATAATTCGCGAGACGAATCTATTAAGCCTAATTAATTCATCATTAGCAAATGGTTACTGTAGCACCACACTGTCAAATCATGGACTAATTAGGCTTAATAGATTCGTCTCGCGAATTATACTCCATCTGTGCAATTAGTTTTGTAATTAGCCTATGTTTAATACTCCTAATTAGCATCTAAACATCCGATGTGACAGGTGTTAAACTTTAACAGGGTGTTGCCAAACACCCCCTAATTAT	355
ba6987	DEL	chr2	45322782	45323110	TAAAGTTTAACACCTATCACATCGGATGTTTGGATGCTAATTAGGAGTACTAAACATAAGCTAATTACAAAACTAATTGCACGGATGGAGTATAATTCGCGAGACGAATCTATTAAGCCTAATTAATCCATCATTAGCAAATGGTTACTGTAGCACCACATTGTCAAATCATGGACTAATTAGGCTTAATAGATTCGTCTCACAAATTAGCACAAGGTTCTGCAATTAGTTTTATAATTAGATCATGTTTAGTCCTTCTAATTAGCATGCGAACATCCGATGTGACACTGTTAAAGTTTAGCACCTCGTATCCAAACAGCCCCATAGT	350
ba7008	DEL	chr2	45855825	45856111	TCCCAACTTCCAACTTTGACACTATGCAAAAAGAAGATTCCCCATCACATCAAACTTGCGGTACATGCATGGAGTACTAAATGTAGATGAAATTAAAAACTAATTGCACAGTTTTGTTGTACTTTGCGAGACGAATCTTTTAAGCCTAATTAGTCAATATTTGGACAATAATTCACAAATACAAACGAAACGCTACAGTGTGCTACAGTGCTGTAACAGTAATTTGGTACCTCCCAAATTCCCCAACTAAACACGGCCATAATCAGGTGTGGTCAGCAGAGAGCCA	284
ba7009	DEL	chr2	45859909	45860178	AATTTGGGAGGTGCCAAATTACTGTTACAGCACTGTAGCACACTGTAGCGTTTCGTTTGTATTTGTGAATTATTGTCCAAATATTGACTAATTAGGCTCAAAAGATTCGTCTCGCAAAGTACAACAAAACTGTGCAATTAGTTTTTAATTTCATCTACATTTAGTACTCCATGCATGTACCGCAAGTTTGATGTGATGGGGAATCTTCTTTTTGCATAGTGTCAAAGTTGGGAGTTGGGAGTAACTAAACATGTCCCTAGATGGTATGG	268
pD8923	DEL	chr2	45943569	45943922	TTTAGGGGTTGTTTGGATACGAGGTGCTAAACTTTAACAGTGTCACATCGGATGTTCGGATGCTAATTAGGAGGATTAAACATAAGCTAATTATAAAACTAATTGTAGAACCTTGTGCTAATTCACGAGATGAATCTATTAAGCCTAATTAATCCATCATTAGCAAATGGTTACTGTAGCACAACATTATCAAATCATGGACTAATTAGGCTTAATAGATTCATCTCGCGAATTATACTCCATCTGTGCAATTAGTTTTGTAATTAGTTTATATTTAGTACTTCTAATTAGCATCCAAACATCCGATGTGACAGGTGTTAAACTTTAATAGGGTGTTCCCAAACACCCACTTA	349
ba7015	DEL	chr2	46006808	46007281	GTGTCTTATTTTTAGCACGTGTCACATCGAATGTTTAGATACTAATTAGGAGTAGTAAACGTAGACTATTTACAAAACCCATTACATAAGACGAATCTAAACGGCGAGACGAATCTATTAAGCTTAATTAAGCCTAATTAATCCATCATTAGCAAATATTTACTGTAGCAACACATTGTCAAATCATGGACTAATTAGGCTTAATAGATTCGTCTCGCCGTTTAGATTCGTCTTATGTAATGGGTTTTGTAAATAGTCTACGTTTAATACTCCTAATTAGTATCTAAACATTCGATGTGACGGGTGCTAAAGTTTAGCAAGTGGAAGAAAACAGGCCCTTAAAAGACGGACGGAATATCACCTTTATCGAGGGCAGGGCAACGAATTGAAGCCAGCAAG…	354
pD8939	DEL	chr2	46076321	46076679	TTAGAGCACCTCCAGGAGTACCTAAAAAAATTCTTCCTCAAAACTATGTATTGGGGTTCTCCTAAAAAAATTTCCCCCAAAAACATATCAATCCACAGCAGATCGCTAATAAATTGCTCCAAATATTTCAAAACAGGCCACGTCATCGTATTGGGCCCATCAGAAGGGATGCACGGGCGTGCAGGAATCAGGATTGGGGGAGGAATACCAACGCTAAAATATACGCGGTGGCAGGCTGTTTTTTAGCGTCGCTAAAAAATTGGGGAAGGTTTAGGTGAACAGTTGGAGTTTGTTTTTTCTCTTTTTCTCCCTAAAAAAGATATTGGGGGTAAGATTAGCAACCTTTTGGAGTTGCTCT	356
ba7021	DEL	chr2	46149474	46149643	TGCTAATGATGGATTAATTAGGCTTAATTAGGCTTAATAGATTCGTCTCGCCGTTTAGATTCGTCTTATGTAATGGGTTTTGTAAATAGTCTACGTTTAATACTCCTAATTAGTATCTAAACATTCGATGTGACGGGTGCTAAATTTTAGCAAGTGGAAGAAAACAGCC	329
ba7023	DEL	chr2	46252712	46253086	TTTGGGAAGGGGGTGTTAAAGTTTAACACCCCACTTTTAACACTTTTTAACACTTTCCTATCCAAACACTTGTGTTAAAAGTGAGGTGTTAAAGTTTAACACCCTATTTTTCATAAACGCATGGAGGGGGTGTTAAAACTTGCTAAAGGTGTTAAAAGTGGTCCCCTCTCCACTTTTTCCCAAGTTACCCCTTCTCTCTCCTCCCTCTCTCTCCGCCGGCCATAAATGAGGGGTCAATGGAGTCATTTCCCACCAAAGGTGTTAAAGTTTAACACATCATCCAAACACCCCAATGTGTTAAACTTTAGCACTCTATTTGAGAGTGTTAAAACTTTAACACTTGTTAAATTTTAACACAGGGTATCCAAACAGGC	371
ba7024	DEL	chr2	46256077	46256242	CTCTCTCTCTCTCTCTCTCTCTCTCTCTCTCTCTCTCTCTCTCTCTCTCTCTCTCTCTCTCTCTCTCTCTCTCTCTCTCTCTCTCTCTCTCTCTCTCTCTCTCTCTCTCTCTCTCTCTCTCTCTCTCTCTCTCTCTCTCTCTCTCTCTCTCTCTCTCTCTCTCTC	129
ba7025	DEL	chr2	46260686	46260936	GGGAGGCGCCAAATTACTGTTACAGCACTGTAGCACACTGTAGCGTTTCGTTTGTATTTGTGAATTATTGTCCAAATATTGACTAATTAGGCTCAAAAGATTCGTCTCGCAAAGTACAACAAAACTGTGCAATTAGTTTTTAATTTCATCTACATTTAGTACTCCATGCATGTACCGCAAGTTTGATGTGATGGGGAATCTTCTTTTTGCATAGTGTCAAAGTTGGGAGTTGGGAGTAACTAAACATGGC	273
ba7026	DEL	chr2	46284043	46284385	ACTTGCTAAACTTTAGCACCCGTCACATCGAATGTTTAGATACTAATTAGGAGTATTAAACGTAGACTATTTACAAAACCCATTACATAAGACGAATCTAAACGGCGAGACGAATCTATTAAGCCTAATTAATCCATCATTAGCAAATATTTACTGTAGCAACACATTGTCAAATCATGGACTAATTAGGCTTAATAGATTCGTCTCGCCGTTTAGATTCCACTTATGTAATGGGTTTTGTAAATAGTCTACATTTAATACTCCTAATTAGTATCTAAACATTCGATGTGACGGGTGCTAAAAATAAATCAGTGGAAGAAAACGGGAAGAAAACGCCCCCTT	356
ba7027	DEL	chr2	46377625	46378062	GGAAGACAGGGGCTAAATTTTAGCCCCTGTCACATCGTATGTTTGGATACTAATTAGGAGTATTAAACGTAGTTTAATTACAAAACTAATTGCACAACCCCTAGGCTAAATCGTGAGACGAATCTATTAAGCCTAATTAATCCATCATTAGCAAATGGTTACTGTAGCACCACATTGTCAAATCATGGACTGATGGATTAACTAGGCTTAATAGATTCGTCTCGTGATTTAGCCTAGGGGTTCTGCTATTAGTTTTGTAATTAGCTCATGTTTAATCCTCCTAATTAGCATCCGAACATCCGACGTGACAGGGCTAAAGTTTAGCCCTTGGTATCCAAACACCCCCACAGTAATGATCACCCTGTCTTCAGCTGCTTATTGTCCGTGATGGGTGAGAAT…	361
ba7028	DEL	chr2	46409756	46410176	GTAGATTTAGCAACTTCATGTGTTATGCAGATAGAGACATTTATGGCTCAGCAATTCTTATTTCAAAGGCTTAAACAAAGTCAGTAGATTTAGCAACTTCATGTGTTATGCAGATAGAGACATTTATGGCTCAGCAATTCTTATTTCAAAGGCTTAAACAAAGTCAGTAGATTTAGCAACTTCATGTGTTATGCAGATAGAGACATTTATGGCTCAGCAATTCTTATTTCAAAGGCTTAAACAAAGTCAGTAGATTTAGCAACTTCATGTGTTATGCAGATAGAGACATTTATGGCTCAGCAATTCTTATTTCAAAGGCTTAAACAAAGTCAGTAGATTTAGCAACTTCATGTGTTATGCAGATAGAGACATTTATGGCTCAGCAATTCTTATTTCAAA…	338
ba7030	DEL	chr2	46533505	46533772	GAGGCCTTGTTTAGTTGGTAAATTTGGGAGATGCAAAATTACTGTACCAGCACTGTAGCGTTTTGTTTGTATTTGTGAATTATTGTCCAAATATTGACTAATTAGGCTCAAAAGATTCGTCTCGCAAAGTATAACAAAACTGTGCAAATAGTTTTTAATTCCATCTACATTTAGTACTCCATGCATGTACCGCAAGTTTGATGTGATGGGGAATCTTCTTTTTACATAGTGTCAAAGTTGGGAGTTGGGGGATAACTAAACATGGCC	269
ba7036	DEL	chr2	46579354	46579694	GTCTAATAGGCGGTCTCATGTATTGACAAGTAATGTATTGACAAGTAATCTTGAGATAATTTAACAGGTAACCTGTACAATAAGTTGTCATATAAGTTGTCTGGTAGTGGTATATAATTCCTTAATTTATGCATAAGAAAAATAAAATATTATGAGTTGCATGGCAACAATAACTCGTACCATGGTTGTTAAGTTGTCTCGTAGTCCTACAATTTAGCTCATGAGGTGGTTGTTTCGTGAAGCAACGACCTCTTTCTCTCTCCTCGCTCTCTCTCCTCCACATCATCAAAAATCTTATGTGGCACTGCATGAGATGACCTATGAAACTGCTGACGTGTAG	356
ba7041	DEL	chr2	46661635	46661985	AGTTACTCCCAACTCCCAACTTTGACACTATGCAAAAAGAAGATTCCCCATCACATCAAACTTGCGGTACATGCATGGAGTACTAAATGTAGATGAAATTAAAAACTAATTGCACAGTTTTGTTGTACTTTGCGAGACGAATCTTTTGAGCCTAATTAGTCAATATTTGGACAATAATTCACAAATACAAACGAAACGCTACAGTATGCTACAGTGCTGTAACAGTAATTTGACACCTCCAAACTTTGGCAACTAAACAAGGCCTAAATGTTGATAAGAAAGTATGAAGTTTGAATCTCAAAATACATGGGTGTCTTATAAAAAAAGAAATGTAGGGAGTACAATTTGTT	359
ba7044	DEL	chr2	46774715	46775035	ACTTTAGCCCTGTCACATCACACGTTCAGATGCTAATTAGGAGGACTAAATATGAGCTAATTAAAAAACCAATAGCAGAACCCATAGGCTAAATCGCGAGACGAATCTATTAAGCCTAATTAATCCATCATTAGCGAATGGTTACTGTAGCACCACATTGTCAAATCATGGACTAATTAGGCTTAATAGATTCGTCTCGCGATTTAGCCTACGGGTTCTGCTATTAGTTTCGTAATTAGCTCATGTTTAGTACTCCTAATTAGCATCCGAACATTCCGATGTGACAGGGCTAAACTTTAACCCTGTATCCAAATGCTCCT	356
ba7046	DEL	chr2	46894374	46894738	GTTTTCTTCCCGTGTCTTATTTTTAGCACGTGTCACATCGAATGTTTAGATACTAATTAGGAGTAGTAAACGTAGACTATTTACAAAACCAATTACATAAGTGGAATCTAAACGGCGAGACGAATCTATTAAGCCTAATTAAGCCTAATTAATCCATCATTAGCAAATATTTACTGTAGCAACACATTGTCAAATCATGGACTAATTAGGCTTAACAGATTGGTCTCGCCGTTTAGATTCGTCTTATGTAATGGGTTTTGTAAATAGTCTAAGTTTAATACTCCTAATTAGTATCTAAACATTCGATGTGACACGTGCTAAAAATAAGACACGGGAAGAAAACGCCAGGGTTTCTTTCCTTTTG	338
ba7051	DEL	chr2	47026037	47026394	GGCCTGTTTTCTTCCACTTGCTAAACTTTAGCACCCGTCACATCGAATGTTTAGATACTAATTAGGAGTATTAAACGTAGACTATTTACAAAACCCATTACATAAGACGAATCTAAACGGCGAGACGAATCTATTAAGCCTAATTAGGACATGATTTGACAATGTGTTGCTACAGTAAACATTTGCTAATGATGGATTAATTAGGCGTAATTAAGCTTAATAGATTCGTCTCGCCGTTTAGATTCCACTTATGTAATGGGTTTTGTAAATAGTCTACGTTTAATACTCCTAATTAGTATCTAAACATTCGATGTGACACGTGCTAAAAATAAGACACGGGAAGAAAACGCCCCCTTT	356
ba7056	DEL	chr2	47284543	47284887	TCGTCTAATAGGCGGTCTCATGCATTGACACGTAATCTTGAGACGATTTAACACGCAACTTGTACAGTGGGTTGTCCTATAAGTTGTCTGGTAGTGGTATGTAATTCCTTAATTTGTGCATAAGAAAAATAAAATATTATAAGTTGCATGGTAACAATAACTCGTACAATGGTTGTTAAGTTGTCTCGTAGTCCTACAATTTAGCTCATGAGGTGGTTGTTTCGCGAAGCAACAACCTCTTTCTCTCTCCTCGCTCTCTCTCCTCCACATCATCAAAAATCCTACGTGGCACTGCATGAGACGACCTATGAGACCGCTGACGTGTAGCAATGTACTTGCCCTAA	370
ba7060	DEL	chr2	47394909	47395244	GTCTTATTTTTAGCATGTGTCACATCGAATGTTTAGATACTAATTAGGAGTAGTAAACGTAGACTATTTACAAAACCAATTACATAAGTGGAATCTAAACGGCGAGACGAATCTATTAAGCCTAATTAGTCCATGATTTGACAATGTTTTGCTACAGTAAACATTTGCTAATGATGGATTAATTAGGCTTAATTAAGCTTAATAGATTCGTCTCGCCGTTTAGATTCCACTTATGTAATTGGTTTTGTAAATAGTCTACGTTTACTACTCCTAATTAGTATCTAAACATTCGATGTGACGGGTGCTAAAGTTTAGCAAGTGGAAGAAAACATGCC	357
ba7068	DEL	chr2	47628714	47628974	CCCAAAATCCCAACTTTGACACTATGCAAAAAGAAGATTCCCCATCACATCAAACTTACGATACATGCATGGAGTACTAAATGTAGATGAAATCAAAAACTAATTGCACAGTTTTGTTGTACTTTGCGAGACGAATCTTTTGAGCCTAATTAGTCAATGTTTGGACAATAATTTACAAATACAAACGAAAATGCTACAGTTGCGCATTTATGGCAAACTCCCAACTTTGGCACTCCCAAATTGGAACTAAACAAGGCCTA	280
ba7070	DEL	chr2	47666217	47666542	AGTTTAACACCCGTCACATTGGATGTTTGAATGCTAATTAGGAGTATTAAATATAGGCTAATTACAAAACTAATTGCACAGATGGAGTGTAATTCGCGAGACGAATCTATTAAGCCTAATTAGTACATGATTTGACAATGTAGTGCTACAGTAACCATTTGCTAATGATGGATTAATTAGGCTTAATAGATTCGTCTCGCGAATTAGCATAGGGTTCTGCAATTAGTTTTATAATTAGGTCATATTTAGTTCTCCTAATTAGCATCCGAACATTCGATGTGACACTGTTAAATTTTAACACCTCGTGTCCAAACACCCCCCAAGT	342
ba7072	DEL	chr2	47708017	47708356	GAGAGAGAGAGAGAGAGAGAGAGAGAGAGAGAGAGAGAGAGAGAGAGAGAGAGAGAGAGAGAGAGAGAGAGAGAGAGAGAGAGAGAGAGAGAGAGAGAGAGAGAGAGAGAGAGAGAGAGAGAGAGAGAGAGAGAGAGAGAGAGAGAGAGAGAGAGAGAGAGAGAGAGAGAGAGAGAGAGAGAGAGAGAGAGAGAGAGAGAGAGAGAGAGAGAGAGAGAGAGAGAGAGAGAGAGAGAGAGAGAGAGAGAGAGAGAGAGAGAGAGAGAGAGAGAGAGAGAGAGAGAGAGAGAGAGAGAGAGAGAGAGAGAGAGAGAGAGAGAGAGAGAGAGAGAGAGAGAG	380
ba7075	DEL	chr2	47796235	47796567	TAAAGTTTAACACCCGTCACATCGGATGTTTGGATGCTAATTAGGAGTATTAAATATAGACTAATTACAAAACTAATTGCACAGATGGAGTGTAATTCGCGAGACGAATCTATTAAGCCTAATTAGTCCATGATTTGACAATGTGGTGCTACAGTAACCATTTGCTAATGATGGATTAATTAGGCTTAATAGATTCGTCTCGTGAATTAGCACAGGGTTCTGCAATTAGTTTTATAATTAGTTCATATTTAGTTCTTCTAATTAGCATCCGAACATCCGATGTGACACTGTTAAAGTTTAACACCTCGTATCCAAACACCCCCGTTTGATTT	344
ba7076	DEL	chr2	47886705	47886959	AACTCCCAACTTTGACACTATGCAAAAAGAAGATTCCCCATCACATCAAACTTGCGGTACATGCATGGAGTACTAAATGTAGATGAAATTAAAAACTAATTGCACAGTTTTGTTGTACTTTGCGAGACGAATCTTTTGAGCCTAATTAGTCAATATTTGGACAATAATTCACAAATACAAACGAAACGCTACAGTGTGCTACAGTGCTGTAACAGTAATTTGGCCCCTCCCAAATTCCCCAACTAAACAAGGCC	281
pD9032	DEL	chr2	48078730	48079083	TCTAAGGGGGTGTTTTCTTCCACTGACTTATTTTTAGCACGTGTCACATCAAATGTTTAGATACTAATTAGGAGTATTAAACGTAGACTATTTACAAAACCTATTACATAAGACGAATCTAAACGGCGAGACGAATCTATTAAGCCTAATTAATCCATCATTAGCAAATGTTTAATGTAGCAACACATTGTCAAATCATGGACTAATTAGGCTTAATAGATTCGTCTCGCCGTTTAGATTCGTCTTATGTAATGGATTTTGTAAATAGTCTACGTTTAATACTCCTAATTAGTATCTAAACATTCGATGTGACGGGTGCTAAAAATAAGTCAGTGGAAGAAAACGGGGCCTAA	348
ba7083	DEL	chr2	48100723	48101049	GGCTAAATTTTAGCCCCTGTCACATCGGATGTTTGGACACTAATTAGGAGTATTAAACATAGTCTAATTACAAAACTAATTGCACAACCCCTAGGCTAAATCGCGAGACGAATCTATTAAGCCTAATTAATCCATCATTAGCGAATGGTTACTGTAGCACCACATTGTCAAATCATGGACTAATTAGGCTTAATAGATTCGTCTCGCGATTTAGCCTATGGGTTCTGCTATTGGTTTTTTAATTAGCTCATATTTAGTCCTCCTAATTAGCATCTGAACGTGTGATGTGACAGGGCTAAAGTTTAGCCCCTGACATCCAAACGCCC	347
ba7084	DEL	chr2	48166716	48167142	TAGTTACTACGCGTACTGATGCGCCAGTCCCGGTGCAAGATTTTATTGTACTGTCAAGGTCTTAGACGAGGATGGGAGTGTTTGGGAGACAGGGGCTAAACTTTAACCCTGTCACATCAGATATTTGACACTAATTATAAGTATTAAACATAGGTTAATTACAAAACTAATTGCACAACCCTTAGACTAAATCGCAAGACGAATCTATTAAGCCTAATTAGTCCATGATTTGACAATGTGTTGCTACAGTAAATATTTGCTAATGATGGATTAATTAGGCTTAATTAAGCTTAATAGATTCGTCTCGCCGTTTAGATTCGTCTTATGTAATGGGTTTTGTAAATAGTCTACGTTTAATACTCCTAATTAGTATCTAAACATTCGATGTGACACGTGCTA…	381
ba7086	DEL	chr2	48323361	48323839	TCTCTTATCCAGGGAAAAGGAAGCAGTAAAACAGTTTTCAGCATGCTAGGTATGTGAGCATTGGTAGTAACTATCAACGAGACCATGCGAAAGCATCAACTCAGCTTAGCCAGCAATATGCAAGCAAAGTGTTCTGGAGGACTGCGGCTCAACTTAGCAACGGGACAAACCATATTTCGCATGCACAGGCCAAGTACGGAGGTATGCTCCATCTCCATGCCTTACATTTCCAGAAGAGACTGCTGAAGCTCATACAGGACACAAAACTAAACCCGTTCCTTGAATGAGCCATTTTCTGCATGCTTCATGTGATCAAATCTGATACTCTCCCACTGAACCTATATAAGGAAAACATACTGTTAAATTGTACAGTTCATCACAGCAGATATAACACAAATC…	102
ba7088	DEL	chr2	48411532	48411955	TTCCCCATCACATCAAACTTGCGGTACATGCATGGAGTACTAAATGTAGATGAAATTAAAAACTAATTGCACAGTTTTGTTGTACTTTGCGAGACGAATCTTTTAAGCCTAATTGCCTGCCGGAGTTACCGGCGCAGAAGATCAGGGGTGGGTGCGATTCTGAGGTGACCGAGCTTGTGGAATCCATGCAGGCCAGCACGCAAGTTGCCCCTGGTTACTTCACTCCCAACTCCCAACTTTGGTACTATGCAAAAAGAAGATTCCCCATCACATCGAACTTGTGGTACATGCATGGAGTACTAAATGTAGATGAAATTAAAAAGTAATTGCACAGTTTTGTTGTACTTTGCGAGACGAATCTTTTGAGCCTAATTAGTCAATATTTGGACAATAATTCAC…	263
ba7091	DEL	chr2	48484392	48484553	TGTTCGCTTCAGCTTATTCAGCCGGCTTATCAGCCACAAAACAGTGTTTTCCTCTCACAACAAATCAGCCGTTTCAGCTTTTCAGCCAGCTTATAAGTTGAAGCGAACAGGCCCATATTGATAACATTTCAAAAGTTCTTGTCCAGCTTTTTGATACTTGT	129
ba7092	DEL	chr2	48488102	48488598	GCACAACTTTCAGAGCCCCTCACAATGCAATTATCATGATGGCACGAACGCAATTACACAACCATTCCAAGCTTTAGACTGAAGGACAGCGTCTCTTTCAGATCCACGATCCAACAGGTACAAAAGCTGCTACCGATCGCTAGAGAACTGGACACGAAGCAATGGTACGGTTGGCCGTCAGTAACTACGCTACACTGCTTTATCCAACAGATGCAAAGCCTGTCGGCTGAAAAACTGAAACGGCTGATTTGTTGTGAGAGAAAAATACTGTTCGGTGGCTGATAAGTCGGCTGATAAGCTGAAGCGAAGGCAACCAACTTCACGGGTCCTTGCGCCTCCAGCTCCATTATTGTACAGCTCCCTTCCCTGCGTTTCTATTGGGTGCGTGCATGCTTCCGG…	102
ba7096	DEL	chr2	48600397	48600735	CGTTTTCTTCCCGTGTCTTATTTTTAGCACCCGTCACATCGAATGTTTAGATACTAATTAGGAGTAGTAAACGTAGACTATTTACAAAACCAATTACATAAGTGGAATCTAAACGGCGAGACGAATCTATTAAGCCTAATTAATCCATCATTAGCGAATGGTTATTGTAGCACCACATTGTCAAATCATGGACTAATTAGGCTTAATAGATTCGTCTCGCCGTTTAGATTCCACTTATGTAATTGGTTTTGTAAATAGTCTACGTTTACTACTCCTAATTAGTATCTAAACATTCGATGTGACGGGTGCTAAAGTTTAGCAAGTGGAAGAAAACAGGC	363
ba7097	DEL	chr2	48600940	48601219	AAATTGGGCCTTGTTTAGTTGGGGAATTTGGGAGGTGCCAAATTACTGTTACAGCACTGTAGCACACTGTAGCGTTTCGTTTGTATTTGTGAATTATTGTCCAAATATTGACTAATTAGGCTCAAAAGATTCGTCTCGCAAAGTACAACAAAACTGTGCAATTAGTTTTTAATTTCATCTACATTTAGTACTCCATGCATGTACCGCAAGTTTGATGTGATGGGGAATCTTCTTTTTGCATAGTGTCAAAGTTGGGAGTTGGGAGTAACTAAACATGAC	283
ba7109	DEL	chr2	48777282	48777588	CTTTCCTTTCTTTCCCCACATCTCCTCTGTCTCAGGCCTTGTTTAGTTGGCGAATTTGGGAGGTGCCAAATTACTGTTACAGCACTGTAGCACACTGTAGCGTTTCGTTTGTATTTGTGAATTATTGTCCAAATATTGACTAATTAGGCTCAAAAGATTCGTCTCGCAAAGTACAACAAAACTGTGCAATTACTTTTTAATTTCATCTACATTTAGTACTCCATGCATGTACCGCAAGTTTGATGTGATGGGGAATCTTCTTTTTGCATAGTGTTAAAGTTGGAAGTTGGGAGTAACTAAACATGG	276
ba7110	DEL	chr2	48785057	48785384	AAACTTTAACAGTGTCACATCGGATGTTCGGATGCTAATTAGAAGAACTAAATATGAGCTAATTATAAAACTAATTGCAGAACCCTGTGTTAATTCGCGAGACGAATCTATTAAGCCTAATTAGTCCATGATTTTGACAATGTGGTGCTACAGTAACCATTTGCTAATGATGGATTAATTAGGCTTAATAGATTCGTCTCGTGAATTATACTCCATCTGTGCAATTAGTTTTGTAATTAGCCTATATTTAATACTCCTAATTAGCATCCAAACATCCGATGTGACGGGTGTTAAAGTTTAACAGCTGGTTGCCAAACAGGCTTGTTA	351
ba7118	DEL	chr2	48961717	48961897	TGGCTGCCCTGCCACAGAGCCCACAGCCCCGGCGCCGGCGTGCACATTGCAGAGAGCTTAAAAAAAAGTTAGGGTAATTGGTCGCTGATGCGGCGGCCAAGCCTGCTCACCTGGGACGCCGGCGGCGGCACATGGCCCCCCTGCCACAGAGCCCACAGCCCCGGCGCCGGCGTGCACATT	172
ba7123	DEL	chr2	48984191	48984303	CGCCGAGGGCATATCCATAAGAGTTCGCAGTTCACAAGGCTGGGTTTCATGGATATACTTGTCTGGATTTCACAAATATTGAAAGAAAATATGTACTTGGCTGGATTTCATA	133
ba7124	DEL	chr2	48995431	48995610	GCGCCAGCTTGTCCCCGCCATTGTTTATCCCTCTCTGTACACGTCTTGTTCCAGCTGCATGCCTAGCGTAGCCTAGATGATCGCATCCACCCGGCCGGCCGGTGTGGCGGCGGAGGTCGCCGGCGCCAGCTTGTCCCCGCCATTGTTTATCCCTCTCTGTACACGTCTTGTTCCAGCTG	130
ba7125	DEL	chr2	49004876	49005246	TAGGGGGTGTTTGGCAACACCCTGTTAAAGTTTAACACCTGTGTCACATCGGATGTTTGATACTAATTAAGAGTATTAAATATAGTTTAATTACAAAACTAATTGCACAGATGGAGTCTAATTCGCGAGACGAATCTATTAAGCCTAATTAATCCATCATTAGCAAATGGTTACTGTAGCACCACATTGTCAAATCATGGACTAATTAGGCTTAATAGATTCGTCTCGCGAATTAGCACAGGGTTCTGCAATTAGTTTTATAATTAGCTCATGTTTAGTCCTCCTAATTAGCATCCAAACATCCGATGTGACACTGTTAAAATTTAGCACCTCGTATCCAAACACCCCCTTATCTTCAGATTTCTCACGT	348
ba7126	DEL	chr2	49023015	49023527	TTGCCGTAACGGAGCGGTTGACAAGTTACCAAAATGCCCACAGTTCCCTCCCATCTTCATTTTGACGAAGTGATGATAACACTGGCTTCTACTCTTATCATTGACTATTAGAAATTTGTTTGAAAAAGATGGAGAGTCTATACTTGAAGCCGATTACAAGTGTTTAGGAGGCTTTTGTCAGGGATAGCTTGACTACTATAAAATATGTAGGCTCGTTGGGCCTGTTCGCTTCAGCTTATAAGCCGGCTGAAAAGCTGAAACAGCTGATTTGTTGTGAGAGGAAAACACTGTTTGGTGGCTGATAAGCCGGCTGAATAAGCTGAAGCGAACAGGCCCGTTATCTTTTTAAACGGACTAGTGTAACAATATAATTTAAGCTCAAATTTTATGTTCAATAAG…	108
pD9082	DEL	chr2	49023232	49023355	GGGCCTGTTCGCTTCAGCTTATAAGCCGGCTGAAAAGCTGAAACAGCTGATTTGTTGTGAGAGGAAAACACTGTTTGGTGGCTGATAAGCCGGCTGAATAAGCTGAAGCGAACAGGCCCGTTA	122
pD9087	DEL	chr2	49044456	49044683	GAAAGCTGAGGGTCTAAAAGTTGAAATAAATAGACCCTATTTAGATTATGAGTGGGTATGATTGTTGTTTGCAGGCTGGCTTTAAGGAAAGCTGGCTTAATAAAAAGCTAAAAAAGCTGGTAAGAAGAGTGGACTGTTAGATTGTGAAATCTGGGCAAGCTGAACTATGGAATCCGCGGTAAAAAAAATCAGGTGTTTGTTTCAGGTAGGGATTATAAAAGTTTAAA	223
ba7140	DEL	chr2	49173066	49173603	AGCTACCGAGCCACCCCGCTTCATATTAGGTGAAAATCACCCTCCCCTCCTCCCGCATCTCTCTCCCTCTCTCGCATCTCTAACCTCCCCCTTGTCTCCGCTCGAGCTGCCCCTGCTCCACCATCTCCCTCCGCCCAAGGCTCGCTGCCCCACTATCTTCCTCCGCCGACCGCGCCACCCCTCCATCTCCGATCTCCGCCCGCCGGCCGTCTTCTTCCCCTCAGCACGAGCCGCGCCACCCCATCATCCCCCCCCCCCCCCCCCCCCCCCCCCCCCCCCCCCCCCCCCCCCCCCCCCCCCCCCCCCCCCGCCGGCCGTCTTCTTCCCCTCAGCACGAGCCGCGCCACCCCATCATCTCCTCCCCGGCATGCCGCACACCAGTCCCTGGACACGAGAGTG…	102
ba7142	DEL	chr2	49197926	49198046	AAGGGCCTGTTCGCTTCAGCTTATAAGCCGGCTGAAAAGCTGAAACGGCTGATTTGTTGTGAGAGAAAAACACTGTTTGGTGGCTGATAAGCCGGCTGAATAAGCTGAAGCGAACAGGCC	131
ba7169	DEL	chr2	49207897	49208262	TGCCTAGCTCCTGCCCCGAGTGGCACTCCCCCATGTGGATCTCCAAACATTGGCCCTTGTTTACTTCCCTTCAAACTCCCAACTTTAACACTATGCAAAAAGAAGATTCTCCATCACATCAAACTTACGGTACATGCATGGAGTACTAAATGTAGACGAAATTAAAAACTAATTGCACAGTTTTGTTGTACTTTGCGAGACGAATCTTTTGAGCCTAATTAGTCAATATTTGGACAATAATTCACAAATACAAACGAAACGCTACAGTGTCGCATTTATGACAAAATGCCAATTTGGCACCTTCCAACTTGGAAAGTAAACAAGGGTCAAGAAACAATCAGCAGAAGCTTTGCTGTCCTTGTGCT	296
ba7173	DEL	chr2	49350483	49350746	GGGATGGAGGTGTGTGTTGCCATTTGCCAAACCAACTTGTAAGTAAGATGATTCAAGTTTATTCCCGCCTGCCTATGTATTGCCTGCAGAGTCCAAGAGACATCAGTGACAGTCAATCATATTCTGTACCATCATCTCACTTAACATCCCATAACTCTCAAACAAGCGAAAGACATTCGCTAGGCATAAACGCATTATGGTTTTCATTGATATGACACCTACTTGCCCACAATTTGTTATTTTAAAGTGGGAGGTGGGGGGGG	275
ba1	DEL	chr3	20136	20464	AGGGGCTAAACTTTAGCCCTGTCACATCACACGTTCAGATGCTAATTAGGAGGACTAAATATGAGCTAATTAAAAAACCAATAGCAGAACCCATAGGCTAAATCGCGAGACGAATCTATTAAGCCTAATTAATCCATCATTAGCGAATGGTTACTGTAGCACCACATTGTCAAATCATGGACTAATTAGGCTTAATAGATTCGTCTCGCGATTTAGCCTAGGGGTTGTGCAATTAGTTTTGTAATTAGACTATGTTTAATACTCCTAATTAGTGTCCAAACATCCGATGTGACAGGGGCTAAAATTTAGCCCCTCCCTGCCAAACACC	354
ba2	DEL	chr3	81805	81989	GGGGGGGGGGGGGGGGGGGGGGGGGGGGGGGGGGGGGGGGGGGGGGGGGGGGGGGGGGGGGGGGGGGGGGGGGGGGGGGGGGGGGGGGGGGGGGGGGGGGGGGGGGGGGGGGGGGGGGGGGGGGGGGGGGGGGGGGGGGGGGGGGGGGGGGGGGGGGGGGGGGGGGGGGGGGGGGGGGGGGGGG	354
ba3	DEL	chr3	120173	120394	ACTTTTAGAATAACCATACAAGTAAAGAGTTTCACACACAATTCACATAATTACATCTCCATGTTCATGACTTGTGAAACATAGTCATCAACTAATACATGTGCTAGTCTAATATTCATGTGTGTCCTCACATGAACTCCGACTAGGGATAACTTTTAGAATAACCATACAAGTAAAGAGTTTCACACACAATTCACATAATTGCAAATCAATTCAAGTAG	156
ba7	DEL	chr3	155873	156141	TGATGGCCATCTTGGACCCTGTACATATAGTTCAAGAGAATTAGTTTAGTGAGATAAATCTCAAATGTGTACCTTGTAGATATTTATGCACTCACTGTTTCAGGTGGGCAAGAAATTATCAGAACTGATCCGCGATACCAGTGCCCAGACATCTGGGGGTGATAGTGGAAGATGGCAAGCTGAGCTGACCCAAGTGGCAATTGAACTAATTGGGGTAAGATCTTACGTCTTATGTGATTGTAGATATAACTTTTCCGTATTTAGAACC	125
ba11	DEL	chr3	368106	368577	GGGTGTTTGGGAAACACCTGTTAAAGTTTAANNNNNNNNNNNNNNNNNNNNNNNNNNNNNNNNNNNNNATTACATAATTACTTGCACAGTTGGAGTGTAATTCGCGAGACGAATCTATTAAGCCTAATTAGTCCATGATTTGACAATGTGGTGCTACAGTAACCATTTGCTAATGATGGATTAATTAGGCTTAATAGATTCGTCTCGCGAATTAGCACAAGGTTCTGCAATTAGTTTTATAATTAGCTCATGTTTAGTCCTCCTAATTAGCATCCAAACATCCGATGTGACACTGTTAAAGTTTAGCACCTCGTATCCAAACAGCCCCTTATATTTCTGCAACATCCATCTTCCTGTTTTTCTCCAATCCTCCTCCATGATTTCCATCTGCTCATCTGC…	341
ba14	DEL	chr3	433968	434210	CCATTTGTGCTGACCTGAATGTTAGAACCCTTTGGCTGTCTCATAACTTTTGATCATCAGACATCCTGGAGTACCTGTTTTGAGAGCTTGGTCCACTTGTGTTGTCAACATTTCAGCTGTAAACCACTGCTGCATATTCTTATACTAAAACTACAAGTTTCTGTTGTACATAATTAAGTAATAGGAGTTGTATATCACAGTTAAAGTTTGGCACCATATTTTCTGTTAGTCATGTGTTAGCC	236
ba17	DEL	chr3	455662	455996	TTTTGCTTTCGGGGGTGTTTGGATACGAGGTGTTAAACTTTAACAGTGTCACATCGGATGTTCGGATGCTAATTAGGAGAACTAAATATGAGCTAATTATAAAACTAATTGCAGAACCCTGTGCTAATCCGCGAGACGAATCTATTAAGCCTAATTAGTCCATGATTTGACAATGTGGTGCTACAGTAACCAATTGCTAATGATGGATTAATTAGGCTTAATAGATTCGTCTCGCGGATTAGCACAGGGTTCTGCAATTAGTTTTATAATTAGCTCATATTTAGTTCTCCTAATTAGCATCCGAACATCCGATGTGACACTGTTAAAGTTTACC	324
ba18	DEL	chr3	495522	495809	AGTTTAATTAGGAGTATTAAATATAGTCTAATTATAAAACTAATTGCACAGATAGAGTCTAATTCGCGAGACGAATCTATTAAGCCTAATTAATCCATCATTAGCAAATGGTTACTGTAGCACCACATTGTCAAATCATGGACTAATTAGGCTTAATAGATTCGTCTCGCGAATTAGCACAAGGTTCTGCAATTAGTTTTATAATTAGCTTATGTTTAGTCCTCTTAATTAGCATCCGAACATCCGATGTGACACTGTTAAAGTTTAGCACCTCGTATCCAAACAGC	318
ba19	DEL	chr3	499652	499991	ATACGAGGTGCTAAACTTTAACAGTGTCACATCGGATGTTTGGATGCTAATTAGGAGGACTAAACATGAGCTAATTATAAAACTAATTGCAGAACCTTGTGCTAATTCGTGAGACGAATCTATTAAGCCTAATTAGTCCATGATTTGACAATGTGGTGCTACAGTAACCATTTGCTAATGATGGATTAATTAGGCTTAATAGATTCGTCTCGCGAATTAGCACAAGGTTCTGCAATTAGTTTTATAATTAGCTCATGTTTAGTCCTTCTAATTAGCATCCGAACATCCGATGTGACACTGTTAAAGTTTAGCACCTCGTATCCAAACAGCCCCTAATAT	352
ba22	DEL	chr3	549290	549545	AACTCCCAACTTTGACACTATGCAAAAAGAAGATTCCCCATCACATCAAACTTGCGGTACATGCATGGAGTACTAAATGTAGATGAAATTAAAAAGTAATTGCACAGTTTTGTTGTACTTTGCGAGACGAATCTTTTGAGCCTAATTAGTCAATATTTGGACAATAATTCACAAATACAAACGAAACGCTACAGTGTGCTACAGTGCTGTAACAGTAATTTGGCACCTCCCAAATTCCCCAACTAAACAAGGCCT	276
ba27	DEL	chr3	699370	699694	TGCTAAACTTTAACACTGTCACATCAGATGTTTAGATGGTAATTAGGATGACTAAATATGAGCTAATTATAGAACTAATTGCAGAACCTTGTGCTAATTCGTGAGACGAATCTACTAAGCATAATTAATCCATCATTAGCAAATGGTTACTGTAGCACCACATTGTCAAATCATGGACTAATTAGACTTAATAGATTCGTCTCGCGAATTATACTCCATCTGTGCAATTAGTTTTGTAATTAGCTTATGTTTAGTATTCCTAATTAGCATCCAAACATTCGATGTGACAGGTGTTAAATTTTAATAGGGTGTTCCCAAACACCC	335
pD35	DEL	chr3	1130871	1130980	CCACCCCCGATCTTCATACTCTTGCATACATACAATTTATGATGAATATTGAATAATAATTAACGATTAATGCATCTAATTGAAGAGCTGCAGTGTATGATTGCACCCC	102
pD46	DEL	chr3	1180837	1181194	ACTTCGGGGGTGTTTGGATAGCAGGTGCTAAATTTTAGCACCTGTCACATCGGATGTTTGGACACTAATTAGAAGTATTAAACATAGTCTAATTACAAAACTAATTGCAGAACCCCTAGGCTAAATCGCGAGACGAATCTATTAAGCCTAATTAGTCCATGATTTGACAATGTGGTGCTACAGTAACCATTCGCTAATGATGGATTAATTAGGCTTAATAGATTCGTCTCGCGATTTAGCCTAGGGGTTGTGCAATTAGTTTTGTAATTAGACTATGTTTAATACTCCTAATTAGTGTCCAAACATCCGATGTGACATGTGCTAAATTTTAGCACATGTCTCCCAAACACCCCCTTC	352
ba40	DEL	chr3	1276880	1277127	GAGGTGCCAAATTACTGTTACAGCACTGTAGCACACTGTAGCGTTTCGTTTGTATTTGTGAATTATTGTCCAAATATTGACTAATTAGGCTCAAAAGATTCGTCTCGCAAAGTACAACAAAACTGTGCAATTACTTTTTAATTTCATCTACATTTAGTACTCCATGCATGTACCGCAAGTTTGATGTGATGGGGAATCTTCTTTTTGCATAGTGTCAAAGTTGGAAGTTGGGAGTAACTAAACATGG	274
ba41	DEL	chr3	1279897	1280267	CTTATTTTTAGCACGTGTCACATCGAATGTTTAGATACTAATTAGGAGTAGTAAACGTAGACTATTTACAAAACCAATTACATAAGTGGAATCTAAACGGCGAGACGAATCTATTAAGCCTAATTAAGCCTAATTAATCCATCATTAGCAAATATTTACTGTAGCAATACATTGTCAAATCATGGACTAATTAGGCTTAATAGATTCGTCTCGCCGTTTAGATTCGTCTTATGTAATGGGTTTTGTAAATAGTCTACGTTTAATACTCCTAATTAGTATCTAAACATTCGATGTGACGGGTGCTAAAGTTTAGCAAGTGGAAGAAAACAGGCCCTTAAGCCACCTCCGTCTCTATCATTTCTTGTCCTGC	362
ba42	DEL	chr3	1284404	1284655	TTTGAAGTGCCAAAATCACTGTGCTAGCACTGTAGCATACTGTAGCGTTTCGTTTGTATTTGTGAATTATTGTCCAAACATTGACTAATTAGGCTCAAAAGATTCGTCTCGCAAAGTACAACAAAATTGTGCAATTAGTTTTTAATTTCGTCTACATTTAATACTCCATGCATGTACTGCAAATTTGATGTGATGGGGAATCTTCTTTTTGCATAGTGTCAAAGTTGGAATTTGGGGTGAACTAAACAAGG	283
ba44	DEL	chr3	1316292	1316586	GCATGAATGAAATGAAATAAGGCCGTGTTTAGTTGGGGAATTTGGGAGGTGCCAAATTACTGTTACAGCACTGTAGCACACTGTAGCGTTTCGTTTGTATTTGTGAATTATTGTCCAAATATTGACTAATTAGGCTCAAAAGATTCGTCTCGCAAAGTACAACAAAACTGTGCAATTAGTTTTTAATTTCATCTACATTTAGTACTCCATGCATGTACCGCAAGTTTGATGTGATGGGGAATCTTCTTTTTGCATAGTGTCAAAGTTGGGAGTTGGAAGTAACTAAACATGGCC	277
ba51	DEL	chr3	1518037	1518360	GGTGCTAAACTTTAACAGTGTCACATCGGATGTTTGGATGCTAATTAGGAGGACTAAACATGAGCTAATTATAAAACTAATTGCAGAACCTTGTGCTAATTCGCGAGACGAATCTATTAAGCCTAATTAATCCATCATTAGCAAATGGTTACTGTAGCACCACATTGTCAAATCATGGACTAATTAGGCTTAATAGATTCGTCTCGCGAATTACACTCCAACTGTGCAATTAGTTTTGTAATTAGTCTATATTTACTCCTAATTAGCATCCAAACATCCGATGTGACAGGTGTTAAACTTTAACAGGTGTTTCCCAAACACCC	343
ba53	DEL	chr3	1568627	1568860	TCAGCCGGCTTATCAGCCACCAAACAGTATTTTTCTCTCACAACAAATCAGCCGTTTCAGCTTTTCAGCTGGCTTATAAGCTGAAGCGAACAGGCCCATTGCAATTATAGGTACTAATGTCTCGGCCTTTGCAAAAAAATAGTTCGAGTTTAGTAGCATTATGATACATTGATACCCATACGGCCATGCCTGATAGGCCCAATGGCCGATACTTCCCTTTTTTTTTGTCGTTA	103
ba55	DEL	chr3	1572136	1572354	ACAACCTTCTGTACATGGACTTGACGGTGAAGCAACCTGATTTTTCTAAAATCACTTTGTCCTGCCCCTCGTCCAAATTCACACCCTCTAGCTTGTCCATCAGCGCGTCCCATTCTGCGATCTCTTCCTGGCCAAAGGCCCTTCGGAAATCCACTTTCCAGTTACCCCCTTCGTTACAATCACTCACCAGACGTTTCTATCTAAAGTTTAGGGAAAGT	243
ba60	DEL	chr3	1626870	1627252	TTGTTGTTGTTGTTGTTGTTGTTGTTGTTGTTGTTGTTGTTGTTGTTGTTGTTGTTGTTGTTGTTGTTGTTGTTGTTGTTGTTGTTGTTGTTGTTGTTGTTGTTGTTGTTGTTGTTGTTGTTGTTGTTGTTGTTGTTGTTGTTGTTGTTGTTGTTGTTGTTGTTGTTGTTGTTGTTGTTGTTGTTGTTGTTGTTGTTGTTGTTGTTGTTGTTGTTGTTGTTGTTGTTGTTGTTGTTGTTGTTGTTGTTGTTGTTGTTGTTGTTGTTGTTGTTGTTGTTGTTGTTGTTGTTGTTGTTGTTGTTGTTGTTGTTGTTGTTGTTGTTGTTGTTGTTGTTGTTGTTGTTGTTGTTGTTGTTGTTGTTGTTGTTGTTGTTGTTGTTGT	392
ba62	DEL	chr3	1664341	1664790	ACCGTCAGGATAGGGATTTAACCAGGATTGGTGATGATGCAGCAGGAGGGCACCTTAGGTCCCGTTTGGATACACAATGCTAAACTTTAGCACAGTGCTAAACTTTAGCATCCTCAAATGGAGTGCTAAAGTTTAGCACTTGGGGTTGTTTGGATACAGTGCTAAAGTTTAGCACATTGGGTGAGAAATGACTACATTACCCTCATTTATGACTGGCTTGGGGAAAAGTGGAGAAGAGAGAGGGGGGCAGCAGGGGAAAAAATGGGCTTGGGACCACTTTTAGCACCCATTAGCACCTTTTAGCACCCCTTGGGTGTGCTAAAGAAAATGGGGGTGCTAAACTTTAGCACACCCCTTTTAGCACCCCTGTTTGGGAGCCCAAGTGCTAAAAGGTGCTAA…	388
ba69	DEL	chr3	1935878	1936227	GGTGCTAAACTTTAACAGTGTCACATCGGATGTTCGGATGCTAATTAGGAGAACTACTAAACATGAGCTAATTATAAAACTAATTGCAGAACCCTATGCTAATTGGTGAGATGAATCTATTAAGCCTAATTAATCCATCATTAGCAAATGGTTACTGTAGCACCACATTGTCAAATCATGGACTAATTAGACTTAATAGATTCATCTCGCAAATTATACTCCATCTGTGCAATTAGTTTTATAATTAGCCTATGTTTAATACTCCTAAGTAGCATCCAAACATCCGATGTGACAGGTGTTAAACTTTAACACGGTGTTCCCAAACACCCCCTAAGATTGTTGAAATGGT	352
ba71	DEL	chr3	2033833	2034119	ATCACATCAAACTTGCGGTACATGCATGGAGTACTAAATGTAGATGAAATTAAAAACTAATTGCACAGTTTTGTTGTACTTTGCGAGACGAATCTTTTGAGCCTAATTAGTCAATATTTGGACAATAATTCACCACTATGCAAAAAGAAGATTCTCCATCACATCAAACTTGCGGTACATGCATGGAGTACTAAATGTAGATGAAATTAAAAACTAATTGCACAGTTTTGTTGTACTTTGCGAGACGAATCTTTTGAGCCTAATTAGTCAATGTTTGGACAATAAT	165
ba74	DEL	chr3	2059848	2060240	ACCACGGCATGCACTGGCTTGCAATGCGGTACGGGATATGCAATTAGGGGCTGTTTGGATACGAGGTGCTAAACTTTAACAGTGTCACATCGGATGTTCGGATGCTAATTAGGAGGACTAAACATGAGCTAATTATAAAACTAATTGCAGAACCTTGTGCTAATTCGCGAGACGAATCTATTAAGCCTAATTAATCCATCATTAGCAAATGGTTACTGTAGCACCACATTGTCAAATCATGGACTAATTAGGCTTAATAGATTCGTCTCGCAAATTAGCACAGGGTTCTGCAATTAGTTTTATAATTAGCTCATGTTTAGTGCACCTAATTAGTATCCGAACATCCGATGTGACACTGTTAAAGTTTAACACCTCGTATCCAAACACCCCCT	386
ba82	DEL	chr3	2390257	2390515	ATTTGGGAGGTGCCAAATTACTGTTACAGCACTGTAGCACACTGTAGCGTTTCGTTTGTATTTGTGAATTATTGTCCAAATATTGACTAATTAGGCTCAAAAGATTCGTCTCGCAAAGTACAACAAAACTGTGCAATTAGTTTTTAATTTCATCTACATTTAGTACTCCATGCATGTACCGCAAGTTTGATGTGATGGGGAATCTTCTTTTTGCATAGTGTCAAAGTTGGAAGTTGGGAGTAACTAAACATGGCCGAG	242
ba83	DEL	chr3	2400588	2401027	CTTTGTAAGCCAATGTAAAATTTACCACTAGGGCAGCATAACTTGGTGTTTTTCTATGGCACAGTGAATATAATGTAATGACATGTATCCATCCATGTGGTATCGGCTGAGTGCTGAACACATGGATCTTCCTAGTTCTGTGAGCCAGCTTGTGTTTAGCCATATGAGGCCGTGTTTAGTTGGGGAATTTGGGAGGTGCCAAATTACTGTTACAGCACTGTAGCACACTGTAGCGTTTCGTTTGTATTTGTGAATTATTGTCCAAATATTGACTAATTAGGCTTAAAAGATTCGTCTCGCAAAGTACAACAAAACTGTGCAATTAGTTTTTAATTTCATCTACATTTAGTACTCCATGCATGTACCGCAAGTTTGATGTGATGGGGAATCTTCTTTTTG…	277
ba85	DEL	chr3	2428036	2428412	CATAATACAGCGTATTACTTAGGGGGCGTTTTCTTCCCGTGTCTTATTTTTAGCACGTGTCACATCGAATGTTTAGATACTAATTAGGAGTATTAAACGTAGACTATTTACAAAACCCATTACATAAGACGAATCTAAACGGCGAGACGAATCTATTAAGCCTAATTAGTCCATGATTTGACAATGTGTTGCTACAGTAAATATTTGCTAATGATGGATTAATTAGGCTTAATTAGGCTTAATAGATTCGTCTCGCCGTTTAGATTCGTCTTATGTAATGGGTTTTGTAAATAGTCTACGTTTAATACTCCTAATTAGTATCTAAACATTCGATGTGACGGGTGCTAAAGTTTAGCAAGTGGAAGAAAACAGGCCC	357
ba93	DEL	chr3	2668095	2668468	TAACTTTCTCGTATAAAAAATGTGCATCACATGCCTCTTTAGGGGCTGTTTGGAAGGAGGAGGCTAAACTTTAGCCCTGTCACATCGGATGTTCGGATACTAATTAAGAGGACTAAACATAAGCTAATTACAAAACTAATTGCAGAACCCCTAGGCTAAATCGCGAGACGAATCTATTAAGCCTAATTAGTGCATGATTTGACAATGTGGTGCTACAGTAACCATTCACTAATGATGGATTAATTAGGCTCAATAGATTCGTCTCGCGATTTAGCCTAGGGGTTCTGCAATTAGTTTTGTAATTAGCTTATGTTTAGTCCTCTTAATTAGTATCCGAACATCCGATGTGACAGGGCTAAAGTTTAGCCTCCTC	332
ba100	DEL	chr3	2754958	2755158	GAAGGAGGGAGGAACAGGATGCTGCAGCGGGCGGCGAGCAATGCCTACTCATGGTGGTGGGCGAGCCATGTCCGCAACAAGCCGTGCCAATGAACTTACACAGAAGAGAAGCGACAGATACCCTGCTGAAGAACTCTTGAGCGGAAGGAGGGAGGAACAGGATGCTGCAGCGGGCGGCGAGCAATGCCTACTCATGGTGG	144
ba106	DEL	chr3	2937170	2937526	GATCTAAGGGGCTGTTTGGATACGAGGTGCTAAACTTTAACAGTGTCACATCGGATGTTTGGATGCTAATTAGGAGGACTAAACATGAGCTAATTATAAAACTAATTGCAGAACCTTGTGCTAATTCGCGAGACGAATCTATTAAGCCTAATTAATCCATCATTAGCAAATGGTTACTGTAGCACCACATTGTCAAATCATGGACTAATTAGGCTTAATAGATTCGTCTCGCGAATTAGACTCCATCTGTGTAATTAGTTTTGTAATTAGACTATATTTAATACTCCTAATTAGTATCCAAACATCCGATGTGATGTGACATGTGTTAAACTTTAACAGGTGTTTCCCAAACACCC	360
ba108	DEL	chr3	3019322	3019671	GCTAAACTTTAGCCCTGTCACATCACACGTTCAGATGCTAATTAGGAGGACTAAATATGAGCTAATTAAAAAACTAATAGCAGAACCCATAGGCTAAATCGCGAGACGAATCTATTAAGCCTAATTAATCCATCATTAGCGAATGGTTACTGTAGCACCACATTGTCAAATCATGGACTAATTAGGCTTAATAGATTCGTCTCGCGATTTAGCCTACGGGTTGTGCAATTAGTTTTATAATTAGGCTATGTTTAATACTCCTAATTAGTATCCAAACATTCAATGTGACGGGGATTAATTGAACCCCCTCCCCCAAACACCCCCTTAATTAAGGCCACATGATGAGACT	365
ba111	DEL	chr3	3209195	3209571	TCAACGCAGATGTCTCGTTTAGGGGGTGTTTGGGAAACACCTGTTAAAGTTTAACACCTATCACATCGGATGTTTGGATGCTAATTAGGAGTACTAAACATAAGCTAATTACAAAACTAATTGCACGGATGGAGTATAATTCGCGAGACGAATCTATTAAGCCTAATTAATCCATCATTAGCAAATGGTTACTGTAGCACCACATTGTCAAATCATGGACTAATTAGGCTTAATAGATTCGTCTCGCGAATTAGCACAAGGTTCTGCAATTAGTTTTATAATTAGCTCATGTTTAATCCTCCTAATTAGCATCCGAACATCCGATGTGACACTGTTAAAGTTTAGCACCTCGTATCCAAACAGCCCCTAAGAGTAA	350
ba113	DEL	chr3	3230765	3231124	AAGTTTAACACCTGTCACATCGGATGTTTGGATGCTAATTAGGAGTACTAAACATAAGCTAATTACAAAACTAATTGCACAGATGGAGTATAATTCGCGAGACGAATCTATTAAGCCTAATTAATCCATCATTAGCAAATGGTTACTGTAGCACCACATTGTCAAATCATGGACTAATTAGGCTTAATAGATTCGTCTCGCGAATTAGCACAAGGTTCTGCAATTAGTTTTATAATTAGATCATGTTTAGTCCTCCTAATTAACATCCGATATAATTAGCTCATATTTAGTCCTCCTAATTAGCATCCGAACATCCGATGTGACACTGTTAAAGTTTAGCACCTCATATCCAAACAGCC	384
ba120	DEL	chr3	3361905	3362229	GTGTTAAAGTTTAACACCCGTCACATCGAATGTTTGGATGCTAATTAGGAGTATTAAACATAGACTAATTACAAAACTAATTGCACAGATGGAGTGTAATTCGTGAGACGAATCTATTAAGCCTAATTAGTCCATGATTTGACAATGTGGTGCTACAGTAACCATTTGTTAATGATGGATTAATTAGGCTTAATAGATTCGTCACGTGAATTAGCACAGGATTATGCAATTAGTTTTATAATTAGCTCATGTTTAGTTCTCCTAATTAGCATCCGAACATCCGATGTGACACTGTTAAAGTTTAGCACCTCGTATCCAAACACC	348
ba122	DEL	chr3	3388924	3389202	AGATTCGTCTCGCAAAGTACAACAAAACTGTGCAATTAGTTTTTAATTTCGTCTACATTTAGTACTCCATGCATGTACCGCAAGTTTGATGTGATAGGGAATCTTCTTCTTGCAGGAGGTGCCAAATTACTGTTACAGCACTGTAGCACACTGTAGCGTTTCGTTTGTATTTGTGAATTATTGTCCAAATATTGACTAATTAGGCTCAAAAGATTCGTCTCGCAAAGTACAACAAAACTGTGCAATTAGTTTTTAATTTCGTCTACATTTAGTACTCC	215
ba123	DEL	chr3	3433903	3434220	GGGTAAGGGGGATGAACATTTTTGTTTACCTTTCTGGGGTAAGGGGGATGAACATTTTTGTTTACCTTTCTGGGGTAAGGGGGATGAACATTTTTGTTTACCTTTCTGGGGTAAGGGGGATGAACATTTTTGTTTACCTTTCTGGGGTAAGGGGGATGAACATTTTTGTTTACCTTTCTGGGGTAAGGGGGATGAACATTTTTGTTTACCTTTCTGGGGTAAGGGGGATGAACATTTTTGTTTACCTTTCTGGGGTAAGGGGGATGAACATTTTTGTTTACCTTTCTGGGGTAAGGGGGATGAACATTTTTGTTTAC	369
ba125	DEL	chr3	3438452	3438819	CGAGGAGACATATATGTATTATTCAGGCTTTGTTTGGAAGACCGGGGCTAAATTTTAGCCCCTGTCACATCGTATGTTTGGACACTAATTAGGAGTATTAAACGTAGTTTAATTACAAAACTAATTGCACAACCCCTAGGCTAAATCGTGAGACGAATCTATTAAGCCTAATTAGTCCATGATTTGACAATGTGGTGCTACAGTAACCATTCGCTAATGATGGATTAATTAGGCTTAATAGATTCGTCTCACGATTTAGCCTAGGGGTTGTGCAATTAGTTTTGTAATTAAACTACGTTTAATACTCCTAATTAGTGTCCAAACATACGATGTGACAGGGGCTAAAATTTAGCCCCTCCCTGCCAAA	338
ba129	DEL	chr3	3548271	3548618	TCCACTTGCTAAACTTTAGCACCCGTCACATCGAATGTTTAGATACTAATTAGGAGTATTAAACGTAGACTATTTACAAAACCCATTACATAAGACGAATCTAAACGGCGAGACGAATCTATTAAGCCTAATTAGTCCATGATTTGACAATGTATTGCTACAGTAAATATTTGCTAATGATGGATTAATTAGGCTTAATTAGGCTTAATAGATTCGTCTCGCCGTTTAGATTCGTCTTATGTAATGGGTTTTGTAAATAGTCTACGTTTAATACTCCTAATTAGTATCTAAACATTCGATGTGACACGTGCTAAAAATAAGACACGGGAAGAAAACGCCCCCGTAGT	360
ba130	DEL	chr3	3564440	3564746	CTAAACTTTAGCCCTGTCACATCACACGTTCAGATGCTAATTAGGAGGACTAAATATGAGCTAATTAAAAAACTAATAGCAGAACCCATAGGCTAAATCGCGAGACGAATCTATTAAGCCTAATTAGTCCATGATTTGACAATGTGGTGCTACAGTAACCATTCGCTAATGATGGATTAATTAGGCTTAATAGATTCGTCTCGCGATTTAGCCTACGGGTTCTGCTATTGGTTTTTTAATTAGCTCATATTTAGTCCTCCTAATTAGCATCTGAACGTGTGATGTGACAGGGCTAAAGTTTAGCCC	328
ba142	DEL	chr3	3906155	3906371	GGTTACTGTAGCACCACATTGTCAAAATATGGACTAATTAGGCTTAATAGATTCGTCTTGCGAATTAGACTCCATCTATGCAATTAGTTTTATAATTAAACTATGTTTAATATGAGACGAATCTATTAAGTTAAGCCTAATTAATCCATCATTAGCAAATGGTTACTGTAGCACCACATTGTCAAAATATGGACTAATTAGGCTTAATAGATTCGT	155
ba151	DEL	chr3	4157322	4157634	TCTGCTTGCCCAAATAAGAAGGATTCTGATGTAAGGAAATGCTATGAATGTGGCACCCCTGGGCACCTCTCTTCTGCTTGCCCAAATAAGAAGGATTCTGATGTAAGGAAATGCTATGAATGTGGCACCCCTGGGCACCTCTCTTCTGCTTGCCCAAATAAGAAGGATTCTGATGTAAGGAAATGCTATGAATGTGGCACCCCTGGGCACCTCTCTTCTGCTTGCCCAAATAAGAAGGATTCTGATGTAAGGAAATGCTATGAATGTGGCACCCCTGGGCACCTCTCTTCTGCTTGCCCAAATAAGAAGGAT	295
ba153	DEL	chr3	4290406	4290754	TTAGGGGGTGTTTGGGAGGAGGGGGCTAAATTTTAGCCCCCGTCACATCGAATGTTTGGACACTAATTAGGAGTATTAAACTTAGATTAATTACAAAACTAATTACACAACCCCTAGGCTAAATCGCGAGACGAATCTATTAAGCCTAATTAGTGCATGATTTGACAATGTGGTGCTACAGTAACCATTCACTAATGATGGATTAATTAGGCTCAATAGATTCGTCTCGCGATTTAGCCTAGGGGTTCTGCAATTAGTTTTGTAATTAGCTTATGTTTAGTCCTCTTAATTAGTATCCGAACATCCGATGTGACAGGGCTAAAGTTTAGCCTCCTCCTTCCAAACAGC	350
ba158	DEL	chr3	4339710	4340198	GCGTGTGGCGCGTGAAAGGATAGCCCAGCCCATTCATGATGATGGATCCGCCGTCCTGAATTGCAGAGGCAGCTCCACACCTCGGCCCATGACCCATGGATCCACGTCTTGGCGGCGGCGTTCCCATACGTATAACTCGGCACCACTTCGACCTTCGCTCGTTTTGTTGCTGCTGGCATCACCAGACTTGACGACACCCAGATCCACGCGAATGCGATGGCCGATGAACTCGGCGGCGGCTGCGATGGCGGCTTCGGCGGCTGGATACCAGACTTGACGACACCCAGATCCACGCGAATGCGATGGCCGATGAACTCGGCGGCGGCTGCGATGGCGGCTCCGGCGATGGCATCCTTGACCACCTTGTCTCTGCGGCTGTTCCTGCCGGCGCCGGTGGCA…	106
ba161	DEL	chr3	4453331	4453683	GTCCCGTTTTCTTCCACTGATTTATTTTTAGCACCCGTCACATCGAATGTTTAGATACTAATTAGGAGTATTAAACGTAGACTATTTACAAAACCCATTACATAAGACGAATCTAAACGGCGAGACGAATCTATTAAGCCTAATTAGTCCATGATTTGACAATGTGTTGCTACAGTAAACATTTGCTAATGATGTATTAATTAGGCGTAATTAGGCTTAATAGATTCGTCTCGCCGTTTAGATTCGTCTTATGTAATGGGTTTTGTAAATAGTCTACGTTTAATACTCCTAATTAGTATCTAAATATTCGATGTGACACGTGCTAAAAATAAGTCAGTAGAAGAAAACGCCC	356
ba163	DEL	chr3	4497084	4497344	TACTCCCAACTCCCAACTTTGACACTATGCAAAAAGAAGATTCCCCATCACATCAAACTTGCGGTACATGCATGGAGTACTAAATGTAGATGAAATTAAAAACTAATTGCACAGTTTTGTTGTACTTTGCGAGACGAATCTTTTGAGCCTAATTAGTCAATATTTGGACAATAATTCACAAATACAAACGAAACGCTACAGTGTGCTACAGTGCTGTAACAGTAATTTGGCACCTCCCAAATTCCCCAACTAAACACGGC	280
ba166	DEL	chr3	4727378	4727751	CGGCCGAGACAATTGAGGGGGCGTTTGGATGTCAGGGGCTAAACTTTAGCCCTGTCACATCACACGTTCAGATGCTAATTAGGAGGACTAAATATGAGCTAATTAAAAAACCAATAGCAGAACCCATAAAATCGCTCGCGAGACGAATCTATTAAGCCTAATTAGTCCATGATTTGACAATGTGGTGCTACAGTAACCATTCGCTAATGATGGATTAATTAGGCTTAATAGATTCGTCTCGCGATTTAGCCTAGGGGTTGTGCAATTAGTTTTGTAATTAGACTATGTTTAATACTCCTAATTAATGTCCAAACATCCGATGTGACAGGGGCTAAAATTTAGCCCCTCCCTGCCAAACACCCCCTCAAGTTTG	396
ba169	DEL	chr3	4825410	4825657	TCAGTGAGGTATCTGGTTTGGCTTACTGAAGCAAAAAGAACTGATAGCCTGCTATGGATGTGGTTACAATGCGGGAGCAACTCTAAGAGTTTCCTAAAAATTTCTTCCCCAACATTATATATTGGGGGCTTTAATAAAAATTTGTATCTCCAAAATCATGTCATGCCACAGCAGATCTCCAATAATAAACTCCCCAATACTTTAAAACTGCCATGTCAGCACGTATGGGCCCGTGCCATCAGCTCCC	117
ba172	DEL	chr3	4862937	4863100	TACAACCGCAATTCAATGCACAACTGCTCGTTTCCCCGCATTTTGCGCGGGTCAACACGGTTTCCTATATGAGAAACGACTTCTCCCTCTTTTCTTATCATTAACCCTGTTGATTTTACTTATGTAGCATGCAATTTAATGTTATGGAAACTAGACGACATAG	145
ba175	DEL	chr3	4925265	4925589	GGCTAAAGTTTAGCCCTGTCACATCGAATGTTTAAATACTAATTAGGAATATTAAATATAATCTAATTATAAAACTAATTACACATATGGAGTCTAATTCGTGAGACGAATCTATTAATCCTAATCAGTCCATGATTTGACAATGTGGTGCTACAGTAACCATTTGCTAATGATGGATTAATTATGCTTAATAGATTCATCTCGCGAATTCGTCTAGGAGTTCTGCAATTAGTTTTATAATTAGTTCATGTTTAGTCTTACTAATTAGTAGCCGAACATTCGATGTGACAGGACTAAACTTTAGCCCTGTTATCCAAACATCCC	334
ba176	DEL	chr3	4928649	4929029	GAACATGCTTACTGCATGCGCAGCACCGACGCAGTCACATTATAGGCCTAGTTTGGTTCCATTTGCTTATTTTTAAGCAAGTGTCACATCAATATTTAGATACTAATTATGAGTATTAAACGTAGGCTATTTACAAAAACCATTACATAAATGGGGGCGGCGAGACGAATCTATTAAGCCTAATTAGTCCATGATTTGACAATGTGTTGCTACAGTAAACATTTGCTAATGATGGATTAATTAGGCTTAATAGGTTCGTCTCGTTGTTTAGCCTCCACTTATGTAATGAGTTTTGTAAATAGCCTACGTTTAATACTCATAATTAGTATCTAAATATTGATGTGACACTTGCTTAAAAATAAGCAAAGGGAACCAAACGC	287
ba178	DEL	chr3	5011288	5011540	TATATATATATATATATATATATATATATATATATATATATATATATATATATATATATATATATATATATATATATATATATATATATATATATATATATATATATATATATATATATATATATATATATATATATATATATATATATATATATATATATATATATATATATATATATATATATATATATATATATATATATATATATATATATATATATATATATATATATATATATATATATATATATA	262
ba184	DEL	chr3	5078055	5078466	TAAGAGCAACTCCAAGAAGCTGCTAATCTTACCCCCAATATCCTTTTTAGGAAAAAAGAGAGAAAAAATGAACTCCAACAATCCACCTAAACCTTCCCCAATTTTTTAGCGACGCTAAAAAACAGCCTGCCACCGCGTATATTTTAGCGTTGACGTTCCTCCCCCAATCTTGATTCCCGCACGCCCGCGCTTCCCTTCCGATAGGCCCAATACGATGACGTGGCCTGTGTTTGAAATATTGGGGGGCTATTTATTAGCGATCTACTGTGGACTGATATGTTTTAGGGGGAATTTTTTTTGGGAGAATCCTTAATACATAGTTTTAGGGAAGAATTTTTTAGGATACTTGGAGTTGCTCTAAGGAATACAACCTTCTCTAACAGTTACTCCATGCGTATG…	359
ba186	DEL	chr3	5081159	5081471	AGTTGCCAAAGTTTGGAGGTGCCAAATTACTGTTACAGCACTGTAGCATACTGTAGCGTTTCGTTTGTATTTGTGAATTATTGTCCAAATATTGACTAATTAGGCTTAAAAGATTCGTCTCGCAAAGTACAACAAAACTGTGCAATTAGTTTTTAATTTTGTCTACACTTAGTACTCCATGCATGTACCGCAAGTTTGATGTCATGGGGAATCTTCTTTTTGCATAGTGTCAAAGTTGAGAGTTGGGGGTGAACTAAACAAGGACAAGGTCGAGCAGACCTCTAGCAAAGCTTTCTTTCTTTCTTTTTTTTG	188
ba194	DEL	chr3	5153956	5154324	TTCCATTCTTTTTATTCATATGCAAAATTGCTTCGAAGTTCATAGGACTTCAAATACAAAGTATCAAAGCAAAGCAAGAACTTATGTGACACCCGGCCCAATTTGGTTGGCCCAGTGTGGCCCATTAGCGCAAGTGCGCATGTTTAGTACCACATTGCTAGTTTAGCAAGGGTGGAGCCAACTTATAAGCCTTCGTCAACCAGCCATAGCACCTTCGGGTTAATCCTTTTATACAAAGCGAGGACGAAAGTGTAAGCAGGGAGGACGGGGTGTCAACTTATAACCCTTCGTCAACCAGCCATAGCACCTTCGGGTTAATCCTTTTATACAAAGCGAGGACGAAAGTGTAAGCAGGGAGGACGGGGTGT	299
ba195	DEL	chr3	5154879	5155286	CATCTTAGGGCATGTTTGATACACACTTATAATCTTTAGGACTTCACTTTTAGTCCACTTTTAGGACTTGTGCATCCAAACATATGTCATAAAAGTGCATTCATAATGTTTAGGAGTGCTCTTTTCATTAGGAGGACCAAACCATCATAATGGGTCATTTTTCTCCTAAAAGTGGTCCCCAACCCATCATTTACTCCTGTTACCCCTCCCCTTCTCTCTCCACGGTGCTAGAAACGGAGCAGGGGTGGAGTAATTAGGGGTACAAAAGTCATTTCCCCTCTAACATCCTAAAGATTATGATTTCATCCAAACAGCCTACTCATAAATTATAGGACTACCAATTTCTAGCTCCTAAACTTTATGAGTGTCCTAAAGTTTACGAGGGTGTATCCAAACATG…	394
ba197	DEL	chr3	5190339	5190458	TAGCTAGGACGACAGAGAAGATGATGGCAGCCGGGAAGATGACTCGGCTGGCAATTCCGGGGAGAACGAGTCTGCGTGCTTTTCTATATTAGCTTCCTGAAATTGAGAAGCTGTTTTAT	114
ba199	DEL	chr3	5253026	5253363	GAGAAGTCGAGAGCACACGTGACTATACATCCAAGGGCAAGGGCGTGGCAGTGTGTGCTCTAGGCCTCGTTTGGTTCTCAAATTGGGAGCGGTAAAATTTGCGTTTTGTCATAATGCGCAACTGTAGCATTTCGTTTGTATTTGTGAATTATTGTCCAAACATTAACTAATTAGGCTCAAAAGATTCGTCTCGAAAATTAGAACAAAACTGTGCAATTAGTTTTTGATTTCGTCTACATTTAGTACTCCATGCATGTATCATAAGTTTGATGTGATGGGAAATCTTCTTTTTATATAGTGTCAAAGTTGGAATTTTGATGAACAAAACAAGCCCCTG	283
ba202	DEL	chr3	5292030	5292387	CCAACTCCCGGCAAATTTAGGGGGCGTTTGGATGTCAGGGGCTAAACTTTAGCCCTGTCACATCACACGTTCAGATGCTAATTAGGAGGACTAAATATGAGCTAATTAAAAAACTAATAGCAGAACCCATAGGCTAAATCGCGAGACGAATCTATTAAGCCTAATTAATCCATCATTAGCGAATGGTTACTGTAGCACCACATTGTCAAATCATGGACTAATTAGGCTTAATAGATTCGTCTCGCGATTTAGCCTACGGGTTGTGCAATTAGTTTTATAATTAGATACTCCTAATTAGTGTCCAAACATCCGATGTGACAGGGGCTAAAATTTAGCCCCTCCCTGCCAAACAGGGGC	340
ba205	DEL	chr3	5331493	5331906	AGCTTTTCTTGGGTTTTCTCCTTTTATTTACTGCGATTACAAACGCTAAGGGCAAGTACATTGTTACACGTCAGCGGTCTCATAGGTCGTCTCATACAGTGTCACGTAGGATTTTTGATGATGTGGAGGAGAGAGAGCGAGGAGAGAGAAAGAGGTCGTTGCTTCGCGAAACAACCACCTCATGAGCTAAATTGTAGGACTACGAGACAACTTAACAATCATTATACGAGTTATTGTTGCCATGCAATTCATAATATTTTATTTTTCTTATACACAAATTAAAGAATTATATACCACTACCAGACAACTTATAGGACAACTCATTGTACATGTTACCTGTTGAATCATCTCAAGATTACGTGTTGAGACCGCCTATTAGACAACAACAATGTACTTGCG…	367
ba207	DEL	chr3	5349670	5349861	GAGAGAGAGAGAGAGCTTGTGTGGTGGAAGAAGAAAGGAGTACCAGAGGATAAGGATGTAGGAGAGTTTGACTTGGTTCCGTGAACTGCGGCTTCCGATTTTTATTTTCCGCATTGGACTTTCTTCATGAAGCATTACCGATTTTATTTTTGACCGTTGTCATCCCTACTTCTATCCTACGATATCTTGGC	134
ba208	DEL	chr3	5350421	5350678	AGAGAGAGAGAGAGAGAGAGAGAGAGAGAGAGAGAGAGAGAGAGAGAGAGAGAGAGAGAGAGAGAGAGAGAGAGAGAGAGAGAGAGAGAGAGAGAGAGAGAGAGAGAGAGAGAGAGAGAGAGAGAGAGAGAGAGAGAGAGAGAGAGAGAGAGAGAGAGAGAGAGAGAGAGAGAGAGAGAGAGAGAGAGAGAGAGAGAGAGAGAGAGAGAGAGAGAGAGAGAGAGAGAGAGAGAGAGAGAGAGAGAGAGAGAGAGAGA	284
ba212	DEL	chr3	5394361	5394490	AGTTATGCCTTTGGGCCTGTTCGCTTCAGTTTATAAGCCGGCTGAAAAGCTGAAACGGCTGATTTGTTGTGAGAGGAAAATACTGTTTGGTGGCTGATAAGCCAGCTGAATAAGCTGAAGCGAACAAGC	125
ba213	DEL	chr3	5397370	5397777	TTTCATACAGCTAACTGGCATGTCTGGTTAACAAGACGGGGATGTTTGGATAGCAGGTGCTAAAGTTTAGCCCTGTCACATCGGATGTTCGGATGCTAATTAGGAGGACTAAATATGAGCTAATTATAAAACTAATAGCAGAACCCCTGGGCTAAATCGCGAGACGAATCTATTAAGCCTAATTAGACCATGATTTGATAATGTGGTGCTACAGTAACCATTCGCTAATGATGGATTAATTAGGCTTAATAGATTCGTCTCGCGATTTAGCCTAGAGGTTGTGCAATTAGTTTTGTAATTAGTCTATGTTTAATACTCCTAATTAGTGTCCAAACATCTGATGTGACAGGGGCTAAAATTTAGCCCCTCCTGACCTAACAATTTAGCCCATGCCTCCCA…	365
ba214	DEL	chr3	5428720	5429070	TCAAACTTAGGATCTGTTTGGATACCTCATGTTAAAGTTTAACAAGTGTTAAAAATTTAACACTCTCAAATGTAGTGCTAAAGTTTAACACATTGGGGTGTTTAGATGGTGTGTTAAACTTTAACCCTTTTGATGAGAAATGACTCTATTGCCCCCTCATTTATGGCCGGCCGAGAGAGAGGGAGGAGAGAGAAGGGGGCAATAGTGGGAAAAAGTGAAGAGGGGGACCACTTTTAACAAGTTTAACAACTTTTAACACCCCCTTGAGGTGTTAAAGTTTTTGAGGGTGTTAAACTTTAACACCCTCAATCCAAACAGGCCCTTAGTAAGCGAGTTTGGCTTGCTAAATG	298
ba216	DEL	chr3	5439024	5439148	AGCAGCCCGTTCGCTTCAGCTTATTCAGCTGGCTTATCAGCCATCAAACAGTGTTTTCCTCTCACAACAAATCAGCCGTTTCAACTTTTCGGCCGGCTTATAAGCTGAAGCGAACAGGCCCATG	109
ba219	DEL	chr3	5489031	5489529	CAAAATACTTCTAATTCCCATGCAGAACCATGAACAGTACCTGCAAGGAATAGTTAATGTCATAATGGCTGTTACACAGGTTCATTGGTTTAGGTGTACTTTCTGTGTAATTTTCCGTAAATATGTTACACGGATTTTTGTTTGAGAGCACTCTGATGTGTTTTTTCTTATCTCAATACTGAGATGGGGATATGCCTCAAATGGAGGCCATGCAACAAGTTCCCCCCCCCCCCCCCCCCCCCCCCCCCCCCGGGGGTGGAGAAGAGAAAACAAAAATTNNNNNNNNNNNNNNNNNNGGCCTTAAACAAATTCCCCCCCCCCCCCCCCCCCTGCCTTCAATAGTGGAGTTGACAAGGCACAAGTAAACTTTGCAATTCTACTTGTTTCTTGGTTGATGGG…	102
pD301	DEL	chr3	5668584	5668946	GCTTAGGGGGTGTTTGGATACGAGGTGTTAAACTTTAACAGTGTCACATCGGATGTTCGGATGCTAATTAGGAGAACTAAATATGAGCTAATTATAAAACTAATTGCAGAACCCTGTGCTAATCCGCGAGACGAATCTATTAAGCCTAATTAATCCATCATTAGCAATTTTGACAATGTGGTGCTACAGTAACCAATTGCTAATGATGGATTAATTAGGCTTAATAGATTCGTCTCGTGAATTACACTTCATCTGTGCAATTAGTTTTGTAATTAGCCTATATTTAATACTCCTAATTAGCATCCAAACATCCGATGTGACAGGTGTTAAATTTTAACGCTTGGTTGCCAAACAGGCCCTTA	357
ba230	DEL	chr3	5675674	5676141	GAATACATCCGTTCTTATTATTCTAAACGTTATATATTTAGGAAATGAGGGAGTTATATTTTTCTAGTTGTAGTATTACTATGTGAGTATGAGTTTTGTGATGACAAATGAAGTAAGGTCCCTTAGGCCCCGTTTGGGTCCAAGGAATTGGAATCTATTTAATGGAGTAGGCTAATTTATGTTGGAATGTGGCATTCCACAACTTTCCAAAGTTTAGATATAAGCCTATCTTAAATTCATGGGGTGGGAGATGGAAATTGATTCTATAGATTATGGTTATTAGAATGGAATTCAATTCTTATAGCACGTTCTTGGACTCGATTCTCTATAGTAGAAGTGCAGCATATAAGTATCTCTCCCATATCACCAACTATAATATACAACTATATTCCACATACA…	346
ba231	DEL	chr3	5746378	5746655	GTTAAAGTTTAACACCTGTCACATCGGATGTTTGGATGCTAATTAGGAGTACTAAACATAAGCTAATTACAAAACTAATTGCACAGATGGAGTATAATTCGTGAGACGAATCTATTAAGCCTAATTAGTCCATGATTTGACAATGTGGTGCTACAGTAACCATTTGCTAATGATGGATTAATTAGGCTTAATAGATTCGTCTCGCGAATTAGCACAAGGTTCTGCAATTAGTTTTATAATTAGCTCATATTTAGTCCTCCTAATTAGCATCCGAACA	352
ba232	DEL	chr3	5769790	5770286	GGCCTTTTATTTTGCTGTGGGATAGTTTGGAGGAAAATGGAATGGCAGGAAGCCAGGAACATATAACGAAAGGGCGGCACTGGGCTGCTACTCGTGTTGGGCTGGGCTTCATCTACTTTGGTGGAGCCCACAGTTCTTTGCGTTGCGCCACAGAGACAATAGCTAGGTGCCGGCCGGCCCAGCACGGCTTTCCTGCTCTCTCTCTCTCTCTCTCTCTCTCTCTCTCTCTCTCTCTCTCTCTCTCTCTCTCTCTCTCTCTCTCTCTCTCTCTCTCTCTCTCTCTCTCTCTCTCTCTCTCTCTCTCTCTCTCTCTCTCTCTCTCTCACAATTCCTTCAGTCTGAATGACCACACTGCCAGAGTGCCAGTAGACCTGCCCCGTGGAGCCCACACTGGATGGA…	103
ba235	DEL	chr3	5809153	5809414	TTGTCACCCCCAACTCCTAACTTTAGCACTATGCAAAAAGAAGATTTCCTATCACATCAAACTTGCGGTACATGCATGGAGTACTAAATGTAGATGAAATTAAAAACTAATTGCACAGTTTTGTTGTACTTTGCGAGACGAATCTTTTGAGCCTAATTAGTCAATGTTTGGACAATAATTCACAAATACAAACGAAACGCTACAGTGTGCTACAGTGCCAGCACAGTAATTTTTAGCACTCCCAATTTTGGTAACTAAGGC	279
ba236	DEL	chr3	5832624	5832813	GCTTATAAGCGGCTTATCGGTGGAAATAAGCGAGAATCCCGCCAAACGCTTTGCTCACCGATTCTCGCTTATGTGGTAAGCCGCTTCAACGATTTGAACTACGAGAAGCGAGAAGCGAGAAGCGAGAAAATCTTCGCTTAGATTATAATCCAAGCGTGGCTAGAAAAAGCGTATACAAACAGAGCCTTC	207
ba237	DEL	chr3	5834633	5835143	TGGCTTCGTCAACAGATCTCTCTTGCCTCGGCCCTCTGTATGCTACCTAGATGCCACAAGTCCTGTTGGCCATGCCGCACGGCACGCCGGCTTTGCGGCGCGAAAACTCCCCGTGCGCTTCCGCCAAGGCGGCAAGTCAGGGGGGGCCAGCGGGAGTGCGGGATCGAACCCAGGAGGAGCATGCAGGCCGCGTCCCGCTCGCCGTCCCACTAGGCCACCACCCCACCCAACCAGCAAGCATGACCGCGCCAATGATGGCGCCCTGCGCGCTCCCATTCGCCCACGTCTTGCTGCTTACCTGGCCTGCCGTCGCGTCACGCCCCCACTTCCACTCTCGGGCTCATCTCATTCCCATCTCTCTCGGTTGAGGTCCTAGAGGTGTTTGATCCACTAGCTAAA…	121
ba241	DEL	chr3	5925454	5925923	TGCATAGTATAGCAAAACTTAGAAAATGAATGCGACACGACCATATCAAGCATTCTTACAAACTATACATTCTGGGAATGAATGTAACCATTCAAGGCTTTTACCGTGCTGCCCGTTAATATCTCCATCTTTCGTACAGGTATGCATGAAGCGAGGTCCGTCAACGCCCATGCGCCTACTGGCATTATTGAGTGCCGGCTCGTAACCAAATACTGCGACACGATGTAAAATGTTGTGCACACCTAGAGGAAAGAGATGACATAATAAAGAGCCAAGTCCCCTTTATGTAAATAGTTTCCATTGCTTCTGTACTTATTAGCAGGCCATTATACATGTTTACAGCAAGTCAGAAACAGCAATTTCCATGCATCTAGTTTATTTTAACAATTTATCTTGTTG…	240
ba249	DEL	chr3	6008585	6008883	TCATTCCAAAAATCTTGGAGAGTCAAAGCATCTCAAGTTTGATCAAAATTATAGAGAAAATTATAAAGATTTATGACATCAAATAGGTATACTATGAAAATATAATTGATGAAGAATCTAATGATACTTAGATGACATCATAAATATTATTATATTATCATATAAATTTGGTCAAACTTGAGATACTTTGACTCTCCAAGATTCTTGGAATGACTTATAATTTGGGGTGGATGAGTAGAAATAAATGCATTATGGAATGGATAATATATAATCCTGAGAACATGGATGGCATCACAAT	273
ba251	DEL	chr3	6092658	6093087	GGGATAATTCACCCTCTCTTTCTTAGGGCCTGTTTGGCTATACGGTGTTAAAGTTTAACACCCGTCACATCGGATGTTTGGATGCTAATTAGGAGTATTAAACATACGCTAATTACAAAACTAACAGATGGAGTGGAGTGTAATTCGCGAGACGAATCTATTAAGCCTAATTAGTCCATGATTTGACAATGTGGTGCTACAATAACCATTTGCTAATGATGGATTAATTAGGCTTAATAGATTCGTCTCGCGAATTAGCACAGGGTTCTACAATTAGTTTTGTAATTAGTTCATGTTTAGTCCTCCTAATTAGCATCTGAACATCCGATGTGACACTATTAAAGTTTAGCACTTCGTATCCAAACACCCCCTTATTACCCCCACCCAGAAGGCCAGAAC…	345
ba253	DEL	chr3	6101126	6101576	TTCACTGCCTATGACTACGAGGGGGTGTTTGGCAACTCCCTCATAAACTTTAGTACCTATCACATCGGATGTTTGATACTAATTAGGAGTATTAAACATAAGCTAATTACAAAACTAATTGCACAGATGGAGTATAATTTGCGAGACGAATCTATTAAGCCTAATTAGTCCATGATTTGACAATGTGGTGCTACAGTAACCATTTGCTAATGATGGATTAATTATGTTTAATAGATTCGTCTCGCGAATTAGTATAGGGGTTCTGCAGTTAGTTTTATAATTAACTCATGTTTAGTCCTTCTAATTAGCGTCCGAACATCCGATGTGACCTCTCCTAAAGTTTAGTACCTCGCATCCAAACACCCCCTGAGTATGAGGCAGTCATGGAGATGCACTACC…	348
ba255	DEL	chr3	6124242	6124435	GCAGAGTTGATGCAGATTGCCACTAAGGACAGAGCTCGTGGAAGAGAGGCAAAGGATCAGGGCTGGATCTAGAGCTCTGATCGCCTGGCTTCCACCTATAATTCAGCAATTCTTATGACTGATTTGTTGTGAAAGAAAAATACTGTTTGATGGCTGATAAGTAGGCTGATTAAGCTGAAGCGAACAGGCACAT	100
ba257	DEL	chr3	6176243	6176470	TGGTTCCCCTTGCTTATTTTTAGCACGTGTCACATCAAATGTTTAGATACTCATTAGGAGTATTAAACGTAGACTATTTATAAAACTTATTACATAAGTGGAGGCTAAACGGAGAGACGAATCTATTAAGCCTAATTAATCCATCATTAGCAAATGTTTACTGTAGCAACACATTGTCAAATCATGGACTAATTAGGCTTAATAGATACGTCTCGCCGTTTAGCCTC	364
ba258	DEL	chr3	6177391	6177678	GTATTTTGATCAATCAAAAGTCAAACTTTACAAACTTTGACTAACAATTAGTCAAATTATAAGCATATTTAGTATATAAATTTTGCATCAACATATTTGTACTTAAATTTATTTTGAGATGACATTGAGTTTTTAGTGATTGACATTATATTATAAGAGAAATTAAGAGTCAAAATCTACTTTGAAAGAATTTTCCCCAGTTCAAATGCGCCAATCATTTCTGGACGGAGGGAGTAGCAAGCTATGACCTTTAGCGTTTGGGTTTTTCTAAAAAAGCTATAGCCGGC	262
ba261	DEL	chr3	6205372	6205773	CCCTTCATTCTATCCCGAGTGTTGCCCTGCTGCTATGCAAGATTACTGTGCCAAATATACTATTTTGTGGCGTTTGGATACTTAGATGTTAAACTTTAGCAGTATCACATCGGATGTTCGGATACTAATTAGGAGGATTAAATATGAGCTAATTATAAAATTGCAGAACCTGTGCTAATTCGTGAGACGAATCTATTAAACCTAATTAATCCATCATTAGCAAATGGTTACTGTAGCACCACATTGTCAAATCATGGACTAATTAGGCTTAATAGATTCATCTCACGAATTAGACTTCATCTGTGTAATTAGTTTTATAATTAGCCTATGTTTAATACTCCTAATTAGTGTCCAAACATTCGATGTGTGATAGGTGCTAAACTTTAGCGGGTGTAAACA…	335
ba273	DEL	chr3	6467095	6467264	GAGAGAGAGAGAGAGAGAGAGAGAGAGAGAGAGAGAGAGAGAGAGAGAGAGAGAGAGAGAGAGAGAGAGAGAGAGAGAGAGAGAGAGAGAGAGAGAGAGAGAGAGAGAGAGAGAGAGAGAGAGAGAGAGAGAGAGAGAGAGAGAGAGAGAGAGAGAGAGAGAGAGAGAG	202
ba277	DEL	chr3	6540998	6541329	GAGGTGCTAAACTTTAACAGTGTCACATCGGATGTTCGGATGCTAATTAGGAGGATTAAACATGAGCTAATTATAAAACTAATTGCAGAACCCTGTGCTAATTCGCGAGACGAATCTATTAAGCCTAATTAATCCATCATTAGCAAATGGTTACTGTAGCACCACATTGTCAAATCATGGACTAATTAGGCTTAATAGATTCGTCTCACGAATTATACTCCATCTGTGCAATTAGTTTTGTAATTAGCTTATGTTTAGTACTCCTAATTAACATCCAAACATCCGATGTGACAGGTATTAAACTTTAACAGGTGTTTCCCAAACACCCCCT	348
ba279	DEL	chr3	6558864	6559129	TATGTTTGGACACTAATTAGGAGTATTAAACATAGTCTAATTACAAAACTAATTGCACAACCCCTAGGCTAAATCGGGAGATGAATCTATTAAGCCTAATTAATCCATCATTAGCGAATGGTTACTGTAGCACCACATTGTCAAATCATGGACTAATTAGGCTTAATAGATTCGTTTCGCTATGTTTAATACTCCTAATTAGTATCTAAACATCCGATGTGACATGTGCTAAAATTTAGCACATGCCTCCCAAACACCCCCTAAA	270
ba284	DEL	chr3	6867727	6868058	CCAACGTGTTAAAGTTTAACACCCGTCACATCGGATGTTTGGATGCTAATTAGAAGTATTAAATATAGACTAATTACAAAACTAATTGCACAGTTGGAGTGTAATTCGCGAAACGAATCTATTAAGCCTAATTAGTCCATGATTTGACAATGTGGTGCTACAGTAACCATTTGCTAATGTTGGATTAATTAGGCTTAATGGAATCGTCTCGCGAATTAGCACAGGGTTCTGCAATTAATTTTATAATTAGCTTATGTTTAGTTCTTCTAATTATCATCCGAATATCCGATGTGACACTGTTAAAGTTTAGCACCTCGTATCCAAACACCCC	351
ba287	DEL	chr3	6940502	6940871	ACAACTTATGTAACATACTTTGGGGGTGTTTGGGAGGAGGGGGCTAAATTTTAGCCCCCGTCACATCGAATGTTTGGACACTAATTAGGAGTATTAAACTTAGATTAATTACAAAACTAATTACACAACCCCTAGGCTAAATCGCGAGACGAATCTATTAAGCCTAATTAGTGCATGATTTGACAATGTGGTGCTACAGTAACCATTCACTAATGATGGATTAATTAGGCTCAATAGATTCGTCTCGCGATTTAGCCTAGGGGTTCTGCAATTAGTTTTGTAATTAGCTTATGTTTAGTCCTCTTAATTAGTATCCGAACATCCGATGTGACAGGGCTAAAGTTTAGCCTCCTCCTTCCAAACAGCCCC	354
ba296	DEL	chr3	7000401	7000699	CCCTGCTAAACTTTAGCACCTATCACATCGGATGTTTGGATGCTAATTATGAGTATTAAACATAGGCTAATTATAAAACCAATTGCATAGATGGAGTCTAATTCGCGAGACGAATCTATTAAGCCTAATTATTGTCAAATCATGGACTAATTAGGCTTAATAGATTCGTCTCGCGAATTAGCACAGGGGTTCTGCAATTAGTTTTATAATTAGCTCATGTTTAGTCCTCCTAATTAGCATCCGAACATCCGATGTGACACTGCTAAAGTTTAGCACCAGGTATCCAAACAACCCCTTA	311
ba306	DEL	chr3	7237692	7238129	CGGTTCATGAAGAAAATGAAAATGTTGATCCGGCAGAACTTAAAAGGTGAAAGAGAGACGCTGGCTAGCCCGGTGGCCGAGGGGAACGGGGGGAAAGGGTTGCGGACCCTAATTATACTCGTTCTTTGGGAAATCTGGCTAGAGAGAAATCGGAGGGTCTTCCAACACAAACACAAGACGGTTACCCAGATAACCGACAGCATCAAGAACCAAGCTGTGATGTGGGTTGCTGCGGGAGCTAAACACTTGGGGGACTTTCTCTCAGGTTGAGTGTCCTGTTTTGTACTAGTTGTCATAAGCGGAGTTCTGCCTCCCCATTTCGGGGATGCGAGTGTACAGCTTGTATAGTACGTTTGTATTCAGCCCGTCGGGCTTTTCCTCTCTTTTAATATAGCAGCA…	394
ba309	DEL	chr3	7254570	7254789	AGGTAGTATTGTACGTAGTAAGGATCTTTTGGACCTGAGACTAGTGGGCCTGTTCGCTTCAGCTTATAAGCCGACTGAAAAGTTAAAATAGCTGATTTATTGTGAGAGAAAAATACTGTTTGGTGGTGGCTGATAAGTCAGCTGAATAAGCTGAAGCGAACTGGTCGGCGAAAAGTCCAGTGTGATTCTGCGGCCCTGCCGCCGTTCTGCAAACAAAAC	141
ba311	DEL	chr3	7288183	7288521	TGGTTTGGTTCCATTTGCTTATTTTTAAGCAAGTGTCACATCAATGTTTAGATACTAATTAGGAGTATTAAACGTAGACTATTTACAAAATCGATTACATAAGTGGAGGCTAAACGGCGAGATGAATCTATTAAGCCTAATTAGTCCATGATTTGACAATGTGTTGCTACAGTAAACATTTGCTAATGATGGATTAATTAGGCTTAATAGGTTCGTCTCGCTGTTTAGCCTCCACTTATGTAATGGGTTTTGTAAATAGCCTACGTTTAATACTCCTAATTAGTATCTAAACATTGATGTGACACCTGCTTAAAAATAAGCAAAGGAACCAAACGCCC	352
pD508	DEL	chr3	7464291	7464421	CTTTGGGCATCAGTCTCAGTCTCGACCACAGTATTCCCATGCCACACTCAATGGCTGTCCTGCTAACACCTCCAAGACATGCCATCACTTCTGCTTGCACAGTTTTCAGAACATATTCAAGACGTCGTTT	126
ba312	DEL	chr3	7472350	7472607	TAGGAGTATTAAACGTATACTATTTACAAAACGCATTACATAAGTGGAGGCTAAACGGCAAGACGAATCTATTAAGCCTAATTAATCCATCATTAGCAAATGTTTACTGTAGCAACACATTATCAAATCATGGACTAATTAGGTTTAATAGATTCGTCTCGCCGTTTAGCCTCCACTTATGTAATGGGTTTTGTAAATAGTTTACGTTTAATACTCCTAATTAGTATCTAAACATTCGATGTGACGGATGCTAAAAA	256
ba318	DEL	chr3	7610559	7610902	CTGTTTGGAAGGAGGAGGCTAAACTTTAGCCCTGTCACATCGGATGTTCGGATACTAATTAAGAGGACTAAACATAAGCTAATTACAAAACTAATTGCAGAACCCCTAGGCTAAATCGCGAGACGAATCTATTGAGCCTAATTAATCCATCATTAGTGAATGGTTACTGTAGCACCACATTGTCAAATCATGCACTAATTAGGCTTAATAGATTCGTCTCGCGATTTAGCCTAGGGGTTGTGTAATTAGTTTTGTAATTAATCTAAGTTTAATACTCCTAATTAGTGTCCAAACATTCGATGTGACGGGGGCTAAAATTTAGCCCCCTCCTCCCAAACACCCC	357
ba320	DEL	chr3	7730505	7730849	CCAAGAGTATCCTAAAAAATTCTTCCCCAAAACTATATATTGGGGGTTCTCCTAAAAAAAATTTCCCCCAAAAACATATCAGTCCACAGCAGATCGCTAATAAATAGCCCCCAATATTTCAAACACAGGCCACGTCATCGTATTGGGCCCATCGGAAGGGACGCCCGGGCGTGCGGGAATCAGGATTGGGGGAGGAACGTCAACGCTAAAATATACGCGGTGGCAGACTATTTTTTAGCGTCGTTAAAAAATTGGGGAAGGTTTTGGGGGGTTGTTGGGGTTTATTTTTTCTCTCTTTTTTCCTTAAAAAAGGTATTGGGGTAAGATTAGCAGCCTCTTGGAGT	358
ba321	DEL	chr3	7745384	7745856	AGGGGGTGTTTGGATACGAGGTGCTAAACTTTAACAGTGTCACATCGGATGTTCGGATGCTAATTAGGAGAACTAAACATGAGCTAATTATAAAACTAATTGCATAATCCTGTGCTAATTCACGTGACGAATCTATTAAGCCTAATTAATCCATCATTAACAAATGGTTACTGTAGCACCACATTGTCAAATCATGGACTAATTAGGCTTAATAGATTCGTCTCACGAATTACACTCCATCTGTGCAATTAGTTTTGTAATTAGTCTATGTTTAATACTCCTAATTAGCATCCAAACATTCGATGTGACGGGTGTTAAACTTTAACACCAGGGAGCCAAACAGGCCCTAAGTGTTGCCCATGGGCCTTCGGTCTATACTCTATATGGTTATTTGCCCGG…	356
ba322	DEL	chr3	7753953	7754266	ACTAAACTTTAGGAGGGGTCACATCGGATATTCGGATGCTAATTAGGAAGACTAAACATGAGCTAATTATAAAACTAACTGCAGTGCTAATTCGTGAGACGAATCTATTAAGCCTAATTAGTTCATGATTTGACAATGTGGTGCTACAGTAACCATTTGCTAATGATGGATTAATTAGGCTTAATAGATTCGTCTCGCGAATTAGACTCCATCTGTGTAATTAGTTTTGTAATTAGACTATATTTAATACTCCTAATTAGTATCCAAACATCCGATGTGACGGGTACTAAAATTTATGGGGGTGTATCCAAAC	333
ba324	DEL	chr3	7861283	7861662	CCGTCACTGATTTGGATGTCAGGGGCTAAACTTTAGCCCTGTCACATCACACGTTCAGATGCTAATTAGGAGGACTAAATATGAGCTAATTAAAAAACCAATAGCAGAACCCATAGGCTAAATCGCGAGACGAATCTATTAAGCCTAATTAGTCCATGATTTGACAATGTGGTGCTACAGTAACCATTCGCTAATGATGGATTAATTAGGCTTAATAGATTCGTCTCGCGATTTAGCCTAGGGGTTGTGCAATTAGTTTTGTAATTAGACTATGTTTAATACTCCTAATTAGTGTCCAAACATCCGATGTGACAGGGGCTAAAATTTAGCCCCTCCCTGCCAAACACCCCCATAGTATATGCATATCTTTAAACCGGAA	339
ba329	DEL	chr3	7896027	7896158	AGCGACCGTGGAGGCTATACGTCGCATATGCGACACATAGTAGTACAATTCAACAAAAAGCAACGACACACGTGCTTCCCACCACGAGAGAAGAGGGAGACCAGACAGAGAGAGCGACCGTGGAGGCTATA	113
ba340	DEL	chr3	8591072	8591370	CGCCCATCGCCTCTCCCGCGAACCGGTAGGCTTCACCGCGACACGGTACCGGAAATCGCGAGGCAGCCGCGGCTCGCGGCTAGGGATCGGGACCGGGGGGGGCGGGGGTGGGGGGGGGGGGGGGGGCTGTCTTTGCTCGCTGCTGCCGAGCACAGAGCCGGATCTGGTGCGATGCGCCATCTGCAAGAGTTAACGTTCCATTAAATTCATAATATTAGAAGTACTCCAACAGATGGGAACGCACATGCTAAATCCTCAAATGCGACTCTGGCCACAAGCGACACAACACAGCTTGAAA	248
ba342	DEL	chr3	8601025	8601382	TGTGCTAAATTTTAGCACCTGTCACATCGGATGTTTGGACACTAATTAGGAGTATTAAACATAGTCTAATTACAAAACTAATTGCACAACCCCTAGGCTAAATCGCGAGACGAATCTATTAAGCCTAATTAATCCATCATTAGCGAATGGTTACTGTAGCACCACATTGTCAAATCATGGACTAATTAGGCTTAATAGATTCGTCTCGCGATTTAGCCTAGGGGTTGTGCAATTAGTTTTGTAATTAGGCTATGTTTAATACTCCTAATTAGTATCTAAACATCCGATGTGACATGTGCTAAAATTTAGCACATGCCTCCCAAACACCCCCATAGACGCTGCTGAGGTTACCAGCTT	357
ba344	DEL	chr3	9069844	9070494	GTCTGCTTCCGCTTTGATCTGCACCAGCAGGGAGGTTGCGGCCATCTCTTGGTGGTTGAATATTCGTCGATTGCGTTCCTTCCAAATCTCCCATATTACCAGCAGGCCCATAGAGCAAGCTCCTTGCCGAGGAGCTTCAGTCCTTATGGTCATATTTATCCACCACTCAAGAGCATTGTCAGATGGGGGCCAGTTTGAGGGTTGTAGACTGGGTTGCAAGGCCCAGGTGGCTATAAGGCTCCATATTCGCCTGGTGTATCTGCATTGTGCCAGGAGATGATGTGCTGTCTCCTGATGTACTCGGCATAGAGGGCAATTTGGTGAGTGCGGCTATCCTCTGCGCGCCAGCCGATCAGCTGTCCAAACCCGGTCCTGGAATATCAGACAGGCAAAAAATTT…	103
ba346	DEL	chr3	9110516	9110867	ATTAAGGGGGTGTTTGGATACGAGGTGTTAAACTTTAACAGTGTCACATCGGATGTTCGGATGATAATTAGGAGAACTAAACATGAGCTAATTATAAAACTAATTGCAGAACCCTGTGTTAATTCGCGAGACGAATCTATTAAGCCTAATTAGTCCATGATTTTGACAATGTGGTGCTACAGTAACCATTTGCTAATGATGGATTAATTAGGCTTAATAGATTCGTCTCGTGAATTATACTCCATCTGTGCAATTAGTTTTGTAATTAGCCTATATTTAATACTCCTAATTAGCATCCAAACATCCGATGTGACGGGTGTTAAAGTTTAACAGCTGGTTGCCAAACAGGCC	348
pD555	DEL	chr3	9240315	9240627	GTTTTGATTAGTTTTTTTTCCGACTTTAGTACTATGAAAAAAAATATTCGCAATCACATCTAACTTGCGGTACATGCATGGAGTACTAAATGTAGACGAAATTAAAAACTAATTGCATAGTTTTGTTGTACTTTGTGAGACGAATCTTTTAAGTCTAATTAGTCAATATTTAAATAATAATTGAGACGAATCTATTGAGTCTAATTAGTCAATATTTAAATAATAATTCACAAATACAAACGAAATGCTACAGTTACGTATTTATAGCAAAATGCATTTTGCCACTCCCAATTGGAAACTCGAGCTCGAGTT	310
pD560	DEL	chr3	9270777	9271052	TTAAGGCCATGTTTAGTTTCCCCCCAATTCCCAACTTTGATACTATACAGATTCTCCATCACATCAAACTTGCGGTACATGCATGGAGTACTAAATGTAGACGAAATTAAAAACTAATTGCACAGTTTTGTTGTACTTTGCGAGACGAATCTTTTGAGCCTAATTAGTCAATATTTGGACAATAATTCACAAATACAAACGAAACGTTACAGTGTGCTACAGTGCTGGCACAGTAATTTTGTATCTCCCAAATTTGCCAACTAAACAAGGCCTAA	271
pD586	DEL	chr3	9464654	9464937	ACTGAGGCCATGTTTAGTTTGCCCCAAAATCCCAACTTCGATACTATGCAAAAAGAAGATTCCCCATCACATCAAACTTACAATACATGCATGGAGTACTAAATGTAGATGAAATCAAAAACTAATTGCACAGTTTTGTTGTACTTTGTGAGACGAATCTTTTAAGCCTAATTAGTCAATGTTTGGACAATAATTCACAAATACAAACGAAAATGCTACAGTTGCGCATTTATGGCAAACTCCCAACTTTGCCACTCCCAAATTGGAACTAAACAAGGCCTGA	278
pD590	DEL	chr3	9500836	9501183	TCGGGGCCGTTTGGTTCCTTTGCTTATTTTTAAGCAAGTGTCACATCAATGTTTCGATACTAATTAGGAGTATTAAACGTAGACTATTTACAAAACTCATTACATAAGTGGAGGCTAAACAGCGAGACGAATCTATTAAGCCTAATTAATCCATGATTTGATAATGTGTTGCTATAGTAAACATTTGCTAATGATGAATTAATTAGGCTTAATAGATTCGTCTCGCTGTTTAGCCTCCACTTATGTAATGAGTTTTGTAAATAGTCTACGTTTAATACTCCTAATTAGTATCGAAACATTGATGTGACACTTGCTTAAAAATAAGCAAAGGAACCAAACGGCCCCGC	345
ba370	DEL	chr3	9903811	9904098	AGAATTTAGATAGGTAGGTAGAATTGTTAGATAAATTAGAATAGTTAGTTAGAATTTAGATAGGTAGGTAGAATTGTTAGATAAATTAGAATAGTTAGTTAGAATTTAGATAGGTAGGTAGAATTGTTAGATAAATTAGAATAGTTAGTTAGAATTTAGATAGGTAGGTAGAATTGTTAGATAAAATAGTTAGATAGATAAATTGATAGATAGATAGAATTGTTAGATATGAAAACTAATATAATTTGGTAGTTTTTTTATGAATTGCAATGATAGAAGGAATAGAG	145
ba371	DEL	chr3	9964226	9964373	CGATGAGTTACGGGTCGGGCTGGGCTTGAGACAAGCCAAAAAAAGGGATTTATTGAGGGATTTTCTAAGATAGCCCGGCCTATGACAGAGTTGCTCAACAAGCTCGATGAGTTACGGGTCGGGCTGGGCTTGAGACAAGCCAAAAAA	106
ba372	DEL	chr3	10125528	10125724	AGCCGCAACTAAACATGCACAATACCTAAGAACAAGAAGTGATAAAAGGAGAATTGAGGCGGAGACCTCGAGCTAAGCACAGCCGCAACTAAACATGCACAATACCTAAGAACAAGAAGTGATAAAAGGAGAATTGAGGCGGAGACCTCGAGCTAAGCACAGCCGCAACTAAACATGCACAATACCTAAGAACAAG	160
ba389	DEL	chr3	11071108	11071249	TAACGTGCAGAATGAATCATAGAACTCATCCCAAGAAAACTAGATAAACTTCCAAATTATCTAGTTCAAATAACGTGCAGAATGAATCATAGAACTCATCCCAAGAAAACTAGATAAACTTCCAAATTATCTAGTTCAAAT	137
ba392	DEL	chr3	11178804	11179231	ACTCCACTGCATCTCCCTCTCTCACTTTCCTGTTTCTGTTGACTTAGGGGGTGTTTGGCAGGGAGGGGCTAAATTTTAGCCCCTGTCACATCGGATGTTTGGACACTAATTAGGAGTATTAAACATAGTCTAATTACAAAACTAATTGCACAACCCCTAGGCTAAATCGCGAGACGAATCTATTAAGCCTAATTAATCCATCATTAGCGAATGGTTACTGTAGCACCACATTGTCAAATCATGGACTAATTAGGCTTAATAGATTCGTCTCGCGATTTAGCCTACGGGTTCTGCTATTGGTTTTTTAATTAGCTCATATTTAGTCCTCCTAATTAGCATCTGAACGTGTGATGTGACAGGGCTAAAGTTTAGCCCCTGACATCCAAACGCCCCCTAAAT…	354
ba397	DEL	chr3	11309871	11310005	TAGGTCGTTTTGACTTTTCTAGATACATAGATATTATTATGTACCTAGACATAGGGTATATCTAAGTGCATAACAAAGTCTATGAATCTAATAAAGTCAAAACGACCTATAATTTGGAACGGAGGGAGTACTAA	141
ba399	DEL	chr3	11382661	11382858	AGAGAGAGAGAGAGAGAGAGAGAGAGAGAGAGAGAGAGAGAGAGAGAGAGAGAGAGAGAGAGAGAGAGAGAGAGAGAGAGAGAGAGAGAGAGAGAGAGAGAGAGAGAGAGAGAGAGAGAGAGAGAGAGAGAGAGAGAGAGAGAGAGAGAGAGAGAGAGAGGAGCAAAGACTGCAGGTCATGCAACCACGGCGGGGGC	153
ba401	DEL	chr3	11436959	11437110	GGCTCCATGTTTTAGCCCCATTATTATCAGACAGGGTCACAGGATAACTACGATCATACTATAGTTTATTAAGAATAATGGAGAATTGCTGCAAGCTCAAATTCTACGAAGCAGCAGCAGAGGAAACCGTGCATGTGCCCGTCTCTTGTGC	224
ba402	DEL	chr3	11516449	11516689	TTGACTGTTTGGCAAAAAGCATCGGCTGATTGCTTGGCCAATACAAGAAAAATAGTATCGGCCGATTGACTGTTTGGCAAAAAGCATCGGCTGATTGCTTGGCCAATACAAGAAAAATAGTATCGGCCGATTGACTGTTTGGCAAAAAGCATCGGCTGATTGCTTGGCCAATACAAGAAAAATAGTATCGGCCGATTGACTGTTTGGCAAAAAGCATCGGCTGATTGCTTGGCCAATACA	263
ba407	DEL	chr3	11639770	11640054	CCATGTCTTAGACCATGTTTAGTTCCCTCCAAACTCCCAACTTTGACACTATGCAAAAAGAAGATTCCCCATCACATCAAACTTGCGGTACATGCATGGAGTACTAAATGTAGACGAAATCAAAAACTAATTGCACAGTTTTGTTGTACTTTACGAGACGAATCTTTTGAGCCTAATTAGTCAATATTTGGACAATAACTCACAAATACAAACGAAACGCTACAGTTGCGCATTTATGGCAAAATGCCAATTTTGCTACTCCCAAATTGGGAACTAAACAAGGC	292
ba408	DEL	chr3	11667802	11668057	TCGCTAATTATTGGATTGTATTCCGATCAGTTTTATGATACGTAAATTATATGTTGAAATGCATTCGCTGTTACCAGTCAGCGGCGATCGATCGTTGGTATCTAATACTCCCTCCGTTCCAAATTATAGGTCGTTTTGACTTTTCTAGATACATAGATATTATTATGCATCTAGACATAGGGTATATCTAAGTGCATAACAAAGTCTATGAATCTAATAAAGTCAAAACGACCTATAATTTGGGACGGAGGGAGT	152
ba414	DEL	chr3	11762677	11763036	TATGGGGCGTTTTCTTCCCGTGTCTTATTTTTAGCACGTGTCACATCGAATGTTTAGATACTAATTAGGAGTAGTAAACGTAGACTATTTACAAAACCAATTACATAAGTGGAATCTAAACGGCGAGACGAATCTATTAAGCCTAATTAAGCCTAATTAATCCATCATTAGCAAATATTTACTGTAGCAACACATTGTCAAATCATGGACTAATTAGGCTTAATAGATTCGTCTCGCCATTTAGATTCCACTTATGTAATTGGTTTTGTAAATAGTCTACGTTTACTACTCCTAATTAGTATCTAAACATTCGATGTGACACGTGCTAAAAATAAGACACGGGAAGAAAACGCCCCAAG	360
ba416	DEL	chr3	11912248	11912577	AGGGGCTAAATTTTAGCCCCTGTCACATCGGATGTTTGGACACTAATTAGGAGTATTAAACATAGTCTAATTACAAAACTAATTGCACAACCCCTAGGCTAAATCGCGAGACGAATCTATTAAGCCTAATTAATCCATCATTAGCGAATGGTTACTGTAGCACCACATTGTCAAATCATGGACTAATTAGGCTTAATAGATTCGTCTCGCGATTTAAAGGTTGTGTTATTAGTTTTGTAATTAGTCTAGGTTTAATACTCCTAATTAATCTGAACGTGTGATGTGACAGGGCTAAAGTTTAGCCCCTGACATCCAAACGCCCCCTGACT	346
ba421	DEL	chr3	12346164	12346564	CTATCTGTGTAATTAGTTTGTGCTAATGATGGATTAATTAGGCTTAATAGATTCGTCTCGTGAATTAGCCTCTATCTGTGTAATTAGTTTGTGCTAATGATGGATTAATTAGGCTTAATAGATTCGTCTCGTGAATTAGCCTCTATCTGTGTAATTAGTTTGTGCTAATGATGGATTAATTAGGCTTAATAGATTCGTCTCGTGAATTAGCCTCTATCTGTGTAATTAGTTTGTGCTAATGATGGATTAATTAGGCTTAATAGATTCGTCTCGTGAATTAGCCTCTATCTGTGTAATTAGTTTGTGCTAATGATGGATTAATTAGGCTTAATAGATTCGTCTCGTGAATTAGCCTCTATCTGTGTAATTAGTTTGTGCTAATGATGGATTAATTAGGCTT	359
ba425	DEL	chr3	12437305	12437417	GTGGCGCGGGGACGGAGGCCGCGTGAGCTGGGGAAAGAGGGCAAGAGCGCGCTGCGACAGAGGGAAGGAGCGCGTAAGGAGGCGGCGGCGCCAAGTGGAGGCGGTGGCGCGG	114
ba426	DEL	chr3	12459601	12459727	TTATAGGTCGTTTTGACTTTATTAGATTCATAGACTTTGTTATAGACTTAGATATACCCTATGTCTAGATACATAATAATATCTATGTATCTAGAAAAGTCAAAACGACCTATAATTTGGAACGGA	157
ba430	DEL	chr3	12638874	12639251	CTTATTTTTAGCACGTGTCACATCGAATGTTTAGAGACTAATTAGGAGTATTAAACGTAGACTATTTACAAAACCCATTACATAAGACGAATCTAAATGGCGAGACGAATCTATTAAGCCTAATTAGTCCATGATTTGACAATGTGTTGCTACAGTAAACATTTGCTAATGATGGATTAATTAGGCGTAATTAGGCTTAATAGATTCGTCTCGCCGTTTAGATTCGTCTTATGGAATGGGTTTTGTAAATAGTCTACGTTTAATACTCCTAATTAGTATCTAAACATTTGATGTGACGGGTGCTAAAAATAAGTCAGTGGAAGAAAACGGGGCCTAAGTATACAGGAGCCAAGCTAAAAAAAGGTCGTAGGGCCAGA	371
ba432	DEL	chr3	12705939	12706202	TTGCACAGTTTTGTTGTACTTTGCGAGACGAATCTTTTGAGCCTAATTAGTCAATATTTGGACAATAATTCACAAATACAAACGAAACGCTACAGTGTGCTACAGTGCTACAACAGTAATTTTAGATACCCAAATTCAGAGCAACTAAACAAGGCCTAAAGTGGAAGGATCCTGATAAGATTGTAGCATGGGAGGCACTGCCCTCGAGGCTTGAGGATCCAACTCTGCTTTGCAAGGGTTAAAAATCATGGTGCCCTGCCCAT	126
ba436	DEL	chr3	12928813	12928973	AACTGGCCCGTTATGCTCTAGAGGAAGTGGACAAGGATGAGAAGAAGCAGGATATGGAACTGTGCCAAAGCAACAAGTCCGTGGAGGAGTACACCTATCAGTTCATGGAACTGGCCCGTTATGCTCTAGAGGAAGTGGACAAGGATGAGAAGAAGCAGGA	115
ba447	DEL	chr3	13210926	13211245	CCATGTTTAGTTACTCCCAACTCCCAACTTTAACACTATGCAAAAAGAAGATTCCCCATCACATCAAACTTGCGGTACATGCATGGAGTACTAAATGTAGATGAAATTAAAAACTAATTGCACAGTTTTGTTGTACTTTGCGAGACGAATCTTTTGAGCCTAATTAGTCAATATTTGGACAATAATTTACAAATACAAACGAAACGCTACAGTGTGCTACAGTACTGTAACAGTAATTTGGCACCTCCCAAATTCCCCAACTAAACACGGCCTTACTCTGCCGGGCTCTGCGAGGGCTTTCGGTTTTGGCCTCTGTGCT	285
ba448	DEL	chr3	13212236	13212571	GTTTGGCAACCATGTGTTAAAGTTTAACACATGTCACATCGGATGTTTGGATGCTAATTAGGAGTATTAAACATAGGCTAATTATAAAACTAATTGCACAGATGGAGTGTAATTCACGAGACGAATCTATTAAGCCTAATTAGTCCATGATTTGACAATGTGGTGCTACAGTAACCAATTGCTAATGATGGATTAATTAGGCTTAATAGATTCGTCTCGCGAATTAGCACAGGGTTCTGCAATTAGTTTTATAATTAGCTCATATTTAGTTCTCCTAATTAGCATCCGAACATCCGATGTGACACTGTTAAAGTTTAACACCTCGTATCCAAACA	349
ba456	DEL	chr3	13345200	13345496	ACCACGATGAGCCGGCTTGAGGAGACGCAAGGTGGCCACCGTGATGGTACCGAATCCGACAGAAAGGAGCCGAATCCGACATATAGGCCATGTTTAGTTACTCCCAACTCCCAACTTTGACACTATGCAAAAAGAAGATTCCCCATCACATCGAACTTGTGGTACATGCATGGAGTACTAAATGTAGATGAAATTAAAAACTAATTGCACAGTTTTGTTGTACTTTGCGAGACGAATCTTTTGAGCCTAATTAGTCAATATTTGGACAATAATTCACAAATACAAACGAAACGCTA	278
ba460	DEL	chr3	13481336	13481610	GGCCATGTTTAGTTACTCCCAACTCCCAACTTTGACACTATGCAAAAAGAAGATTCCCCATCACATCAAACTTGCGGTACATGCATGGAGTACTAAATGTAGATGAAATTAAAAACTAATTGCACAGTTTTGTTGTACTTTGCGAGACGAATCTTTTGAGCCTAATTAGTCAATATTTGGACAATAATTCACAAATACAAACGAAACGCTACAGTGTGCTACAGTACTGTAACAGTAATTTGGCACCTCCCAAATTCCCCAACTAAACACGGCC	266
ba462	DEL	chr3	13505359	13505689	GGGGCTAAACTTTAGCCCTGTCACATCACACGTTCAGATGCTAATTAGGAGGACTAAATATGAGCTAATTAAAAAACCAATAGCAGAACCCATAGGCTAAATCGCGAGACGAATCTATTAAGCCTAATTAATCCATCATTAGCGAATGGTTACTGTAGCACCACATTGTCAAATCATGGACTAATTAGGCTTAATAGATTCGTCTCGCGATTTAGCCTAGAGGTTGTGCAATTAATTTTGTAATTAGGTTGATGCATATTGGTCCAACAAATTATAAATTGCTCAACATATTCTGATGCCACACTGTTCAGACTTCACGAGTACACTGAC	349
ba468	DEL	chr3	13939552	13940034	AAACCATTAGCACGCATTAGCTCCTCCACACTAGTTAATATTTTTACACCTTTTAAGGGTAGGCTAAAGTTTAACCCTATTATTAACCCACCATTTAAATGGACTAATTCATTAAAAGTGCTAAGGGCAAGTACATTGCTACACGTCAGCGGTCTCATAGGTCGTCTCATGCAGTGCCACGTAGGATTTTTAATGATGTGGAGGAGAGAGAGCGAGGAGAGAGAAAGAGGTCGTTGCTTCGCGAAACAACCACCTCATGAGCTAAATTATAGGACTACGAGACAACTTAACAACCATTGTACGAGTTATTATTGCCATGCAACTCATAATATTTTATTTTTCTTATGCACAAATTAAGGAATTATATACCACTATAGACAACTTATAGGACAACCCATT…	220
ba475	DEL	chr3	14087483	14087817	AGGGAGGGGCTAAATTTTAGCCCCTGTCACATCGGATGTTTGGACACTAATTAGGAGTATTAAACATAGTCTAATTACAAAACTAATTGCACAACCCCTAGGCTAAATCGCGAGACGAATCTATTAAGCCTAATTAATCCATCATTAGCGAATGGTTACTGTAGCACCACATTGTCAAATCATGGACTAATTAGGCTTAATAGATTCGTCTCGCGATTTAGCCTACGGGTTCTGCTATTGGTTTTTTAATTAGCTCATATTTAGTCCTCCTAATTAGCATCTGAACGTGTGATGTGACAGGGCTAAAGTTTAGCCCCTGACATCCAAACGCCCC	357
ba476	DEL	chr3	14105793	14105969	AGCAAGTTTAATAACGCAACTAGCAAGCGGGCTGCAAGGTTTCTCTCAGCCTTTTCCTAGCCCACTCGTACAATGGTTAGCTCTTCACCATTAATACATGGTCCACAAGTCATTCTCACAAAGTTTCTTGGTTCCTGTGCCCAAGTCGGCTGTAAGCTTATAGCCCGCTTCTCCTC	244
ba480	DEL	chr3	14248771	14249089	AGGTACTAAACTTTAGAAGTGTCACATCGGATGTTCGGACGCTAATTAGGAGGACTAAACATGAGCTAATTATAAAACTAACTGCAGAATCCCTATACTAAATCGCGAGACGAATCTATTAAGCCTAATTAATCCATCATTAGCAACTGGTTACTGTAGCACCACATTGTCAAATCATGGACTAATTAGACTTAATAGATTCGTCTCGCGAATTAGATTCCATCTATGCAATTAGTTTTGTAATTAGACTATATTTAATACTTCTAATTAGTATCAAACATCCGATGTGACATGTCCTAAAAGGTGTTTCCCAAACAC	334
ba483	DEL	chr3	14322047	14322417	TTTTCTTGTAGACGTGTTAAGGGGGCGTTTGGATGTCAGGGGCTAAACTTTAGCCCTGTCACATCACACGTTCAGATGCTAATTAGGAGGACTAAATATGAGCTAATTAAAAAACTAATAGCAGAACCCATAGGCTAAATCGCGAGACGAATCTATTAAGCCTAATTAGTCCATGATTTGACAATGTGGTGCTACAGTAACCATTCGCTAATGATGGATTAATTAGGCTTAATAGATTCGTCTCGCGATTTAGCCTAGGGGTTCTGCTATTAGTTTTATAATTAGCTCATGTTTAGTAATACTCCTAATTAGTGTCCAAACATCCGATGTGACAGGGGCTAAAATTTAGCCCCTCCCTGCCAAACACCCC	364
ba484	DEL	chr3	14330029	14330394	TTTTGTAATCTATTTTTGTAATCTATTTTTGTCATCTCAGCCCTTGTTTACTTCCACCTAACTCCCAACTTTGGCACTATGCAAAAAGAAGATTCCCCATCACATCAAACTTGCGGTACATGCATGGAGTACTAAATGTAGATGAAATTAAAAACTAATTGCACAGTTTTGTTGTACTTTGCGAGACGAATCTTTTGAGCCTAATTAGTCAATATTTGGACAATAATTCACAAATACAAACGAAACGCTACAGTTTCGTATTTATGGCAAAATACCAATTTTGCCTATCCCAAATTGGGAAGTAAACAAGGCCTCAACTTTTCTTCGTCAACTAGCAAAATTGCCTATGTGCTTGAATTGCACAA	284
ba486	DEL	chr3	14365872	14366066	GGATGGACTTTTTTATTCCTAGATTCCTAAATCTGATTTCAAAATGTGGCAAAATTAACCCTTGAGGAACTTTTAGGATTCACTGGATCCAGAATCTAGATTATGAAATTTGAGCCAGAATCTGATGTGTTTGGAGGAGCTCCAGATTCCAGCTTCTAAATTTTGAAAATCCACTTTAATCCAAACGGGACCGT	330
ba490	DEL	chr3	14386021	14386429	ACTTAAGGGGGTGTTTGGGAACACCGTGCTAAACTTTAGCACATGTCACATCGGATGTTTGTATACTAATTAGGAGTATTAAACATAGTCTAATTACAAAACTAATTGCACAGATGGAGTTTAATTCGCGAGACGAATCTATTAAACCTAGTTAGTCCATGATTTGACAATGTGGTGCTACAGTAACCATTTGCTAATGATGGATTAATTAGTCTTAATAGATTCGCTCGCGAATTAGACTCCATCTATGCAATTAGTTTTGTAATTAGCTCATGTTTAGTCTTGTAATTAGCTCATATTTAATCCTTCTAGTATATGAACATCCGATGTGACTGTTAAAGTTTAGCACCTCGTATCCAATCGTACTCAGGTGATATGGCACATGTTAATTAGGCCTCC…	328
ba491	DEL	chr3	14396918	14397228	CTGAACATGATCAAGGTCTTGTTTAGTTCCATCCAAACTCCCAATTTTGATACTATGCAAAAAGAAGATTCCCCATCACATCAAACTTGCGGTACATGCATGGAGTACTAAATGTAGATGAAATAAAAAATTAATTGCACAGTTTTGTTGTACTTTGCGAGACGAATCTTTTGAGCCTAATTAGTCAATATTTGGACAATAATTCACAAATACAAACGAAACGCTACAGTGTGCTACAGTGCTGTAACAGTAATTTGGCACCTCCCAAATTCCCCAACTAAACAAGGCCTAAAAATGCTCCAAGAAGCTA	291
ba493	DEL	chr3	14399787	14400000	TGTATGGCCCCGTTTGTATCCGCTTATAAGCGGCTTATCGGTGGAAATAAGCAAGAATCCCGCCAAACGCTTTGCTTATTTCCACCGATTCTCGCTTATGTGGTAAGCCGCTTCAACGATTTGAACTACGAGAAGCGAAAAGCGAGAAGCGAGAAAATCTTCGCTTAGATTATAATCTAAGTGTGACTAGGAAAAGCGTATACAAACAGGGCC	198
ba495	DEL	chr3	14484729	14485068	CCACTTGCTAAACTTTAGCACCCGTCACATCGAATGTTTAGATACTAATTAGGAGTAGTAAACGTAGACTATTTACAAAACCAATTACATAAGTGGAATCTAAACGGCGAGACGAATCTATTAAGCCTAATTAGTCCATGATTTGACAATGTGTTGCTACAGTAAATATTTGCTAATGATGGATTAATTAGGCTTAATTAAGCTTAATAGATTCGTCTCGCCGTTTAGATTCGTCTTATGTAATGGGTTTTGTAAATAGTCTACGTTTAATACTCCTAATTAGTATCTAAACATTCGATGTGACACGTGCTAAAAATAAGACACGGGAAGAAAACGCCC	360
ba499	DEL	chr3	14599135	14599318	TCAGGGGCGGATCCAGGGCCCGGGCTGCCCGGGCTGCAGCCCGGGGCGAGACCATGGAGTCCCTTTAACCTATGTGCTATTTAGCTTAACAAAATGAAGCTTAGGAGACAAAATTAGACTATTTTAGGTGTGATTCAACAGCTCAGCCCGGGGCGCAGCCCCGTTCTGGATCCGCCCCTGCTT	187
ba500	DEL	chr3	14610725	14611048	TTAAAGTTTAACACCTGTCACATCGGATGTTTGGGTGCTAATTAGGAGTACTAAACATAAGCTAATTACAAAACTAATTGCACAGATGGAGTATAATTCGCGAGACGAATCTATTAAGCCTAATTAATCCATCATTAGCAAATGGTTACTGTAGCACCACATTGTCAAATCATGGACTAATTAGGCTTAATAGATTCGTCTCGCGAATTAGCACAAGGTTCTGCAATTAGTTTTATAATTAGCTCATGTTTAGTCCTCCTAATTAGCATCCGAACATCCGATGTGACACTGTTAAAGTTTAGCACCTCGTATCCAAACAGCTC	344
ba506	DEL	chr3	14702176	14702425	CATTTCCAGTCACCCCCCTTTCCCTTCCCCCCTGCCCATGTTCTCCAGCCTCCTCACAGGCCTACAGCTATAGAGTACCCGTCGTCTCGCCGGGCCACCACCAGTCCACCACTAGGCGCTCGCTACCGCTACCGCTACCGCTACTGGGACTACTCCAGCCTCCTCACAGGCCTACAGCTATAGAGTACCCGTCGTCTCGCCGGGCCACCACCAGTCCACCACTAGGCGCTCGCTACCGCTACCGCTACC	112
ba511	DEL	chr3	14921481	14921816	AGGCCTTTGTTTACTTCCCTCCAAACTCCCAACTTTAACACTATACAAAAAGAAGATTCCCCATCACATCAAACTTGCGGTACATGCATGGAGTACTAAATATAGACGAAATCAAAAACTAATTGCACAGTTTTGTTGTACTTTGCGAGACGAATCTTTTGAGCCTAATTAGTCAATATTTGGATAATAATTCACAAATACAAACGAAACGCTACAGTGTTGCATTTATGGCAAAATGCCAATTTGGCACCTCCCAACTTGGGAAGTAAACAAGGGCTAGTAATCTGTACGCAAAGATTTCACGTACGTGACTCCCTGAAAAAACTCTTCGTTTC	292
ba512	DEL	chr3	14930605	14930993	TTTACAAGTACCGGTCAACCTCGAGAGAGAGAGAGAGTGATGTGAGGTGGACTGCCAGTTTTGTCTTGGCTACTTTTTTACTACGCCCTTGTTTACTTCCCAAGTTGGGAGGTGCCAAATTGGCATTTTGCCATAAATGCGACACTGTAGCGTTTCGTTTGTATTTGTGAATTATTGTCCAAATATTGACTAATTAGGCTCAAAAGATTCGTCTCGCAAAGTACAACAAAACTGTGCAATTAGTTTTTGATTTCGTCTACATTTAGTACTCCATGCATGTACCGCAAGTTTGATGTGATGGAGAATCTTCTTTTTGCATAGTGTCAAAGTTGGGAGTTTGGAGGGAAGTAAACAAGGGTACGATGGCCACGAATATAACGATAGGTTT	253
pD831	DEL	chr3	15163878	15164129	GTTGGAGCAAGTATAATAAGGGGCTGTAAGTTGGCTGAATGCTGACGTGGAGGAGAGAGAAGAGGTGAGAGAGGAGAAGCGAGCTATAAGCTTACAGCCGACTTGGGCACAGGAACCAAGAAACTTTGTGAGAATGACTTGTGGACCATGTATTAATGGTGAAGAGCTAACCATTGTACGAGTGGGCTAGAAAAAGGCTGAGAGAAACCTTGCAGCCCGCTTGCTAGCTGCGTTATTAAACTTGCTCTTGG	246
ba529	DEL	chr3	15304903	15305368	CGTAATAAAATGTGTGTTTGATGGTGCATCCCAAGTATAACTAGAGTTTTGTTGCTTGCTAGTGAGGAGCTGCGCTCTTGGGGTTGGCTGGGGCTCATCTCCTTGCCGTAGTACCTAGGGGGCGTTTTCTTCCACTGACTTATTTTTAGCACGTGTCACATCGAATGTTTAGATACTAATTAGGAGTATTAAATGTAGACTATTTACAAAACCCATTACATAAGACGAATCTAAACGGCGAGACGAATCTATTAAGCCTAATTAGTCCATGATTTGACAATGTGTTGCTACAGTAAATATTTGCTAATGATGGATTAATCTAATTAGGCTTAATAGATTCGTCTCGCCGTTTAGATTCGTCTTATGTAATGGGTTTTGTAAATAGTCTACGTTTAATAC…	355
ba530	DEL	chr3	15326609	15326814	CCTTCTATGGTGGAAGTAGTGGAGAATAGAGATAGAGAGGAAGGGAGGAGAAGCAGACAGAAGAGGCTGCCGGCGATGGGTTTCAGGGCGCCCCGGCCATAACCATGATGGCGACGATATGCAGACAGGCTCTGATCGAGTGCCTGGCCTTCTATGGTGGAAGTAGTGGAGAATAGAGATAGAGAGGAAGGGAGGAGAAGCAGAC	148
ba540	DEL	chr3	15662169	15662551	GTCATACACGATTCTTCCTGTTGGTGCTAATGCAAAAGTACCCGACATTGGGGGGGTGTTTGGATACGAGGTGTTAAATTTTAACAGTGTCACATCGGATGTTCGGATGCTAATTAGGAGAACTAAACATGAGCTAATTATAAAACTAATTGCAGAACCCTGTGTTAATTCGCGAGATAAATCTATTAAGCCTAATTAATCCATCATTAGCAAATGGTTACTGTAGCACCACATTGTCAAATCATGGACTAATTAGGCTTAATAGATTCGTCTCACNNNNNNNNNNNNNNNNNNNNNNNNNNNNNNNNNNNNNNNNNNNNNNNNNNNNNNNNNNNATCCGATGTGACGGGTGTTAAACTTTAATAGGTGGTTGCCAAACAGG	354
ba541	INS	chr3	15773966	15773972	TTCTGA	188
ba542	DEL	chr3	15800803	15801069	GTTTAGTTACCCCCAACTCCCAACTTTGACACTATGCAAAAAGAAGATTCCCCATCACATCAAACTTGCGGTACATGCATGGAGTACTAAATGTAGACGAAATTAAAAATTAATTGCACAGTTTTGTTGTACTTTGCGAGACGAATCTTTTGAGCCTAATTAGTCAATATTTGGACAATAATTCACAAATACAAACGAAACGCTACAGTGTGCTACAGTGCTGGCACAGTGATTTTGCATCTCCCAAATTGGCCAACTAAACAAGG	271
ba543	DEL	chr3	15837386	15837554	ATGACCAACGACCAGGGCTGGGCCTTAGACCTATGCTTTGGCGTGGGAGATGAGGGGATTTTTTTAACCCTAGCTTGAAATTCGCTCCCACGGGGAGTCGAACCCAGAACCTGAGGAGTGCTACTAGAGCCACCTAACCAGGACCTGAGGAGTTTGACTTTAACTTTT	160
ba550	DEL	chr3	16013192	16013620	TAGTTGGCCAAATTGGGAGGTGCCAAATTACTGTGCTGGCACTGTAGCATACTGTAGCGTTTCGTTTGTATTTGTAAATTATTGTCCAAACATTGACTAATTAGGCTCAAAAGATTCGTCTCGCAAAGTACAACAAAACTGTGCAATTAGTTTTTAATTTCATCTACATTTAGTACTCCATGTATGTACCGTAAGTTTGATGTGATGGGGAATCTTCTTTTTGCATAGTGCCAAAGTTGGGAGTTGGGGGTGAACTAAACATGACCTAACACGATGGCAACTGCTCCCTCGATTCAGTGTAGCCAAATCTAGACCTGCCTATTAAAACGGAGGGAGTAGATGGGATCACACGGGTGAGGGTGACGGCTGCGGTTCGCACGCGAAGCTGCTTCTTGCACT…	272
ba554	DEL	chr3	16102879	16103208	TAAACTTTAGCACCCGTCACATCGAATGTTTAGATACTAATTAGGAGTATTAAACGTAGACTATTTACAAAACCCATTACATAAGTTGAATCTAAACGGCGAGACGAATCTATTAAGCTTAATTAGTCCATGATTTGACAATGTGTTGCTACAGTAAATATTTGCTAATGATGGATTAATTAGGTTTAATTAGGCTTAATAGATTCGTCTCGCCGTTTAGATTCGTCTTATGTAATGGGTTTTGTAAATAGTCTACGTTTAATACTCCTAATTAGTATCTAAACATTCGATGTGACACGTGCTAAAAATAAGACACGGGAAGAAAACGC	366
ba557	DEL	chr3	16152928	16153144	TCAGATATCGGGACATATAATACATTACAACCTTATTTTCCTTTCATTGGATCAATTACTGCCTGTGGCAACTCTAAGATAGCTGGTATCCCAGGATACCGACTAAGGAGCTACAATACAAAAATTACAAGGAACACCTCCCAAATAATGGCATCTTTGAGAAGCTCGCTGGGTGCACGATACAGCCTCATCACGAGGATTCTTCTAGCATCGTTA	237
ba560	DEL	chr3	16169586	16169791	CTGAAATCAAACGTTTGTGAACTACTCCCTCCGTTCCAAATTATAGGTCGTTTTGACTTTTCTAGATACATAGATATTATCATGCATCTAGACATAGGGTATATCTAAACGTATAACAAAATCTATGAATCTAATAAAATCAAAACGACCTATAATTTGGGACGGAGGGAGTAGTATATGTCACTATATCTATATATGGGTGAGG	145
ba562	DEL	chr3	16171310	16171535	CAGCTAGCAAGCGGGCTACAAGGTTTCTCTCAGCTTTTTTTCTAGCCCACTCGTACAATGGTTAGTTCTTCACCATTAATACATGGTCCACAAGTCATTCTCACAAAGTTTCTTGATTCCTATGCTCAAGTCGGCTGTAAGCTTATAGCCCGCTTCTCCTCTCTCACCTCTTCTCTCTCCTCCACGTCAGCATTCAGCCAGCTTACGATCCCTTATTATACTTGC	240
pD903	DEL	chr3	16388648	16388756	ATCCTTGGAGAATATTTGATTGCAAGTGAATAAACACAAAATGATGGAGAGAGCACCCTATATGGATCCAGGAAACATGCTTCTGACCACTAGGAGGTTGCCACGTGT	106
ba577	DEL	chr3	16453294	16453656	CCTTTTTGTTGTCTTCGTGATCCACGGAGTCAGCAGCTCTGCTGTCAAACAGGCGGCGCCAATGTGGGCGTTTGGTTCTCTTTGTTTATTTTTAGCACGTGTCACATCGAATGTTTAGATACTAATTAGGAGTATTAAATGTAGACTATTTACAAAACCCATTACATAAGTGGAATCTAAACGGCGAGACGAATCTATTAAGCCTAATTAGTCCATGATTTGACAATGTGTTGCTACAGTAAACATTTGCTAATGATGGATTAATTAGGCTTAATAGATTCGTCTCGCCGTTTAGCCTCCACTTATGTAATGGGTTTTGTAAATAGTCTACGTTTAATACTCCTAATTAGTATCTAAACATT	296
ba585	DEL	chr3	16651023	16651340	GGTGCTAAACTTTAGCAGTGTCACATCGGATGTTCTGATGCTAATTATGAGGATTAAATATAAGCTAATTACAAAACTAATTGCACAGATAGAGTCTAATTCGCGAGACAAATCTATTAAGCGTAATTAATCCATCATTAGCAAATGGTTACTGTAGCACCACATTGTCAAATCATAGACTAATTAGACTTATTAGATTCGTCTCGCGAATTAGACTCCATCTGTGCAATTAGTTTTGTAATTAGGTTATATTTAATACTCCTAATTAGTATCAAACATTCAATGTGACGGATTTAGCACCTTGAGCCAAACAGCCC	350
ba590	DEL	chr3	16822180	16822540	ATTTAGTTTCTCAATTAGGAATGGTAAAGTTTGCATTTTGCCATAAATTCGTAACTGTAACATTTCGTTTGTATTTATGAATTATTGTTCAAATATTGACTAATTAGGCTCAAAAGATTCGTCTCGCAAAGTACAACAAAACTGTGCAATTAGTTTTCGATTTCGTCTACATTTAGTACTCCATACATGTACCGCAAGTTTGATGTGATGGAGAATCTTCTTTTTGCATAGTGCTAAAGTTGGGATTAGTACTCCATGCATGTACAGTAAGTTTAAGGTGATGGGAAATCTTCTTTTTACATAGTGTCAAAGTTGGGAAAAAGGAGAACTAAACAAGTCCTGGATCTCTGTGTCCAAACT	344
ba602	DEL	chr3	17209126	17209660	TCCCCTGTAGTCTCCAACCACAGTGACAACGAAATTCTCTAGTCCAGCGTCAGGGTGCGCCTAATCCTTTTTTGTGGTGCTTTCACACGGCGACCCGATTTGTAGTTCCAATCTTTCCCTCCAACAAATCAAACCTGAAGTATGAAAGGAGCATCCATGATTGAACACAATAGCTTAACATGAAATTGAAACTCGATCACTTCTAGTGTTTTGTCAGAGGGCCTGTTCGCTTCAGCTTATAAGCCGGCTGAAAAGCTGAAACGGCTGATTTGTTGTGAGAGGAAAACACTGTTTGATGGCTGATAAGCCGACTGAATAAGCTGAAGCGAACAGGGCGAGAATCAATTACAAATGCAGCAACTGAAGTCATTTGAAATTTCGAATGTATTTGTTTACAGA…	128
ba605	DEL	chr3	17272629	17272976	AGGGGCTGTTTGGAAGGAGGAGGCTAAACTTTAGCCCTGTCACATCGGATGTTCGGATACTAATTAAGAGGACTAAACATAAGCTAATTACAAAACTAATTGCAGAACCCCTAGGCTAAATCGCGAGACGAATCTATTGAGCCTAATTAATCCATCATTAGTGAATGGTTACTGTAGCACCACATTGTCAAATCATGCACTAATTAGGCTTAATAGATTCGTCTCGCGATTTAGCCTAGGGGTTGTGTAATTAGTTTTGTAATTAATCTAAGTTTAATACTCCTAATTAGTGTCCAAACATTCGATGTGACGGGGGCTAAAATTTAGCCCCCTCCTCCCAAACACCC	346
pD992	DEL	chr3	17560896	17561030	AAATTCTTGTTTCTCCGAAGAATCTGTAGATTTCTCTGGAAATTCTGTAAGTTGCGAAATTTTCGGAACGATCTCTGGAAACTCCGGAAGTTGCTGATAAACTTGTTCGAAGTTGTAAAAATTCTCAAGTTCGA	132
ba615	DEL	chr3	17649358	17649720	AGGCGTTCATTTATGTCCTGGATTTCTTAGGATCCGTTTGGTTGCTTTTGCTTATTTTTAAGCAAGTGTTTAGATACTAATTAGAAGTATTAAACGTAGACTATTTACAAAACTCATTACATAAGTGGAGGCTAAACAGCGAGATGAATCTATTAAGCCTAATTAATCCATCATTAGCAAATGTTTACTGTAGCAACACATTGTCAAATCATGGACTAATTAGGCTTAATAGATTCGTCTCGCCGTTTAGCCTCCACTTATGTAATCGGTTTTGTAAATAGTCTACGTTTAATACTCCTAATTAGTATCTAAACATTCGATGTGATGGGTGCTTAAATTTAAGCAAGTGAACCAAACCAGGC	343
ba619	DEL	chr3	17743246	17743638	GAGAAAAAGGAGGAATTTGGTGCGCAAAGAGATAGGGGGCGTTTTCTTCCCGTGTCTTATTTTTAGCACGTGTCACATCGAATGTTTAGATACTAATTAGGAGTATTAAACGTAGATTATTTACAAAACCCATTACATAAGACGAATCTAAACGGCGAGAAGAATCTATTAAGCCTAATTAGGACATGATTTGACAATGTGTTGCTACAGTAAACATTTGCTAATGATGGATTAATTAGGCTTAATTAAGCTTAATAGATTCGTCTCGCCGTTTAGATTCCACTTATGTAATTGGTTTTGTAAATAGTCTACGTTTACTACTCCTAATTAGTATCTAAACATTCGATGTGACGGGTGCTAAAGTTTAGCAAGTGGAAGAAAACAGGCCTATA	365
ba623	DEL	chr3	17787061	17787329	TTTTCATCAGATATTGGTTAATGAAGAAGATCAGTACAAAACTATTTTTCAAACACATTTCGGCCATTTTGAGTATAAGCTTATGCCATATGGGTTAACAGGAGCACCATCTACATTCCAAGCTATTATGAACCACATATTGGCACCTCTGCTCAGGAAGTGTGTGGTAGTCTTCATTGATGATATACTTATATACAGTAAGAGCTATGAAGAGCACGTGCAACATGTAAGATGGTCTTTGACTTGTTGAAAGAACATCAATTTAAAG	236
ba627	DEL	chr3	17825276	17825455	CCAGATTTGACGTTCCAGGCTCATCTCACTTTCTATAGGCCACATCAGTTAACGTCTCTATTGTTCAAGATTTATAGTAGTGGATGTGATCATCTATGGAGAGTGCACTCATCCGTCCTCAAACTTATTTTGATGAAGTTCTGTTCCAGGCTCATCTCACTTTCTATAGGCCACATCAG	123
ba629	DEL	chr3	17853984	17854215	GAGAGAGAGAGAGAGAGAGAGAGAGAGAGAGAGAGAGAGAGAGAGAGAGAGAGAGAGAGAGAGAGAGAGAGAGAGAGAGAGAGAGAGAGAGAGAGAGAGAGAGAGAGAGAGAGAGAGAGAGAGAGAGAGAGAGAGAGAGAGAGAGAGAGAGAGAGAGAGAGAGAGAGAGAGAGAGAGAGAGAGAGAGAGAGAGAGAGAGAGAGAGAGAGAGAGAGAAGATTAGCATAGTCT	199
ba630	DEL	chr3	17869636	17869916	CAAAATCCCAACTTTGACACTATGCAAAAAGAAGATTCCCCATCACATCAAACTTGCGATACATGCATGGAGTACTAAATGTAGATGAAATCAAAAACTAATTGCACAGTTTTGTTGTACTTTGCGAGACGAATCTTTTGAGCCTAATTAGTCAATTTTTGGACAATAATTCACAAATACAAACGAAATGCTACAGTTGCACATTTATGACAAACTCCCAACTTACAGTTACGCATTTATGACAAACTCCCAACTTTGGCACTCCCAAATTGGGAACAAG	311
ba646	DEL	chr3	18322402	18322651	CCCAACTTTGACACTATGCAAAAAGAAGATTCCCCATCACATCAAACTTGCGGTACATGCATGGAGTACTAAATGTAGATGAAATTAAAAACTAATTGCACAGTTTTGTTGTACTTTGCGAGACGAATCTTTTGAGCCTAATTAGTCAATATTTGGACAATAATTCACAAATACAAACGAAACGCTACAGTGTGCTACAGTACTGTAACAGTAATTTGGCACCTCCCAAATTCCCCAACTAAACACGGC	285
ba650	DEL	chr3	18394128	18394459	GGGGGCTAAATTTTAGCCCCCGTCACATCGAATGTTTGGACACTAATTAGGATTATTAAATCTAGATTAATTAGAAAACTAATTACACAACCCCTAGGCTAAATCGCGAGACGAATCTATGAAGCCTAATTAGTCTATGATTTGACAATGTGGTGCTACAGTAACCATTCACTAATGATGGATTAATTAGGCTTAATAGATTCGTCTCGTGATTTAGCCTAGGGGTTCTGCAATTAGTTTTGTAATTAGCTTATGTTTAGTCCTCCTAATTAGTATCCGAACATCCGATGTGACAGGGCTAAAGTTTAGCCCTGTCCTCCCAAACACCCCT	354
ba661	DEL	chr3	18823307	18823420	CAATCTTGCTAGAATATCCAGGGAAGGAACAACAGTACGACGAGTTCTGGAAGCTATAACACGTCCAAGACATTATTAAATGCATAACTGCCCCAGCAGTAACAAGGGCACCC	105
pD1091	DEL	chr3	18964035	18964389	ACTAAGGGGGTGTTTGGATACGAGGTGTTAAACTTTAATAGTGTCACATCGGATGTTCGGATGCTAATTAGGAGAACTAAACATGAGCTAATTATAAAACTAATTGCAGAACCCTGTGCTAATTCGCGAGACGAATCTATTAAGCCTAATTAATCCATCATTAGCAAATGGTTACTGTAGCACCACATTGTCAAATCATGGACTAATTAGGCTTAATAGATTCGTCTCGTGAATTACACTCCATCTGTGCAATTAGTTTTGTAATTAGCCTATGTTTAATACTCCTAATTAGCATCCAAACATCCGATGTGACAGGTGTTAAACTTTAACACATGGTTGCCAAACAGGCCCTAA	349
ba668	DEL	chr3	19024011	19024123	TAACGGCGTGGGGGACGGAGTTTTTGCTCGGCGGCTTTTATACGGCGCCGGAGCAACAGCCGGCGGGGGGGGGGGGGGGGGGGGGAAAGGGAAAAAACAGGGCGGCGTGGGG	107
ba669	DEL	chr3	19027826	19028175	ACAGGGGTGTTTGGGAGACAGGGGCTAAACTTTAGTCCTATCACATCGGATGTTCGGATGCTAATTAGGAGGACTAAATATGAGCTAATTACAAAACTAATAGCAGAACCCCTAGGCTAAATCACGAGACGAATTTATTGAGCCTAATTAATCCCTCATTAGCGAATGGTTACTGTAGCACCACATTGTCAAATTATGGACTAAATTAGCTTAATAGATTCGTCTCGCGATTTAGCCTAGGGGTTGTGTAATTAGTTTTGTAATTAGTCTAGGTTTAATATTCATAATTAGTGTCCAAACATTCGATGTGACGGGGGCTAAAATTTAGCCCCCTCCTCCCAAACACCCC	357
ba671	DEL	chr3	19068325	19068449	CTAAATTTTAGCACATATCACATCGGATGTTTGGACACTAATTAGGAGTATTAAACATAGTCTAATTACAAAACTAATTGCACAACCCCTAGGCTAAATCGCGAGACGAATCTATTAAGCCTAC	123
ba673	DEL	chr3	19132699	19133148	CAGAGCTACATGTGATTAAAAGGCTCATATATGGGGGGAAGGCATCTCCAGCCAGAATGACAAACAACAATAGTCACAAGCATTCTCCTTCCTAGGTCTCTTGCACTTTGCCACAATGCTCTGCACCGCTGTCCATTCCAAGTTAGCCATGCTGCTCATAGTGAAGCGACAACTAAGCAAAGGATATCTCTGAATCCTCACAGCTCCTGCTTGGGAGCAGTGTAAAGGTTTTCTTGGCAGGACATGGATTGCATTGCTACTCAACATCTTTGGCAAGTTGCCCAAGATGCCATGCTGATCATGCTACTGTGCTGCTTTCTAATCAGCACCGCAATGCATACTGAGATCAACGCATATCCTTTGACCAAACTTCAATGGATTGGTTAGCACATCGCTGGT…	101
ba680	DEL	chr3	19199415	19199750	TGACTTATTTTTAGCACCCGTCACATCAAATGTTTAGATACTAATTAGGAGTATTAAACGTAGACTATTTACAAAACCAACCCATTACATAAGTGGAATCTAAACGGCGAGACGAATCTATTAAGCCTAATTAGTCCATGATTTGACAATGTGTTGCTACAGGAAACATTTGCTAATGAGGGATTAATTAGGCTTAATAGATTCATCTCGTCGTTTAGCCTTTATATGTGCAATTAGTTTTATAATTAACTTATATTTAGTTCTTCTAATTAGCCTCTGAATATTCGATGTGACACGGACTGAACTTTAGCTCTAAGATCCAAACACCCTCTTAA	357
ba681	DEL	chr3	19345294	19345854	ACTTTATGTAACCTTGCATGCTGAAGTTTCCCCTGAATTCTGCGTGAACTGAAGAACTACACTGTGATGTACAATGCGTCCATCAAAACGATTCGTCAGTCGTCACCGGGCACTCAGCACAGTGTGCTTTGTCCCCTCAGCCGAGAAACCCAATATGACACTCAACACTCCTAAAGACCCGACCACTGCGCACACGATGACCACCGTCTTATCCCTTTCTCGGTGGACTTCTTGGGCCTGTTCGCTTTAGCTTATAAGCCGGCTGAAAAGCCGAAACGGCTGATTTATTGTGAGAGAAAAACACTGTTTGGTGGCTGATAAGCCGGCTGAATAAGCTGAAGCGAACAGACCTGATCCCTCTGTGCTTCCGGCAGGGAAAAGAGATCCGTGGCTCTTCTG…	123
ba684	DEL	chr3	19421688	19421826	CGTGCAGAAGATGAAGCAACTGCCACGGCTGCCGCCCACACGCTCTCTGCGATCATCGCTGCTCGACCGAGTGCCACCTAGCATCGCGCGTCATCAGCGGCGGACTCACGGCCACTAGGTGAAGAAGTGGAACAAGCT	113
ba687	DEL	chr3	19461735	19461907	GAGGGGGGGGGGGGGGGGGGGGGGGGGGGGGGGGGGGGGGGGGGGGGGGGGGGGGGGGGGGGGGGGGGGGGGGGGGGGGGGGGGGGGGGGGGGGGGGGGGGGGGGGGGGGGGGGGGGGGGGGGGGGGGGGGGGGGGGGGGGGGGGGGGGGGGGGGGGGGGGGGGGGGGGGGG	169
ba689	DEL	chr3	19473669	19474027	CGGCTAGCCTAAGGGGGTGTTTGGATACGAGGTGCTAAACTTTAACAGTGTCACATCGGATGTTCGAATGCTAATTAGGAGAACTAAACATGAGCTAATTATAAAACTAATTGCAGAATCCTGTGTTAATTCGCGAGATGAATCTATTAAGCCTAATTAATCCATCATTAGCAAATGGTTACTGTAGCACCACATTGTCAAATCATGGACTAATTAGGCTTAATAGATTCGTCTCGCAAATTACACTCCATTTGTGTAATTAGTTTTGTAATTAGCCTATGTTTAATACTCCTAATTAACATCCAAACATCCGATGTGACAGGTGTTAAATTTTAACACCCCAGAGCCAAACAGGCCT	349
ba691	DEL	chr3	19575820	19576154	GGGGCTAAATTTTAGCCCCTGTCACATCGGATGTTTGGACACTAATTAGGAGTATTAAACATAGTCTAATTACAAAACTAATTGCACAACCCCTAGGCTAAATCACGAGACGAATCTATTAAGCCTAATTAATCCATCATTAGCGAATGGTTACTGTAGCACCACATTGTCAAATCATGGACTAATTAGGCTTAATAGATTCGTCTCGCGATTTAGCCTATGGGTTCTGCTATTGGTTTTTTAATTAGCTCATATTTAGTCCTCCTAATTAGCATCTGAACGTGTGATGTGACAGGGCTAAAGTTTAGCCCCTGACATCCAAACGCCCCCTATG	352
ba692	DEL	chr3	19579107	19579387	AGGAGTAGTAAATATAGACTAATTATAAAACTAATTGCACAACCCCTAGGCTAAATCGCGAGACGAATCTATTAAGTCTAATTAGTTCATGATTTGACAATGTGGTGCTACAGTAACCATTCGCTAATGATGGATTAATTAGGCTTAATAGATTTGCCTCGTGATTTAGCCTAGGGGTTCTGCTATTAGTTTTGTAATTAGCTCATGTTTAGTCCTCCTAATTAGCATCCGAACATCTGATGTGACAGGGCTAAAGTTTAGCCCATGTCTCCCAAACACC	358
ba693	DEL	chr3	19595318	19595658	TTCCCGTGTCTTATTTTTAGCACGTGTCACATCGAATGTTTAGATACTAATTATGAGTATTAAACGTAGACTATTTACAAAACCAATTACATAAGTGGAATCTAAACGGCGAGACGAATCTATTAAGTCTAATTAAGCCTAATTAATCCATCATTAGCAAATATTTACTGTAGCAACACATTGTCAAATCATGGACTAATTAGGCTTAATAGATTCGTCTCGCCGTTTAGATTCGTCTTATGTAATGGGTTTTGTAAATAGTCTACGTTTAATACTCCTAATTAGTATCTAAACATTCGATGTGACGGGTGCTAAAAATAAGACACGGGAAGAAAACGGG	363
ba695	DEL	chr3	19926749	19927224	TAAGCGAGAATCGGTGGAAATAAGCAAAGCGTTTGGCGGGATTCTCGCTTATTTCCACCGATAAGCCGCTTATAAGCGGATACAAACGGGGCCTAAATCTGAGGATTACGTGTAAATTGATACTTTATATACTTGATGAAAAGGATAGCTCAACAAACTTTTGATTAAGTGTTGAGTTATAAACTGATTGATTTTCAGTCTCAGAAAAAAGGCTAAAAGTGAACTTTTCAGTTTTGAGTTTGATGTGGTACTGGATCACAAGTATGTGGCTCCTTGACAGGGTTTCACCAAAAACACTTTCATGTAGTTATATTCCGTGTCTTATATTGTCACACCCGGTTTTAAAACAAAACTAAGTGTTACCTATATGTACATGTACATCAAGATCTAGTTTCATAC…	378
ba696	DEL	chr3	19944834	19945177	ACTTTAGCACCCGTCACATCGAATGTTTAGATACTAATTAGGAGTAGTAAACGTAGACTATTTACAAAACCAATTACATAAGTGGAATCTAAACGGCGAGACGAATCTATTAAGCCTAATTAAGCCTAATTAATCCATCATTAGCAAATATTTACTGTAGCAACACATTGTCAAATCATGGACTAATTAGGCTTAATAGATTCGTCTCGCCGTTTAGATTCCACTTATGTAATTGGTTTTGTAAATAGTCTACGTTTACTACTCCTAATTAGTATCTAAACATTCGATGTGACACGTGCTAAAAATAAGACACGGGAAGAAAACACCCCCTCAGCCGTGCAGA	349
ba713	DEL	chr3	21114625	21114983	GGTATCCACGGGTCAGCTCCTTTCGGGGGTAGTGGCTGTCGTGGGCGCCCGTTTCCAAAAATAGCAATGATCAGCTGGGAGACCGCGGAACGGAAGGATATTTTCACTGCGGCCGTTTCGGAGGGGAGGTTATAAAGAATTTCGAAGTAAAAGATTGTGTTTTACTCCGAAACTAGGGTGTTGACGCCAGATTTCGTCACTAGTAGAATCGGCGCCAAAAAGAGGGGAAATCGGAGAAGCACGGTTGGGAATCGGCCAAATGGTGCTATAGTGCGGAATCGGCCGGCGACTTTTGTCTCGCTTTAGGACGAATGCACCAGAGTCCCAATCGGTAATCTTTGGTGCATCAAGAATGATT	386
ba722	DEL	chr3	21418286	21418619	GGTGCTAAACTTTAACAGTGTCACATCGGATGTTCGGATGCTAATTAGGAAGGACTAAACATGATCTAATTATAAAACTAATTGCAGAACCTTGTGCTAATTCGCGAGACGAATCTATTAAGCCTAATTAGTCCATGATTTGACAATGTGGTGCTACAGTAACCATTTGCTAATGATGGATTAATTAGGCTTAATAGATTCGTCTCGCGAATTATACTCCATCTGTGCAATTAGTTTTGTAATTAGCTTATGTTTAGTACTCCTAATTAGCATCCAAACATCCGATGTGACAGGTGTTAAACTTTAACAGGGGTTTCCCAAACACCCCCAAAA	350
ba724	DEL	chr3	21499683	21500078	GCCCCAAACTAAGGGGGCGTTTTCTTCCGGTGTCTTATTTTTAGCATGTGTCACATCGAATGTTTAGATACTAATTAGGAGTATTAAACGTAGACTATTTACAAAACCCATTACATAAGACGAATCTAAACGGCGAGACCAATCTGTTAAGCCTAATTAGTCCATGATTTGACAATGTGTTGCTACAGTAAATATTTGCTAATGATGGATTAATTAGGCTTAATTAGGCTTAATAGATTCGTCTCGCCGTTTAGATTCAACTTATGTAATGGGTTTTGTAAATAGTCTACATTTAATACTCCTAATTAGTATCTAAACATTCGTTCGGTGTAACGGGTGATAAAGTTTAGCAAGTGGAAGAAAACATGCCCTAAAACTCCACCACGAGACACGAG	354
pD1193	DEL	chr3	21500279	21500561	GCAGGGCCGTGTTTAGTTGGGGAATTTGGGAGGTGCCAAATTACTGTTACAGCACTGTAGCACACTGTAGCGTTTCGTTTGTATTTGTGAATTATTGTCCAAATATTGACTAATTAGGCTCAAAAGATTCGTCTCGCAAAGTACAACAAAACTGTGCAATTAGTTTTTAATTTCATCTACATTTAGTACTCCATGCATGTACCGCAAGTTTGATGTGATGGGGAATCTTCTTTTTGCATAGTGTCAAAGTTGGGAGTTGGAAGTAACTAAACATGGCCCAGG	277
ba726	DEL	chr3	21540526	21540906	GCAATTAGTTTTTAATTTCATCTACATTTAGTACTCCATGCATGTACCGCAAGTTTGATGTGATGGGGAATCTTCTTTTTGCATAGTGTTAAAGTTGGGAGTTTGGAGGGAACTAAACATGGCCTTAGTTCACCCCCTCCCAACTTTAGCACTATGCAAAAAGAAGATTCCCCATCATATCAAACTTGCGGTACATGCATGGAGTACTAAATGTAGACGAAATCAAAAACTAATTGCACAGTTTTGTTGTACTTTGCGAGACGAATCTTTTGAGCCTAATTAGTCAATATTTAGACAATAATTCACAAATACAAACGAAACGCTACAGTTGCGCATTTATGGCAAAATGTTAATTTTACCACTCCCAAATTAGGAGGCCG	395
ba734	DEL	chr3	21711091	21711480	CGTGAAAATTCTTTACACATATCTTGTTACGATAGGCATGCAATAATGTTCTAAAGATTTTCATCCAAATTGTGTTGTGGTGACAAATATTGAATGTTGCAATATCGCATATTGAATGTTGCAATCTTATATATTGTCTTTCCGTTACATGCCGCCAAAAAATGTATATTTTGTTTAAATTTTTAATATGATTTTAGTGTGTTGCAACTGTAGTTGGAAATGTTCCAATTATAATTTTTAAATGTTGCAAAAGGTATGCGTCGATGTTGAACACTTTATTTCTACGTGACGTTACTCATTATGGATGTTGCATGAAACAATATGTCATGTTGCGGCGAAAATTTTCTATACTAGGTTGGATGACCAAGTCATTTTTATACATAGTTTTT	377
ba735	DEL	chr3	21942247	21942591	TGAGTCCGTTTGGTTCCTTTGCTTATTTTTAAGCAAGTGTCACATCAATGTTTAGATACTGATTAGGAGTATTAAACGTAGACTATTTACAAAACCGATTACATAAGTGGAGGCTAAACGGCGAGACGAATCTATTAAGCCTAATTAATCCATCATTAGCAAATGTTTACTGTAGCAACACATTGTCAAATCATGGACTAATTAGGCTTAATAGATTCGTCTCGCCGTTTAGCCTCCACTTATGTAATCGGTTTTGTAAATAGTCTACGTTTAATACTCCTAATTAGTATCTAAACATTCGATGTGACGGGTGCTTAAATTTAAGCAAGTGAACCAAACCAGGC	357
ba752	DEL	chr3	22688538	22688908	TACACTGACTTATTTTTAGCACCCGTCACATCGAATGTTTAGATACTAATTAGGAGTATTAAACGTAGACTATTTACAAAACCCATTACATAAGACGAATCTAAACGGCGAGACGAATCTATTAAGCCTAATTAGTCCATGATTTGACAATGTGTTGCTACAGTAAATATTTGCTAATGATGGATTAATTAGGCTTAATTAGGCTTAATAGATTCATCTCGCCGTTTAGATTCGTCTTATGTAATGGGTTTTGTAAATAGTCTACGTTTAATACTCCTAATTAGTATCTAAACATTCGATGTGACACGTGCTAAAAATAAGTCACCGGAAGAAAACGCCCCCTAAGTTTGCGCGTTACCATTAGACCAAC	344
ba754	DEL	chr3	22770294	22770624	GAGGTGCTAAACTTTAACAGTGTCACATCGGATGTTTGGATGCTAATTAGGAGGACTAAACATGAGCTAATTATAAAACTAATTGCAGAACCTTGTGCTAATTCGCGAGACGAATCTATTGAGCCTAATTAATCCATCATTAGCAAATGGTTACTGTAGCACCACATTGTCAAATCATGGACTAATTAGGCTTAATAGATTCGTCTCGCGAATTATACTCCATCTGTGCAATTAGTTTTGTAATTAGCTTATGTTTAGTACTCCTAATTAGCATCCAAACATCCGATGTGACAGGTGTTAAACTTTAACAGGTGTTTCCCAAACACCCCC	358
pD1240	DEL	chr3	22856856	22857219	GCTTAGGGGCGTTTTCTTCCCGTGTCTTATTTTTAGCACGTGTCACATCGAATGTTTAGATACTAATTATGAGTATTAAACGTAGACTATTTACAAAACCCATTACATAAGACGAATCTAAACGGCGAGACCAATCTGTTAAGCCTAATTAGTCCATGATTTGACAATGTGTTGCTACAGTAAATATTTGCTAATGATGGATTAATTAGGCTTAATTAGGCTTAATAGATTCGTCTCGCCGTTTAGATTCCACTTATGTAATTGGTTTTGTAAATAGTCTACGTTTACTACTCCTAATTAGTATCTAAACATTCGATGTGACACGTGCTAAAAATAAGACACGGGAAGAAAACGCCCCCTTAG	357
ba761	DEL	chr3	23050887	23051275	AGCATCGGGCGTGGGGGCGCTCCCCTACTTGCGCAGCAGTGGCTAACTAAGGGGGCGTTTTCTTCCGGTGTCTTATTTTTAGCATGTGTCACATCGAATGTTTAGATACTAATTAGGAGTAGTAAACGTAGACTATTTACAAAACCAATTACATAAGTGGAATCTAAACGGCGAGACGAATCTATTAAGCCTAATTAAGCCTAATTAATCCATCATTAGCAAAATATTTACTGTAGCAACACATTGTCAAATCATGGACTATTCGTCTCGCCGTTTAGATTCCACTTATGTAATTGGTTTTGTAAATAGTCTACGTTTACTACTCCTAATTAGTATCTAAACATTCGATGTGACGGGTGCTAAAGTTTAGCAAGTGGAAGAAAACATG	352
ba762	DEL	chr3	23130754	23131073	AACTTTAACAGTGTCACATCGGATGTTTGGATGCTAATTAGGAGGACTAAACATGAGCTAATTATAAAACTAATTGCAGAACCTTGTGCTAATTCGCGAGACGAATCTATTAAGCCTAATTAATCCATCATTAGCAAATGGTTACTGTAGCACCACATTGTCAAATCATGGACTAATTAGGCTTAATAGATTCGTCTCGCGAATTAGACTCCATCTGTGCAATTAGTTTTGTAATTAGCTTATGTTTACTACTCCTAATTAGCATCCAAACATCCGATGTGACAGGTGTTAAACTTTAACAGGTGTTTCCCAAACACCC	349
ba765	DEL	chr3	23192162	23192547	CGACGCCGGTTCGCGTAGTTTGGAGTGCAATTTAAGGGGGTGTTTGGCAGGGAGGGGCTAAATTTTAGCCCCTGTCACATCGGATGTTTGGACACTAATTAGGAGTACTAAACATGAGCTAATTATAAAACTAATAGCAGAACCCCTAGGCTAAATCGCGAGACGAATCTATTAAGCCTAATTAATCCATCATTAGCGAATGGTTACTGTAGCACCACATTGTCAAATCATGGACTAATTAGGCTTAATAGATTCGTCTCGCGATTTAGCCTATGGGTTCTGCTATTAGTTTTTTAATTAGCTCATATTTAGTCCTCCTAATTAGCATCTGAACGTGTGATGTGACAGGGCTAAAGTTTAGCCCCTGACATCCAAACGCCCCCTA	354
ba766	DEL	chr3	23244094	23244315	CAAGTGGCAACCACGGATATTCACATGGATTCGGAAATAATTCGTCTGAGCGGAATTTGGCACCGATGCCGGAACAACTTCGGATGCTAAATTTATTTTACTTCCTCCGTCCTAAATTGTAGGTCGTTTTGATTTTTGTCGTTTTGGTATTTCTAGGCCTAGATATAGTCTAGTCTAAATATATAACAATATCTATAAACTTAGAAAAGCTAAAACGACCT	143
ba771	DEL	chr3	23323029	23323332	TCCGATCGATGCTTCTGATTTCTTCAAAGCCTCTATGCCCTTGTTTACTTTGCGAATTTGGGAGGTGCCAAATTACTATAGCAACACTGTAGCGTTTCGTTTGTATTTGTGAATTATTGTCTAAATATTGACTAATTAGGCTCAAAAGATTCATCTCGCAAAGTACAATAAAACTGTGCAATTAGTTTTTGATTTCGTCTACATTTTGTACTCCATGCATGTACCGCAAGTTTGATGTGATAGGGAATCTTCTTTTTGCATAGTGCCAAAGTTGGGAGTTTTGTAGGAAGTGAACAAGGGCTA	265
ba773	DEL	chr3	23367065	23367183	ATGTGAGATTATTAGGTGCCGCTATTGGAACTTATCGTCCGCAATATCGCCCGCTATCCGCAATCCGCTACCTCGACGTCAATCCGCTACCAACCCGCTATTCGCTATTTATTACCTT	146
ba776	DEL	chr3	23398571	23398970	AACTCCCAACTTTTGCACTATGCAAAAAGAAGATTCCCCATCATATCAAACTTGCGGTACATGTATGGAGTGCCATGTTTAGTTACTCCCAACTCCCAACTTTGACACTATGCAAAAAGAAGATTCCCCATCACATCAAACTTGCGGTACATGCATGGAGTACTAAATGTAGACGAAATCAAAAACTAATTGCACAGTTTTGTTGTACTTTGCGAGACGAATCTTTTGAGCCTAATTAGTTAATATTTGGACAATAATTCACAAATACAAACGAAACGCTACAGTGTTGCTACAGTAATTTGGCACCTCCCAAATTCCCCAAGTGAACAAGGGCGAAATCGCTCTCGATCAGCAGCCGTCGCGGTTTCTGGTCGATCGGTACTCCATGCCCGTTATGAT	376
ba777	DEL	chr3	23419017	23419514	GCCTAGCTAGCTCGTCCTGCCGCTCTCCGATCTCCACGAGGCATCGTCGTCATGGTCGACCCACACACAGATTCTGCTGCGCGGAAGCTTCGCGGCTGCTTCGTTTCTCAGATTTCCGGGCCGCGCCAGTGGGTACGGAGATCGATCTCTTTCTCTCCGGTCGCCGCTGATCCACGAGCCTGCACCTGCAGCAGAGGCCTATTCGCTTCAGCTTATTCAGCTAGCTTATCAGCTACCAAATAGTATTTTTCTCTCACAACAAATCAGTCGTTTCAGCTTTTCAGCCGGTTTATAAGTTGAAGCAAAAATCAGCTCTGCACGGTGCAGCTGATTTGGGACAGTACAAGGCAAATCCGCGATTAATGAGTAATGACACACACAGGTCGTCCTGCTGACGCG…	111
ba778	DEL	chr3	23423746	23424195	TTTACTTCACCCTAACTCTCAACTTTGGCACTATGCAAAAAGAAGATTCCCCATCACATCAAACTTGCGGTACAGTACTAAATGTAGATGAAATTAAAAACTAATTGCACAGTTTTGTTGTACTTTGCGAGATGAATCTTTTAAGCCTAATTAGTCAATATTTGGACAATAATTCACAAATACAAACGAAACGCTACAGTTGCGCATTTATGGCAAAATGCCAATTTGACCGCTCCCGAATTGGGAACTAAACAAGGCACAAAAGTTCACCCTGGAATCGCACGAAAATCGGCCGTTCGTCGCCCGAATTTGCGAATCGTCCGATCCCAGCTAACTCTTTTCTCGATCGTTGCTCTCAGGCTTGTGTCGCAAACGTTTCCAGACCCTTCCGACCTCGCA…	391
ba781	DEL	chr3	23530967	23531360	TTTAGGAATCTACCACGACGCGTTGTTGGCACATCTCTTAGAGCAACTCCAAGAGTATCCTAAAAAATTCTTCCCCAAAACTATGTATTGGGGGTTCTCCCAAAAAAAATTTCCCCCAAAAACATATCAGTCCACAGTAGATCGCTAATAAATAGCCCCCAATATTTCAAACACAGGCCACGTCATCGTATTAGGCCCATCGGAAGAGACGCGCGGGCGTGCGGGAATCAGGATTGGGGGAAGAACGCCAACGCTAAAATATACGCGGTGGCAGGCTGTTTTTTAGCATCGCTAAAAAATTGGGGAAGGTTTAGGTGGATTGTTGGAGTTCATTTTTTTTCTCTTTTTTCCTAAAAAATGTATTGGGGGTAAGATTAGTAGCCTCTTGGAGTT	355
ba783	DEL	chr3	23594976	23595212	TCTTTGCCTTATTTAGAAAGTTCTTATATAGAGTTTGGGGCATGCATATCCTTTTTTATGTGTTTGTTATCTCGCTGCGCGCCTTTTCGATGATAAGATCATTTTTTATCTGACTTGGTTGAGTAATGCATGAGATCAACCTGCGGCCTTGTGAAAGAAAAGTTGGTAGACAGCTTCTTTTTCAGTATTTGTATTGGATTGGTTGAAGATGTTTATTGATTGTCTTCGGCTTTCAC	357
ba785	DEL	chr3	23649247	23649443	AGGCCGGCAATTTTCTTGATCCGTCTGCAAAAAGGTTGGAACATCTCTCGTTCTGCTCCTGATTAGTAAGCTGAAGGCAGAGTGATTGAATCTTGACTTGGCACTACCCAGGCCCAGCTACCCCAATCCAAGTAAGGAAACAGGTTCTATATCACCACAGTTTTAGTATCACTTCTGCTGCAGTTCACTTCAATAT	133
ba792	DEL	chr3	23767138	23767255	TATCTATCTATCTATCTATCTATCTATCTATCTATCTATCTATCTATCTATCTATCTATCTATCTATCTATCTATCTATCTATCTATCTATCTATCTATCTATCTATCTATCTATCT	173
ba794	DEL	chr3	23903922	23904295	AATTCCTCCCGGATTAAGGGGGCGTTTTCTTCCACTGACTTATTTTTAGCACGTGTCACATCGAATGTTTATTTAGATACTAATTAGGAGTATTAAACGTAGACTATTTACAAAACCCATTACATAAGACGAATCTAAACGGCGAGACAAATCTATTAAGCCTAATTACGCCTAATTAATCCATCATTAGCAAATGTTTACTGTAGCAACACATTGTCAAATCATGGACTAATTAGGCTTAATAGATTCGTCTCGCCGTTTAGATTCGTCTTATGGAATGGGTTTTGTAAATAGTCTACGTTTAATACTCCTAATTAGTATCTAAACATTTGATGTGACGGGTGCTAAAAATAAGTCAGTGGAAGAAAACGGG	369
ba805	DEL	chr3	25135037	25135436	GCATGGCTATGGCTCCGGTGGAGATAGATGCAGAGTTTCTGACTTGGGGCGTTTTCTTCCCGTGTCTTATTTTTAGCACGTGTCACATCGAATGTTTAGATACTAATTAGGAGTATTAAACGTAGACTATTTACAAAACCAATTACATAAGTGGAATCTAAATGGCGAGACGAATCTATTAAGCCTAATTAGTCCATGATTTGACAATGTGTTGCTACAGTAAATATTTGCTAATGATGGATTAATTAGGCTTAATAGATTCGTCTCGCCGTTTAGATTCGTCTTATGTAATGGGTTTTGTAAATAGTCTACGTTTAATACTCCTAATTAGTATCTAAACATTCGATGTGACGGGTGCTAAAAATAAGTCAGTGGAAGAAAACGGGGCCTAAGCTTATA	372
ba819	DEL	chr3	25992413	25992743	AGGGGCTAAATTTTAGCCCCTGTCACATCGGATGTTTGGACACTAATTAGGAGTATTAAACATAGTCTAATTACAAAACTAATTGCACGGATGGAGTATAATTCGCGAGACGAATCTATTAAGCCTAATTAGTCCATGATTTGACAATGTGGTGCTACAGTAACCATTTGCTAATGATGGATTAATTAGGCTTAATAGATTCGTCTCGCGAATTATACTCCATCTGTGCAATTAGTTTTGTAATTAGCTTATGTTTAGTACTCCTAATTAGCATCCAAACATCCGATGTGACAGGTGTTAAACTTTAACAGGTGTTTCCCAAACACCCAT	355
ba822	DEL	chr3	26040148	26040281	TTAATTATTTATAAAAGACAGACTGGCAAAGGTAGTGTTTTAATTATTTATAAAAGACAGACTGGCAAAGGTAGTGTTTTAATTATTTATAAAAGACAGACTGGCAAAGGTAGTGTTTTAATTATTTATAAAA	149
ba823	DEL	chr3	26057955	26058292	GGGGGTGTTTGGGAAACCCCTGTTAAAGTTTAACACCTGTCACATCGGATGTTTGGATGCTAATTAGGAGTACTAAACATAAGCTAATTACAAAACTAATTGCACAGATGGAGTATAATTCGCGAGACGAATCTATTAAGCCTAATTAATCCATCATTAGCAAATGGTTACTGTAGCACCACATTGTCAAATCATGGACTAATTAGGCTTAATAGATTCGTCTCGCGAATTAGACTCGCAATTAGTTTTATAATTAGCTTATGTTTAGTCCTCTTAATTAGCATCCGAACATCCGATGTGACACTGTTAAAGTTTAGCACCTCGTATCCAAACAGCC	345
ba829	DEL	chr3	26217170	26217459	GGTTTTGTTGTGTGTTGGCAGCTATATCCAGTTCAAACAATTATAGCCATTTGAACCCGCTATAACTTGAGTTTTTTATTTTGTTTTCGTGTAATTTTGTCTCCTAGTTAAAAAAATATCAAGTAACATTGGCAGCACTACCTTCCCCCGCCATTCGAAGTGGCAGTTGGAGCGGTGGACATAGCTATCGCCATTTAAAACAGCTGGTTTTGTTGTGTGTTGGCAGCTATATCCAGTTCAAACAATTATAGCCATTTGAACCCGCTATAACTTGAGTTTTTTATTTTGT	201
ba834	DEL	chr3	26411198	26411559	AACCACACCCTTCGTGAAAACCTGTGCAAACCACGTAAAAAAGTCATATAAATTCACCAATAAAATCACACGTATAGATAATATGATGATGAACAATCTTGTAAAATATCTTGTCCAAACTCGACTTCGTTTGTGAGATATAAAAATAACAAATACCAAGGCTGAAAGTTGTCCAAATGATTTATTAGAATCTTTTATTTTTATATCTCACAAACGAAGTCGAGTTTGGACAAGATATTTTACAAGGATGTGTATCATCATATATCATCTACATGTGTGATTTTTTTTGTGAATTTAGACGAATTTTTATTTTGGTTTGCACAGGTTTTCATGAAGGGTGTGGTTTCTACTGGATATGTTC	393
ba840	DEL	chr3	26697393	26697876	CAAACTCATAAAAATTGAGAGCAGGCTCATAAAAATTGAGATTGATTTATTACCATGTTGATTGATCCAAAGCTTGAGGACGCATCCATGGATGAGCAATCGGACTACCACCAATTCCTTGGTTCCAGAAAGCTGCAGCCGATGGAAAACAGCCAGTGGACGTTGGGGTGCCGGTGAGGTTGGGGTCGCTGAAGGACGATGGGGATTGAAAGGAGTCAATACCTTCTGCTGCTGTCGTGCCGCCCCCCCCCAGCCAGTGGACGTTGGGGTGCCGGTGAGGTTGGGGTCGCTGAAGGACGATGGGGATTGAAAGGAGTCAATACCTTCTGCTGCTGTCGTGCCTTGCTGCTCCACCACGACAGTCGCCACCACCCCCTTTCCCCTTCCGTAGTGCTGCCG…	101
ba849	DEL	chr3	27281011	27281165	AAGCCCAAACCCTCGGGTACGTCCTAGGTGTTCGAGATTCCTGAGGGCCATTGTGAGCTCATCATTCTCTCAGCACATCGTCAATTGTGTACATGTCCAAGTTGCCTCGGAATGCAAACTTCCATGGAACAAGCCCAAACCCTCGGGTACGTCC	132
ba852	DEL	chr3	27370332	27370459	ATAGGTCGTTTTGACTTTTCTAGATATATAGATATTATTATGTATCTAGACATAGGGTATATCTAAGTGCATAACAAAATCTATGAATCTAATAAAGTCAAAACGACCTATAATTTGGAACGGAGGG	143
ba869	DEL	chr3	27905890	27906166	AGCCTAAATTAACTAGCCGCAAGTTTAGAATCAAAGGGGTGGTGCCATGCTTCATATTTCTCTCTAAAAAGACACAAATAAAAAGACTCTAAACACTAAAAGCACAGAAAAAAAGAGTCTATAAGTTTTCCAAGATCAAATAACAATGCAAGGTGGAAAACAATATGATATGATGGTGGTCTAACAAAAAATAAAAGTTAGCCTAAATTAACTAGCCGCAAGTTTAGAATCAAAGGGGTGGTGCCATGCTTCATATTTCTCTCTAAAAAGACACAA	204
ba877	DEL	chr3	28654405	28654617	CTGAGGGTGTATGTGTAAAACATGGGGACCTTTCAGCGTTGAGTCTGAGGACCCCTAGCACACCAAATCCTCTAGATTAAGGGTCAGAACATAAGTTCCTTTCCTCCGACCCTTACCTCTTGATCTCCACCAACTCCATTGAACCTCCCCACCCTCCTGTAACTTGTCGCAAGTTTCTGGGCTCAGACTTGCAAGTGTTGCTGTTTCCTTTC	109
ba879	DEL	chr3	28685841	28685961	CCAGTCCCGGCGCCGGCGCCCCTTTTGTTCCTGGTAGGCGCGCGCAGCCCCCCCCGCCCCCCCCCCCCCCCCCCGGCGGCCGCCGCTGCCGCTGCCGCGTCCGCATCCGGTGTCCAGTCA	113
ba887	DEL	chr3	29048937	29049261	GTAGAGATCATGCAATACTGTACAGCATTTTCTTTATATTATCTACTTTATCCGATATTTGTTTCATTACTTAATCTCTAACGATGTTTTCATGTTCCAATTTTTCCCTTGCAGGTGGATATTACTATGGGAAACTTAAATTTCCACCAGATTATCCTTTTAAACCTCCAAGTATCAGGTGCAGAAACATTTAATGAATTGTGTTTTAATGACATGGTGCTTCTTATTAGGGTGTGAGGGAAAACTGTAGCTAGAAACTTTTATAGATATATAATTAATGCAAATGTTAATTATTCTGTTTTTGTTTCTAACTCATTTCATTGT	302
ba896	DEL	chr3	29494627	29494852	ACTAATTGCACAGATAGAGTCTAATTCGCGAGACGAATCTATTAAGCCTAATTAGTCCATGAGCTAATTAGGAGGACTAAACATGAGCTAATTATAAAACTAATTGCAGAACCTTGTGCTAATTCGCGAGATGAATCTATTAAGCCTAATTAATCCATCATTAGCAAATGGTTACTGTAGCACCACATTGTCAAATCATGGACTAATTAGGCTTAATAGATTCGT	113
ba898	DEL	chr3	29712604	29712964	CGTGATGTAGCTCTGCGGCGGGTTCCTCTTCCGACGTAGGGTGGAGCTTGTAGGTTCCGTTGGTGATATTAACTTCTACACAACATGCATATGCAGATAGTTCAAAATTTCCATACCTCCACATGAAGGATGCAAGACATGAGTTATTGTTGAAGTGTAAGTTGCATTTCAACCACATTCACCTAAACAAGGTTCTAGACTTTCATTATCTTCATGAAGTAAGGTGTGTTGTGTATAAAACTCAGGGTTGACTTTGATGGTGATTGTGTACACATTTAAGGTTCTTACAACTTAGATCTCACAAGGATGTAGCTCTGCGGCGGGTTCCTCTTCTGACGTAGGGTGGAGCTTGTAGGTTCC	302
ba903	DEL	chr3	30147028	30147376	TAGGGGGTGTTTGGGAAACACCTGTTAAAGTTTAACACCTATCACATCGGATGTTTGGATGCTAATTAGGAGTACTAAACATAAGCTAATTACAAAACTAATTGCACGGATGGAGTATAATTCGCGAGACGAATCTATTAAGCCTAATTAATCCATCATTAGCAAATGGTTACTGTAGCACCACATTATCAAATCATGGACTAATTAGGCTTAATAGATTCGTCTCGCGAATTACACTCCATCTATGCAATTAGTTTTGTAATTAGCCTATATTTAATACTCCTAATTAGCATCCAAACATCCGATGTGACACTGTTAAAGTTTAGCACCTCATATCCAAACAGCCCC	341
ba906	DEL	chr3	30296926	30297103	ATAAGAAGTGGTTAAGCTTTGAATATAATTCATATGTATGCTCTCATGTTAACATAACAACTAATGGTGATGCTTTTAATAGTTGTTTTTGAGGTGTACATATGATGCTAAGTTATGATAAGAAGTGGTTAAGCTTTGAATATAATTCATATGTATGCTCTCATGTTAACATAACAA	119
ba910	DEL	chr3	30532169	30532452	GCCCATTTGGTTGATTGTTTATCCGGTTCGATGTATTGTCAAACACCATAACATCCTTATGCTAGAACAAGGTTAGGTAGGAAACTCCTACCCATCTTCTTGTCTGGGTGCGTACTATAACTTTATGACTGTATCCAAGGGCGTGTCTCTCGTGCTGGCATCCGGTTTGGTGTATTGTCAAACATTGGAACATCGTATTACATCTTCAAAATCTTCAAATGCCCATTTGGTTGATTGTTTATCCGGTTCGATGTATTGTCAAACACCATAACATCCTTATGCT	218
ba912	DEL	chr3	30644267	30644524	GATTGGATGCGTTCATTGTGAAAATATCCGTAGGAAGTTCGCTACCCAGAAACGGTGCATTCGGGTGCCAAAACACACCTGTTTCGCATCGTTTTCCTTGCAGTTGTGAAATGCTCAAAAACACTCCCAAACATGTTCTAGGGTCCAATGAGGTAGATTGGATGCGTTCATTGTGAAAATATCCGTAGGAAGTTCGCTACCCAGAAACGGTGCATTCGGGTGCCAAAACACACCTGTTTCGCATCGTTTTCCTTGCA	153
ba913	DEL	chr3	30668414	30668622	CTCAATGGATATAGCAACGACATGAAATCATTGCAATAGGTGGTACAAGGTATCGCAATGATGTTTAACAGTAGTTATATGCTTCAACCATATCGCAACGACATATGCCGTAGTTATACGCTCAATGGATATAGCAACGACGTGAAATCATTGCAATAGGTGGTACAAGGTATCGCAATGATGTTTAACAGTAGTTATATGCTTCAAC	128
ba920	DEL	chr3	30983626	30983889	TTACTCCCAACTCCCAACTTTAACACTATGCAAAAAGAAGATTCCCCATCACATCAAACTTGCGGTACATGCATGGAGTACTAAATGTAGATGAAATTAAAAACTAATTGCACAGTTTTGTTGTACTTTGCGAGACGAATCTTTTGAGCCTAATTAGTCAATATTTGGACAATAATTCACAAATACAAACGAAACGCTACAGTGTGCTACAGTGCTGTAACAGTAATTTAGCACCCCCAAATTCGCCAAACTAAACACGGCCT	279
ba931	DEL	chr3	31465474	31465858	TGCATGTAATCATAAAAGAAACTTATACATGGATACTTATACACATGGAATCATAAAAGAAACTTATACATGGATACTTATACACATGGAATCATAAAAGAAACTTATACATGGATACTTATACACATGGAATCATAAAAGAAACTTATACATGGATACTTATACACATGGAATCATAAAAGAAACTTATACATGGATACTTATACACATGGAATCATAAAAGAAACTTATACATGGATACTTATACACATGGAATCATAAAAGAAACTTATACATGGATACTTATACACATGGAATCATAAAAGAAACTTATACATGGATACTTATACACATGGAATCATAAAAGAAACTTATACATGGATACTTATACACATGGAATCATAA	365
pD1380	DEL	chr3	31792908	31793217	AACGTTGTTTTCCTAGAGAAAGAGTTTCTCAAAGGGGAGAAGAGTGGAAAGATAGTGTATCTTGAAGAAGTTCAGGATGAGCCAATCAGGACAGAATCAACGAGTGATGCTAACTTAGCAAAACAAGTTGAGATACCCATGGCAAGAGAAGCACCGCCACAACCATGAAGGTCGGCAAGGCTCCGCAAAATGCGGGAAATATTATTGTTGAACAATGATGAGCCTACGACATATGTAGAAGCAATAATGGACCCAGACTCCAAAAAATGACAGAGTCACATGTAATCCTAAATAGATTCCATGGGAGAC	306
ba944	DEL	chr3	32186279	32186595	TCGCGATTTAGCCTAGGGGTTCTGCTATTAGTTTTGTAATTAAGTTCATGTTTAGTCCTCCTAATTAGCATCCGAACATCCAATGTAACATGGCTAAAGTTTAGCCCGTGGTATCCAAACAAGGCAAATATGCAGCCTATTCCTAATTGTGTTGTTGCAGGCTGGTATCCAGTCACTCGTGCTCCATCATTACAGTGGGTATTGGAATTATTGAGCAGTTATGCAGCATTTTGGTCTAGCTAGTTAGCGAGCGGTTTTCATTCTGGAACGAAATGCTGAGAATATAACGAAGTGTCAAGTAAGGTTAACAAAATCA	200
ba964	DEL	chr3	33509580	33510063	GGTCTGCCGACCGCAGGAAGGGCCCACACGCAAGGAAGCTGCACAAAACGCAGCCACGCCTAGTTACCCTACCCAAGGCAATGCCAGGTACTCCATCACCGCCACCGCCTTGACAGCGGCAATGCCAAATCCGGCAAGACGCGCCTAGAGGGAACCAAGGCTGCTCTTTTGCTAGCCTTACGAAGCCCTTCTACTCTACGGCTGCACCTCCACCTCTTTCAGAGCGGGATAAAGACNNNNNNNNNNNNNNNNNNNNNNNNNNNNNNNNNNNNNNNNNGACTACAAGCAACTGCCTACTGGCGGGCTGCATTTAAGCCTCAGGCTTTTACTATATCACAAGGCCACTCAGGTCTGCCGACCGCAGGAAGGGCCCACACGCAAGGAAGCTGCACAAAACGC…	356
ba970	DEL	chr3	33664318	33664557	GAACCGGATAAACAGCCAGCCCAATGGGCGTTCGAAGGTTTTGAAAGATGTCACAGGATGTTCCGATGTTTGACAATGCACTAAACCGGACAAACAGCCAGCCAAATGGGTGTTTGAAGATTTTGAAGACGTCACAGGATGTTTCGGTGTTTGATAATACACCGAACCGGATAAACAGCCAGCCCAATGGGCGTTCGAAGGTTTTGAAAGATGTCACAGGATGTTCCGATGTTTGACAA	163
ba978	DEL	chr3	33884581	33884782	ACCGTACTAACTTTGTCTTCAATTTTATGTAGGATGCTAATTCAGACGTGCTGACGAGAAGCGTACCTACATATTCGTCTTAAACTTTTGCATAGAGATAAAGGTCTAGAATTATTCTTGGCTCCTATCATTATTTTTTTTTTGCGTGCGTCACCGTACTAACTTTGTCTTCAATTTTATGTAGGATGCTAATTCAGACGT	152
ba979	DEL	chr3	33959737	33960144	ATAGCGAAGCGCGTTGTTTGGAGTCCTAAAATTGCAATTTTCTCCTTAAAGTGTTGTGATGTGGTAAAGGATAGAGAGAGCCCGATTTAGGAAGGGGGTGTTTGGATATGAGGTGCTAAAGTGTCACATCGGATGTTATTGCAGAACTCCTATACTAATTCGCGAGACGAATTTATTGAGCCTAATTAATCCATGATTAGCACATGTTTACTGTAGCAGCACATTGTCAAATCATGAACTAATTAGGCTTAATAGATTCGTCTCACGAATTAGACTCCATCTGTGCAATGGGTTTTGTAAATAGTCTATATTTAATACTTCTAATTAGTATCCAAACATCCAACGTGACACGTACGTTGTCGCCGTACCGGCGATGGGCGCGGCCACCACCACCGCCAT…	266
ba1004	DEL	chr3	35604202	35604316	TCTCTCTCTCTCTCTCTCTCTCTCTCTCTCTCTCTCTCTCTCTCTCTCTCTCTCTCTCTCTCTCTCTCTCTCTCTCTCTCTCTCTCTCTCTCTCTCTCTCTCTCTCTCTCTCTC	169
ba1008	DEL	chr3	35983444	35983660	GATTAGCGCAATGCATAAACCTCTCTCAAACTGCGAAGCTACCATAGAGCAGATCAGTTTGAGGGCAGGGCTATACACCAACTACAGTCTCCCCTTCTTGCCCATTTCGAATAGATTCCCTAGTAAGGATAGCTTGCTAAGGTTTCATGATTAGCGCAATGCATAAACCTCTCTCAAACTGCGAAGCTACCATAGAGCAGATCAGTTTGAGGGCAG	158
ba1022	DEL	chr3	36814939	36815312	ACATATCTAGTAGAAACCACACCCTTCATGAAAACCTGTGCAAACCACGTAAAAAAGTCATATAAATTCACCAATAAAATCACACGTATAGATAATATGATGATGAACAATCTTGTAAAATATCTTGTCCAAACTCGACTTCGTTTGTGAGATATAAAAATAACAAATACCAAGGCTGAAAGTTGTCCAAATGATTTATTAGAATCTTTTATTTTTATATCTCACAAACGAAGTCGAGTTTGGACAAGATATTTTACAAGATTGTTCATCATCATATTATCTATACGTGTGATTTTATTGGTGAATTTATATGACTTTTTTACGTGGTTTGCACAGGTTTTCATGAAGGGTGTGGTTTCTACTGGATATGTTC	375
ba1030	DEL	chr3	37071173	37071461	CGCTTGGGCCGTGTTTAGTTTGGCGAATTTGGGGGTGCTAAATTACTGTTACAGCACTGTAGCACACTGTAGCGTTTCGTTTGTATTTGTGAATTATTGTCCAAATATTGACTAATTAGGCTCAAAAGATTCGTCTCGCAAAGTACAACAAAACTGTGCAATTAGTTTTTAATTTCATCTACATTTAGTACTCCATGCATGTACCGCAAGTTTGATGTGATGGGGAATCTTCTTTTTGCATAGTGTCAAAGTTGGGAGTTGGGAGTAACTAAACATGGCCTTGGTAGC	291
ba1032	DEL	chr3	37192025	37192378	TCAAAAAGGTCATGGAGAAATAATTGCTTATGGAGAGGGAGAGAACGGAACACACACTCTTAGATGGTGTACTGTGGCGTCCCGCCCCCCGGGGCCGGGCCCGCTTACACCTGGCAGCTCTCTAAGATATCAAGAATTCCCTCACAGACCAACACAAGTCTTTTCTGCGCACTTTGTCCTCACTCGTGCGCACCCGGGAAGAACTTCCCGGTCGGTCACCCATCCTGAAATTGCTCCGGGCCAAGCACGCTTAACCCCGGAGTTCTTTGAGGATGAGCTTCCGGAAAAAAAGTTGCAACTTGTTGGTATGAGTATTCTATCAATCCTATTAAGTCTTGGATCAGGATGTCATA	278
ba1035	DEL	chr3	37307849	37307997	TTACTCCCTCCGTTTCAAATTATAGGTCGTTTTAGCTTTTCTAGATTCATAATATTTATTATGTATCTAGACATAAACATATATCTAGGTGCATAGCTAAAACTATGCACCTAAAAAAGCCAAAACGATCTATAAATTGGAATGGAGG	155
ba1047	DEL	chr3	37697758	37697870	TCTTCATGCAAAGTCCATCCTAAGTCTAAGACCGTTGCCAATTTGAACTAGGCACCTGCCGCTGACACATCATCACCAATGTCTACACCACATCTAAAAGCATAAATCTTCA	109
ba1051	DEL	chr3	38040933	38041264	GAATTGAATTCCATTCTAATAATCATAATTTAGACACAAATTAATTAAGCTAATATAATTGTATGTGGAATATAGTTGTATATTATAGTTGGTGATATGTGAGAGATACTTGTATGCTGCACTTCTACTATAGAGAAGCGAGTCTAAGAGCGTGCTATAAGAATTGAATTCCATCTAATAACTATAATCTATAGAATCAATTTCCATCTCCCACCCCATGAATTTAAGATAGGCTTATATCTAAACTTTGGAAAGTTGTGGAATGCCACATTCCAACATAAATTAGCCTACTCCATTAAATAGATTCCAATTCCTTGGATCCAAACGGGGC	350
ba1054	DEL	chr3	38179546	38179662	GCCTGTTCGCTTCAGCTTATTCAGCCGGCTTATCAGCCACCAAACATTGTTTTTCTCTCACAATAAATCAGCCGTTTCGGCTTTTCAGCCGGCTTATAAGCTGAAGCGAACAGGCC	121
ba1061	DEL	chr3	38501549	38501886	TGGGAGGAGGGGGCTAAATTTTAGCCCCCGTCACATCGAATGTTTGGACACTAATTAGGAGTATTAAACTTAGATTAATTACAAAACTAATTACACAACCCCTAGGCTAAATCGCGAGACGAATCTATTAAGCCTAATTAGTGCATGATTTGACAATGTGGTGCTACAGTAACCATTCACTAATGATGGATTAATTAGGCTCAATAGATTCGTCTCGCGATTTAGCCTAGGGGTTCTGCAATTAGTTTTGTAATTAGCTTATGTTTAGTCCTCTTAATTAGTATCCGAACATCCGATGTGACAGGGCTAAAGTTTAGCCTCCTCCTTCCAAACAGCC	339
ba1063	DEL	chr3	38539805	38540133	AATTGGTTTAGTTCTTTTGCTCCAAAGGATAAATATTCTCTTTGGTCTTAAATTGGTGATGTGCTGTGTTGTTTTTATCATTTCAATACTTTTTTTATGTGCTTTATTATATCGCCAAAAGGGCCATGGTTGTAGGTAGGCCTGGATGGGCTATGACGGTTAGCTTATTCTTAACGGCCCCATGGCTTGTTCCAAAAACAATTGGTTTAGTTCTTTTGCTCCAAAGGATAAATATTCTCTTTGGTCTTAAATTGGTGATGTGCTGTGTTGTTTTTATCATTTCAATACTTTTTTTATGTGCTTTATTATATCGCCAAAAGGGCCATGG	200
ba1066	DEL	chr3	38596055	38596212	TCTCTCTCTCTCTCTCTCTCTCTCTCTCTCTCTCTCTCTCTCTCTCTCTCTCTCTCTCTCTCTCTCTCTCTCTCTCTCTCTCTCTCTCTCTCTCTCTCTCTCTCTCTCTCTCTCTCTCTCTCTCTCTCTCTCTCTCTCTCTCTCTCTCTCTCTCTCT	161
pD1505	DEL	chr3	38769900	38770093	GATTATACATCATCACATGGATACTTTTCCCTCTTGGTTGTGTCAACTCCTTATGAGTAACTCCACGATTCATGAACAAATCATTTGGTTAGCCAAGGGACCTTCTAGCACAATCATAAAATTCCAAGGGTACAAGATAAATGGTTATACATTTTACACAAGAGCCTAAGACTAGATAAGCACCAACTAGAAT	190
pD1506	DEL	chr3	38807868	38807993	CGTCGATGATGTGGTTGTCAAAAAAAAAGGATGAGGAAAGTTTCATAGCCGACCTCGAGGAGACCATCAACAGCCTCCGGGCTTACCGCTGGAAACTCAACCCCAGCAAGTGCATCTTCGGTGTC	121
ba1082	DEL	chr3	38900228	38900431	TGGCACCGGGTTGATCAAGTAATATAGTAACAATTTTGTTGATTTCAATTTTCAGGACAACAACAACGATGGCGAAGGCGATGATGACTCGGATAGCGATGATGGACAAGCAACGATGAGGATGATGGACCAGGTGGGACTTGTCGTCCAGGCAGTGATCCGACTAGCTGGTGAAGTGCTTGCACAAGGTAGGAGGTATCTGG	202
pD1549	DEL	chr3	39101951	39102296	AGGGGGTGTTTGGGAGGAGGGGGCTAAATTTTAGCCCCCGTCACATCGAATGTTTGGACACTAATTAGGAGTATTAAACTTAGATTAATTACAAAACTAATTACACAACCCCTAGGCTAAATCGCGAGACGAATCTATTAAGCCTAATTAGTGCATGATTTGACAATGTGGTGCTACAGTAACCATTCACTAATGATGGATTAATTAGGCTCAATAGATTCGTCTCGCGATTTAGCCTAGGGGTTCTGCAATTAGTTTTGTAATTAGCTTATGTTTAGTCCTCTTAATTAGTATCCGAACATCCGATGTGACAGGGCTAAAGTTTAGCCTCCTCCTTCCAAACAG	344
ba1093	DEL	chr3	39135081	39135407	AAAATCCTAACTTTGACACTATGCAAAAAGAAGATTCCCCATCACATCAAACTTGCGGTACATGTATGGAGTACTGAATGTAGACAAAATCAAAAACTAATTGCACAGTTTTGTTGTACTTTGCGAGACAAATTTTTTGAGCCTAATTAGTCAATATTTGGATAATAATTCACAAATACAAACGAAACGCTACTACAGTAATTTTGGCACCGCAAAGTTGGGCAAGGGCTTAGGCTTTGTCCGACCGCTGAGGCGCTGAGCGGTTGGAGTAGAGTAGAGTAGTCGCGTCGGCAGCTGGTGGTTGGGTACTTGCGTGATCCGATCAG	250
ba1098	DEL	chr3	39469570	39469744	CACCCCTGGCCTCGCGGATTCCGTTGCAATGGTGATCTTCGGCTTGTTCGGCTGGACTTATAAGTCGGCTGAAAAGCTGAAACGGCTGATTTGTTGTGAGAGAAAAATATTATTCGGTGGCTGATAAGCTGAAGTGAACAGAGCCAACCTATGTTTAACTCTGAGAAAACGTCA	114
ba1106	DEL	chr3	39681560	39681894	GTCTCACAGGTGAGGATCGCACCCGCCCAGGCTCGAACCCGGCTGCGTGCACGCTTGGGTGCAGCTCCTCCGCAGCTGCATTCCAGGCCACGCCACGGCGGCACCGGTGGGCTCCTCTGCTAGCCTTAAGTGAAAAAATATAGTCTTTCTTTTGGTGTTTCTTCCCCAAGTATCTTTCTACTTTTGGCTCAAGGACAGTAGATTGCTAGCCTTAAGTGAAAAAATATAGTCTTTCTTTTGGTGTTTCTTCCCCAAGTATCTTTCTACTTTTGGCTCAAGGACAGTAGATTGCTAGCCTTAAGTGAAAAAATATAGTCTTTCTTTTGGTGTTTCT	175
ba1109	DEL	chr3	39711634	39711889	CAAATTATAAGTCATTCCAACTTTCTTGGAGAGTCAAACTATTTTATGTTTGATCAAAATTATAGAGAAAATCACACAAGTTTGTGACACCGAATAGATATACTATGAAAATATATTTAATGAAGAAACTAATGGTACCTATTTGATATCATGAATGTTAACATTTTATTGTATAAATTTGATCAAACTTGATATGCTTTGACTCTCCAAGAAAATTGGAATGACTTATAATTTGGAACGGAGGGAGTATTTAAC	267
ba1110	DEL	chr3	39728125	39728329	CCTGACAAAAAAAAAACCTTCACCGTATTTCTATTGTTACTACAGCGGATCGGAGATTCGTAGTGCACATTGTTAACCAGCATGTGAATTCATATGAACTCATCTGAATTTACGAGTACTTCTTGAACAAGTGCAGACTTGTTCTCGAGTAGTTCAATTGCAAATCTCTCTCCTTGAAGCTGCCAAGCCTTATTGCCACTGAGT	222
ba1113	DEL	chr3	39775005	39775585	CTTGTAAGATTTGTATACCAGGTTGGTTGCATGCGGGCGTTAGAATCTATACAGGTCAACAATAACAAAACAAGAATATGATCAAAATGAGAATATACTGGAAGCATGCATACAGTTGATGTTAGCATAGTGGTGTGATCATTTGTGCATGAATATCAAATGACAAATAGAACCGTCAGCATGACAGCTTCAGCAGTATTATAGAATTTTCTTGAATTTAATAATGCCTCTTTATATAAATTATATAGGCTACTGGCTAAACCCAAAAAGCAAGGATATTAGCTTTTTTTTTATTCATATCAAATGACAAATAGAACCGTCAGCATGACAGCTTCAGCAGTATTATAGAATTTTCTTGAATTTAATAATGCCTCTTTATATAAATTATATAGGCTACTG…	148
ba1114	DEL	chr3	39862484	39862629	TTGTTGTACTTTACGAGACGAATCTTTTAAGCCTAATTAGTCAATATTTGGACAATAATTCACAAATACAAACGAAACGCTACAGTTGTGCATTTATGGCAAAATGTCAATTTTGCTACTCCCAGATTGGGAACTAAACAGGGCC	272
ba1122	DEL	chr3	39909288	39909791	GCTGCGGGGCCTTTGCATCCTCCGACTACGACCAGATTGGAGTTATTTTTTGCTTACAAAAGCTCAAGCTAGCATGACAGCAAATTTGCAAGCGAACATAAAGAGGCTATTTCTAGAAACCTTTCTGGTATAGACCATCACAGTTGTCACTAAAGTCAATTACTGGGCTATGATTTGCTTTCAGAGGCACAAAGTCATGGGCCTGTTCGCTTCAGCTTATAAGCCGGTTGAAAAGCCGAAACGGCTGATTTGTTGTGAGAGGAAAATACTGTTTGGTGGCTGATAAGCCGGCTGAATAAGCTGAAGCGAACAGGCCCATGGTGTGGTGAACGTCTGAAGGATAGAGGACAGCATTAGCATTGCCGTCAGAGTGTGCATGTCTATACCGAAGATGTAATC…	126
ba1123	DEL	chr3	39919031	39919352	ACGAGGTGCTAAACTTTAACAGTGTCACATCGGATGTTCGGATGCTAATTAGGAGGACTAAATATGATCTAATTATAAAACTAATTGCAAAACCTTGTGCTAATTCGCGAGACGAATCTATTAAGCCTAATTAATCCATCATTAGCAATGGTTACTGTAGCACCACATTGTCAAATCATGGACTAATAGATTCGTTTCGCGAATTATACTCCATCTATGCAATTAGTTTTGTAATTAACTTATGTTTAGTACTTCTAATTAGCATCCAAATATTCGATGTGATAGGTGTTAAACTTTAATAGGACGTTCCACCCAAACACC	350
pD1615	DEL	chr3	39987650	39987987	TCTCTGGCCCCGTTTTCTTCCACTGACTTATTTTTAGCACCCGTCACATCGAATGTTTAGATACTAATTAGGAGTAGTAAACGTAGACTATTTACAAAACCAATTACATAAGTGGAATCTAAACGGCGTCCATGATTTGACAATGTGTTGCTACAGTAAATATTTGCTAATGATGGATTAATTAGGCTTAATTAGGCTTAATAGATTCGTCTCGCCGTTTAGATTCCACTTATGTAATTGGTTTTGTAAATAGTCTACGTTTACTACTCCTAATTAGTATCTAAACATTCGATGTGACACGTGCTAAAAATAAGACACGGGAAGAAAACGCCCCCTC	333
ba1132	DEL	chr3	40186849	40187175	GGACCACTTTTAACACCTTTAGCAAGTTTTAACACCCTCTCCATGTGTTTATGAAAAATGGGGTGTTAAACTTTAACACCCCACTTTTAACACAAGTGTTTGGATAGGAAAGTGTTAAAAAGTGTTAAAAATGGGGTGTTAAACTTTAACACCCCACTTTTAACACAAGTGTTTGGATAGGAAAGTGTTAAAAAGTGTTAAAAATGGGGTGTTAAACTTTAACACCCCACTTTTAACACAAGTGTTTGGATAGGAAAGTGTTAAAAAGTGTTAAAAATGGGGTGTTAAACTTTAACACCCCACTTTTAACACAAGTGTTTGGATAG	217
pD1652	DEL	chr3	40560124	40560249	ACTGCATATGCACGAGGCTGCTGCTGCTTTGTTCATCTTGAGATGACGACGAAACTTGTTTAGGGGCCGGAATAATGCCTACTCAGCTTCTTCTTCGGCGCAAGTGAAGTAGGTGGGCCTGCTGC	123
ba1165	DEL	chr3	40810835	40811157	AACTTTAGCCCTGTCACATCGGATGTTCGGATACTAATTAAGAGGACTAAACATAAGCTAATTACAAAACTAATTGCAGAACCCCTAGGCTAAATCGCGAGACGAATCTATTAAGCCTAATTAGTGCATGATTTGACAATGTGGTGCTACAGTAACCATTCACTAATGATGGATTAATTAGGCTCAATAGATTCGTCTCGCGATTTAGCCTAGGGGTTGTGTAATTAGTTTTGTAATTAATCTAAGTTTAATACTCCTAATTAGTGTCCAAACATTCGATGTGACGGGGGCTAAAATTTAGCCCCCTCCTCCCAAACACCCC	355
ba1177	DEL	chr3	40943665	40943988	TGACTTATTTTTAGCACGTGTCACATTGAATGTTTAGATACTAATTAGGAGTATTAAATGTAGACTATTTAGAAAACCCATTACATAAGTGGAGGCTAAATGGCGAGACGAATCTATTAAGCCTAATTAGTCCATGATTTGACAATGTATTGCTACAGTAAACATTTGCTAATGATGGATTAATTAGGCTTAATAGATTCGTCTCGCCATTTAGCCTCCACTTATGTAATGGGTTTTCTAAATAGTCTACATTTAATACTCCTAATTAGTATCTAAACATTCGATGTGACGGGTGCTGTGGAAGAACAAGCAAATGGGGCCTA	338
ba1181	DEL	chr3	41091005	41091341	TTGGATCCCCAGGCTAAATTTTAGTTCCTGTCACATCGAATGTTTGAACACTAATTAGGAGTATTAAACATAGGCTAATTACAAAACCAATTTCACAACCCCTAGGCTAAATCGCGAGACGAATCCATTAAGCCTAATTAGTCTATGATTTGACAATATGGTGCTACAGTAAACATTCGCTAATGATGGATTAATTAGGCTTAATAGATTCGTCTCGCGATTTAGTCTAGTGGTTCCGCAATTAGTTTTGTAATTAGCTCATGTTTAGTCCTCCTAATTAGCATCCGAATATCTAATGTGACACGGACTAAATTTTAGCTCCAGGATCCAAACACC	329
ba1183	DEL	chr3	41124878	41125228	CGGACGTGTGTACTGTAGCATTACCGAAAAGTAGGAACATTAGCTTTGGTTGAATGAAAGTCGCAATTTTTTCGTTAGCTGAAACAATCGCATCCCATAAGAAGTGCCATGAGAACATTTATAATGCTGTATCACCTTAAAGTTTGCAGACATGTTCAAATCGAATCCCTATGTGGAAAAAAAAAAAAGAAAACGGCGATGTTGAGAATATACGTTAGCCATCCAATTTTTAAAAATTCCGAACGTGTGTACTGTAGCATTACCGAAAAGTAGGAACATTAGCTTTGGTTGAATGAAAGTCGCAGTTTTTTCGTCAGCTGGAACAATCGCATCTCATAAGAAGTGCCATG	229
ba1187	DEL	chr3	41229284	41229431	AGCAGGCACAACATGAGGGCAAATCCTCATACCTCAATACCCAAGCGCAGGGTGCAATATACAACACCCAAACAGGACGTAGCGTATTAGTTATCCTACCCCTTGGAGTATATAAAGGAGGGCAGGGGTACCTAGATCAGCAGGCAC	146
pD1739	DEL	chr3	41314753	41314862	TGTGTAGTTGGCAGCCGGCTGTAGCGATGTGTTGTTTGTGGAGTGGCGGGGTAGTGTCGTGTGGGCGTGCAGCATGTGCTATTTGCTGAGTTGGTTCACGTCATGGTGT	104
ba1197	DEL	chr3	41545143	41545684	AGGGGTGGAGGTCCAGGGAGGATGCGGTGGGGTGGACGCAAGAACAAAGGTCCATCCACCATGGAATGGTTGATTTGGAGGCCACGGGAGCAGGCACACGCGCATGGATGACGCAGTTAGATGCAGTCTGCTTGCAGAGGTGGCGTGAATCGTGATTAGATGAGTAGCGTACGAGGATCCGTTCATGCGCCCTGCTGATGCAGGGCCTGTTCGCTTCAGCTTATAAGCCGGCTGAAAAGCTGAAACGGCTGATTTGTTGTGAGAGGAAAACACTGTTTGGTGGCTGATAAGCCGACTGAATAAGCTGAAGCGAACAGGCCCGCAATCTCGCTATGTAGGTCAATCCATCGTCGGCTTTACTATTTTTGTCTGCTTGGTTAGACGACATTTCAGGATCCA…	124
ba1199	DEL	chr3	41594152	41594443	CATTAGCTTAATTAGCTCGTAAGCGGTAGGCAAGAAATCCTTGTTTGTTATGTTCTAATCTCTTAGGTTAATAGATTGATGTCAATGCCCTCTCATTCATGTTACCTTGTCTAAGTTCAATTACACGGCCATGATATTAATTAGGATTCCATTAGCTTAATTAGCTCGTAAGCGGTAGGCAAGAAATCCTTGTTTGTTATGTTCTAATCTCTTAGGTTAATAGATTGATGTCAATGCCCTCTCATTCATGTTACCTTGTCTAAGTTCAATTACACTTATCAAGATATTGAC	167
ba1204	DEL	chr3	41706870	41707177	AGAGAGAGAGAGAGAGAGAGAGAGAGAGAGAGAGAGAGAGAGAGAGAGAGAGAGAGAGAGAGAGAGAGAGAGAGAGAGAGAGAGAGAGAGAGAGAGAGAGAGAGAGAGAGAGAGAGAGAGAGAGAGAGAGAGAGAGAGAGAGAGAGAGAGAGAGAGAGAGAGAGAGAGAGAGAGAGAGAGAGAGAGAGAGAGAGAGAGAGAGAGAGAGAGAGAGAGAGAGAGAGAGAGAGAGAGAGAGAGAGAGAGAGAGAGAGAGAGAGAGAGAGAGAGAGAGAGAGAGAGAGAGAGAGAGAGAGAGAGAGAGAGA	358
ba1209	DEL	chr3	41962203	41962539	CCTTGTTAGGTGCCAAATTACTGTGCTGGCACTGTAGCACACTGTAGTGTTTTGTTTGTATTTGTGAATTATTGTCCAAACATTAACTAATTAGGCTCAAAAGATTCGTCTCGCAAAGTACAACAAAACTGTGCAATTAGTTTTTAATTTCATCTACATTTAGTACTCCATGCATGTACCGCAAGTTTGATGTGATGGGGAATCTTCTTTTTGCATAGTGCCAAAGTTGGGTGTTGGGAGGTAACTACGCCTAGTCACAATTGAAGTTAAACAGTTTTGTTCCCTTTTTCCTTGTCATTCTAGTGGGGTTCCTTGCTTCTAGTGAGTGGAGGCCAA	258
ba1214	DEL	chr3	41990678	41990797	CTGCTGCTGCGCTGGGCTTCTTCCGGCTGAAGCCACAAGCAGCAGCTAGCAGCTGCGCTGCAGCCGCTGGCAGCCGAAGCCAGCAGCGGCAGGCACAACTAGCGCTGCCGAACGGGGCC	135
ba1217	DEL	chr3	42057540	42058041	GCAGCGAAAGGCAGTGGCAGCAGCGCACATGAATCAGCCGTACCACGCATCTAGCTATGATGAGATGGTCCTCATGGTGTCACTGGATTCAATCACCAAGATCATGTGAATTGTCGATACGCAGATGCGGTGGCGAGATCATCTATCCGGTATATATTATTAATTTGAACTTGTTCGGATGGTGCATGGCTGCTGCTGCCGCTGCCTGCTGGTGCGTGCTGCTGCAGCTGCTTGCTCTCTGCGAGCAGCAGCAACCTGCTGCAAAGCAGCCAGCTGAACAGCGCTCTAAGCCTGAAATACCATGATGGCATGATCTTTATGAGAGAAAGATACAATTGTTTTTCATTCTAATCTACCTCATAAGCCTAACGGAGTCTAAGAGTGAGTTCAAGTGTTCAA…	103
ba1218	DEL	chr3	42107309	42107533	TCGATCAGGGTGTGATTTGTTTCTTGCTATCCCTAAGCCAGGCTAGGACCTTATTCAGGCCAAGCCAAGCTTGTCTTCAACAACAATGCAAATCCTAATGTGAGAACCAAAGTTTACCTTGTATATAAAAATTTTGCGGTGTATCTTTGTTTGCCCACGTCGCCAAAATTCATCATTCCAATTGAAAATCGACTTGGTTGCACAGTCGACCCGAATTTTGGTGC	218
ba1221	DEL	chr3	42179399	42179672	GGTACTCTCTTCCCATTCCAAATTGTAGGTGATTTTAAGAATCTTGGAGAGTCAAAGCATCTCAAATTTGATCAAAATTATAGAGAAAAATATAAAGATTTATAACATCAAATAGATATACTATGAAAATATAATTGATAAAGAATCTAATGATACTTAGTTGACATCATAAATGTTATTATATTATCATATAAATTTGGTCAAAATTTGAGATACTTTGACTCTCCAAGATTCTTGGAATGACTTACAATTTGGAACGGAGGGAGTATTTAA	258
ba1238	DEL	chr3	42518907	42519133	TATGCGTCGGACGGTGTCGGTCTTCCTGACGGCCTGGTGCCGTCGATCGAGCGTGACACCGAGCAGGTCCCCCACAGTATAGCCTGGTCCAACACATGCTCCGCTTTTATTTTATAACATCTTCCTATTTTTTTCCCCTTTTATAACATAGTTCCTGGCCCACAAAATATAGAAACCGGTTCCTCTCACTTTTTAATCGTTGGATCTAGACTCATGGACGGCTCTT	283
pD1890	DEL	chr3	42721925	42722285	TCTTAGGCCCCGTTTGGGTCCAAGGAATTGGAATCTATTTAATGGAGTAGGCTAATTTATGTTGGAATGTGGCATTCCACAACTTTCCAAAGTTTAGATATAAGCCTATCTTAAATTCATGGGGTGGGAGATGGAAATTGATTCTATAGATTATGGTTATTAGAATGGAATTCAATTCTTATAGCACGCTCTTAGACTCGCTTCTCTATAGTAGAAGTGCAGCATACAAGTATCTCTCCCATATCACCAACTATAATATACAACTATATTCCACATACAATTATATTAGCTTAATTAATTTGTGTCTAAATTATAATTATTAGGATGGAATTCAATTCCAATGATCCAAACGGGACCTTA	355
ba1264	DEL	chr3	42931675	42931959	AACGTAATCTGATTACAGAAGGTAATGAATCCCATTACATATGTTTGGTTGCGGTGGTTTGTAATCAATTGACACTGTAATCGAATCCCTTACCTAAATAATATCTATACAAGCTTGATACCCCTCCTCCCCCACCGTAATCAGATATAGCACCCACACAGTAATTTGATTACGTTACCAGAGTGCAACCAAACAAAGAGGGCAATCACCCATTCCATCGCCAATTACACTGTAATCTGATTCCCTTTGCGTTTACATTACCTTAGCACGAACCAAACACTATC	312
ba1268	DEL	chr3	42981648	42982010	CATTGATATTGCACCTTAACTAACTAAGGTCCTGTTTGGTAGAGCTTCGGCTTCTCATAAAATGATTTCGGCTTCGGCTTCTTCGATGGAGAGGCTTTTTTATGAAGCTAAAACCGTTTTGCAAAACGTTTGGTAAAACGGCTTCTCAATGGTAATATATGTAATTTTATGATCACTTAATGCTTGAAGAGAGAGGAGAAGCCGATGAAGCCACTGTTTTCGGCTTCTCCTCTCTCATGTAAGCCGTTTTGCGGCTTCTCCCCGGCTTTGGTGGTAAAGCCGTTTTGAAATTGATCCTTTGGTAGGGCTTCACCAAAAGTCGGTGGAGAAGCACTTTGAGAAGCCCTACCAAACGGGACCTA	326
ba1279	DEL	chr3	43203850	43204219	AAGCAGTATACCACACTACAATTAAGGGGGTGTTTGGATATGAGGTGCTAAACTTTAACAGTGTCACATCGGATGTTCGGATGCTAATTAGGAGAACTAAACATGAGCTAATTATAAAACTAATTGCAGAACCCTGTGCTAATTCGCGTGACGAATCTATTAAACCTAATTAATCCATCATTAGCAAATGGTTACTGTAGCACCACATTGTCAAATCATGGACTAATTAGGCTTAATAGATTCGTCTCACGAATTACACTCCATCTGTGCAATTAGTTTTGTAATTAGTCTATGTTTAATACTCCTAATTAGCATCCAAACATTCGATGTGACGGGTGTTAAACTTTAACACCATGGAGCCAAACAGGC	346
ba1280	DEL	chr3	43228252	43228430	GCATCATTCAATTAAGAGGAAGTTAATACAAAGTTTGTACAACGCGGGCCGTTAACCGAGCACTCGCATACGGTATTGGAAATAGACAGGGATTACATATGCTAAAAGGGGGCGTCTAGGAGCCGAATTTAAGACATAAGAGTCGTAACGCTAGCTAGAGGTTAGGGGCTGCCAACCA	220
ba1281	DEL	chr3	43229878	43230056	CTTCAGCCGTGACAGCACCGCTGAGTCCAGCGGCTTGTCCGGCGCGGAGCCGATCGCCTGCAGCCACGGGGGGGCCGCACGATCCCAGAAAACTCAGCGCCATCTTCTTGAGCTTGTTCATCGCCGAGAACTGCTTCAGCCGTGACAGCCCCGCTGAGTCCAGCGGCTTGTCCGGCGC	140
ba1285	DEL	chr3	43245522	43245799	GACTTGGGCCTTGTTTAGTTCCCAATTTGGGATAGCCAAAATTGGCATTTTACCATAAATGCGCAACTGTAGCGTTTCGTTTGTATTTGTGAATTATTGTCCAAATATTGACTAATTAGGCTCAAAAGATTCGTCTCGCAAAGTACAACAAAACTGTGCAATTAGTTTTTGATTTCGTCTACATTTAGTACTCCATGCATGTACCGCAAGTTTGATGTGATGAGAATCTTCTTTTTGCATAGTGTCAAAGTTGGAAGTTTGGAGGGAAGTAAACATG	283
ba1292	DEL	chr3	43371367	43371486	TCGTTCGCTTGGCTGCTGCGTTCGGCTTCTGGCTGCTGCGGCAGAGAGCTGCTGCGTGCTGCAGCTGCTGCGGCAGAGAGCCGAGCAGCAGCAGCCAGCCGAACGAGGCCACTATGTTT	118
ba1296	DEL	chr3	43414695	43415070	CGAAGTATTAAACTTTAGGAGGGTCACATTGGATGTTCGGACGCTAATTAGGAGGACTAAACATGAGCTAATTATAAAACTAACTGCAAAACCCCTATACTAATTTGCGAGACGAATCTATTAAGCCTAATTCATCCATGATTAGCACATGTTTACTGTAGCAGTACATTATCAAATCATGGACTAATTAGGCTTAATAGATTCGTCTCGCGAATTAGACTCCATCTGTGCAATTAGTTTTGTAATTAGATTATATTTAATACTCCTAATTAGTATCAAACATCCGATGTGACAGGTACTAAAGTTTAAAGTTTAAAGTTCAGGACGGTAAACACCCTGAGACCTTTTTATGTAACTCTCTTTTGCTCATATATA	369
ba1298	DEL	chr3	43430780	43431049	GGGGGGGGGGGGGGGGGGGGGGGGGGGGGGGGGGGGGGGGGGGGGGGGGGGGGGGGGGGGGGGGGGGGGGGGGGGGGGGGGGGGGGGGGGGGGGGGGGGGGGGGGGGGGGGGGGGGGGGGGGGGGGGGGGGGGGGGGGGGGGGGGGGGGGGGGGGGGGGGGGGGGGGGGGGGGGGGGGGGGGGGGGGGGGGGGGGGGGGGGGGGGGGGGGGGGGGGGGGGGGGGGGGGGGGGGGGGGGGGGGGGGGGGGGGGGGGGGGGGGGGGGGGGG	281
ba1301	DEL	chr3	43464282	43464682	AGGCCCCGTTTGGGTCCAAGGAATTGGAATCTATTTAATGGAGTAGGCTAATTTATGTTGGAATGTGGCATTCCACAACTTTCCAAAGTTTAGATATAAGCCTATCTTAAATTCATGGGGTGGGAGATGGAAATTGATTCTATAGATTATAGTTATTAGAATGGAATTCAATTCTTATAGCACGCTCTTAGACTCGCTTCTCTATAGTAGAAGTGCAGCATACAAGTATCTCTCCCATATCACCAACTATAATATACAACTATATTCCACATACAATTATATTAGCTTAATTAATTTATGTCTAAATTATGATTATTAGGATGGAATTCAATTCCAATGATCCAAACGGGGCCTAAGTGAATATGCAACAATTTGTGTGAGGTTGAGTTTGCTAGTAGGT	384
ba1306	DEL	chr3	43609431	43609723	ATTGCATTTGTAATTCCTCTTCGTTCTTAGTGACTTCTTTCATTTGTAATTCCTCTTCCTTCTTAGTGACTTCACTTGATGATGCCGACATGATCGGTAGAGCTAAACCAACCACAATAGAATAGGGTAACCATAGCCATGTGGTTGATTATGTGAGAATCCATGTTGTTGATCTCTGGTCTATGCCAGCATGGTGAGAGATGAAAACTGAAATGGAAGACATATAACAAGACAAAGTGTGTGAGCCGCGCAGTGTATGAGCCGCGCAGGTGCAATAATCCCATGAGGGGAA	228
ba1315	DEL	chr3	43623826	43623960	GCCAGAGACCGAGGGCCTGTTCGCTTCAGCTTATTCAGCCGGCTTATCAGCCACCAAACAGTGTTTTCCTCTCACAACAAATCAGCCGTTTCAGCTTTTCAGCCGGCTTATAAGCTGAAGCGAACAGGCCCGAA	119
ba1316	DEL	chr3	43627160	43627485	TGGAAGTGCCAAAATTACTGTGACAGCACACTGTATCGTTTCGTTTGTATTTGTAAATTATTGTCCAAACATTGACTAATTAGGCTCAAAAGATTCGTCTCGCAAAGTACAACAAAACTGTGCAATTAGTTTTTAATTTCATCTACATTTAGTACTCCATGCATGTATCGCAAGTTTGATGTGATAGGGAATCTTCTTTTTGCATAGTGTCAAAGTTGGGAGTTGGGGGTGAACTAAACGAGAGCTAAGCCAAAAAAAACGTGATGCAAGTCATGCACGTCATATTATGATTAATGAATTATGACATCGATTTCTTTAAAAAAAA	260
ba1317	DEL	chr3	43634858	43635124	TCTCTCTCTCTCTCTCTCTCTCTCTCTCTCTCTCTCTCTCTCTCTCTCTCTCTCTCTCTCTCTCTCTCTCTCTCTCTCTCTCTCTCTCTCTCTCTCTCTCTCTCTCTCTCTCTCTCTCTCTCTCTCTCTCTCTCTCTCTCTCTCTCTCTCTCTCTCTCTCTCTCTCTCTCTCTCTCTCTCTCTCTCTCTCTCTCTCTCTCTCTCTCTCTCTCTCTCTCTCTCTCTCTCTCTCTCTCTCTCTCTCTCTCTCTCTCTCTCTCTCTCTC	297
ba1322	DEL	chr3	43735614	43735732	CTTCAGCTTATTATCAGCCACCAAACAGTGTTTTTCTCTCACAATAAATCAGCCGTTTCACCTTTTCAGCTGGCTTATAAGCTGAAGCGAACAGGCCCCTTAACAATGGTGTCCAACG	141
ba1323	DEL	chr3	43756789	43757157	AATCTTTGCTTAAGGGGTGTTTGGAGGCGGGTACTAAACTTTAGGAGGAGTTACATCGGATGTTCGGACCCTAATTAGGAGGACTAAACATGAGCTAATTATAAAACTAACTGCAGAACCCCTATACTAATTCGCGAGATGAATCTATTAAGCCTAATTAATCCATCATTAGCAAATGGTTACTGTAGCACCACATTGTCAAATCATGGACTAATTAGGCTTAATAGATTCGTCTCGCGAATTAGACTCCATCTGTGTAATTACTTTTATAATTAGACTATATTTAATACTCCTAATTAGTATCCAAACATCCGATGTGACGGGTACTAAAATTTATGGGGGTGTATCCAAATTTACGGGTACTATAT	368
ba1327	DEL	chr3	43805499	43805731	CTGGGTCCTTATTTAGTTCATCCCCAACTCCCAACTTTGGCACTATGCAAAAAGAAGATTCCTCATCACATCAAACTTACGGTACATGCATGAAGTACTAAATGTAGACGAAATTAAAAACTAATTGCACAGTTTTGTTGTACTTTGCGAGACGAATCTTTTGAGCCTAATTAGTCAATGTTTGGACAATAATTCACAAATACAAACGAAACGCTATAATGTGCTACAGTGC	313
ba1328	DEL	chr3	43807225	43807755	CTAGATGACGGCGATGAGCCATTTTGGTGGGCGAGCTCTAAGTCCTGGAAACTGCTTTGTTTAACCAGCTACCCATTTGGTCGCTGCAATGGTTGTGACTAAGTTGATATTTAAGAATGAGTAGTTCTACACTCCTAACTTGTCATTACTTCTTAAATGCAACTGATATCAAATCCTACAGAAAAAAGCTACAATGAACCATGTAACCAAGTGGCATGTTCACTTCAGCTTATAAGCCGAATAAAAAGCTGAAACGACTAATTTGTTGTGAGAGGAAAACACTGTTTGGTGGATGATAAGCCGACTGAATAAGCTGAAGCGAACAGGCCAAAGAACTCGGGTTCGAGCTCAGTTGAACAATCTATAGGACAAAGCCGTACGCCTAAATTACCCATATCC…	122
ba1329	DEL	chr3	43808382	43808715	ATTTTTAGCACGTGTCACATCGAATGTTTAGATACTAATTAGGAGTAGTAAACGTAGACTATTTACAAAACCAATTATATAAGTGGAATCTAAACGGCGAGACGAATCTATTAAGCCTAATTAAGCCTAATTAATCCATTATTAGCAAATATTTACTGTAGCAACACATTGTCAAATCATGGACTAATTAGACTTAATAGATTCGTCTCGCCATTTAGATTCGTCTTATGTAATGGGTTTTGTAAATAGTCTACGTTTAATATTCCTAATTAGTATCTAAACATTCGATGTGACGGGTGCTAAAAATAAGTCAGTGGAAGAAAACGGGGCCGT	360
ba1346	DEL	chr3	44022741	44023153	CATATGATACTTTAGGGGGTGTTTGGACACCTCCTGCTAAACTTTAGCACCTGTCACATCGGATGTTTGGATACTAATTAGAAGTATTAAACATAGTCTAATTACAAAACTAATTGCACATATGGAGTCTAATTCACGAGATGAATCTATTAAGGCTAATTAATCCATCATTAGCAAATGGTTACTGTAGCACCACATTATCAAATCATGGACTAATTAGGCTTAATAGATTCGTCTCGCGAATTAGACTCCATATGTGCAATTAGTTTTGTAATTACCTCATGTTTAGTCCTCCTAATTAGCATCCGAACATCCGATGTGACCTGCTAAAGTTTAGCACCTCGTATCCAAACACCCCTAATAAGGTACACCAGATCTATCACTGACTTGACAATTCCT…	338
ba1349	DEL	chr3	44037722	44038084	TTAGACCCCGTTTGGAACCCTTCATTTTGAAGGAATTGGAATCTATTTAATGGAGTAGACTAATTTATCTTGGAATGTGGGATTCCACAACTTTCCAAAGTTTAGATATAAGCCTATGTTAAATTCATAGGGTGGAAGATGGAAATTAATTCTATAGATTATGATTATTAGAATGGAATTTAATTCTTATAGCACACTCTTCGACTCGCTTCTATGTAGCAGAAATGCAGCACATAAGTATCTCTCTCATATGACCAACAATAATATACAAATATATTTCACATACAATTATATTAGCTTAATTAATTTATTTTTAAATTATGATTATTAGAATGGAATTCAATTCCAAGGATCCAAACGGG	359
ba1358	DEL	chr3	44158522	44158653	AAGTCGGCTGAAAAGCTGAAACGGCTGATTTGTTGTGAGAGAAAAATATTGTTTGGTAGCTGATAAGCCGGCTGAATAAGCTGAAGCGAACAGGCCCTTGGATGTGAAGCACTTGGATGTGAAGCACTTAT	155
pD2112	DEL	chr3	44180764	44181039	TCTTACGCCTTGTTTAGTTGGTCAAATTGGGAGATGCAAAATTACTGTACCAGCACTATAGCACACTGTAGCGTTTCGTTTGTATTTGTTAATTATTGTCCAAATATTGACTAATTAGGCTCAAAAGATTCGTCTCGCAAAGTACAACAAAACTGTGCAATTAGTTTTTAATTTCGTCTACATTTAGTACTCCATTCATGTACCGCAAGTTTGATGTGATGGAGAATCTTCTTTTTTGCATAGTGTCAAAGTTGGGAGTTGGGAGGTAGGCCTTA	270
pD2122	DEL	chr3	44263682	44264035	TAATCGGCTATATGATAATAGGGAAGAAAAGTAATAAGAGCCGACAATTTGTATCTCAAGCTGGATAACTGGTGATAAAAACTAAAACAACAGGTATAACCTACGATTCTAGTTGATATCGATAACTGGTGAATAAATCTAAACGTAACAACAGCGATGCGCCCGAAGTCAAAGCTTAAATATTACTTGATAAGCGAAACTTACAGAATCGGCCGGAGATCGTATCGATGCAGCACTGCCAACTCGTACGAACTCGTGAAAGAGAAAGTATTTTGGCGAAGTCGCCGACTTGAAAGTAAAATACGAAGAAAAAGTAGATTGGTTGTATTGATTGATGTATTGTTTTACAAATC	348
ba1368	DEL	chr3	44370391	44370720	AAAATTAGAAGTGCTAAAATTACTGTGCCGGCACTGTAGCACATTATAGCGTTTCGTTTGTATTTGTGAATTATTGTTCAAACATTGACTAATTAGGCTCAAAAGATTCGTCTCGCAAAGTACAACAAAACTGTGCAATTAGTTTTTAATTTCATCTACATTTAGTACTCCATGCATATACCGCAAGTTTGATGTGACGAGGAATCATCTTTTTGCATAGTGTCAAAGTTGGAAGTTGGGGTGAAGTAAACAAGGATTAGATTCTCAATAAAAGTAATCATGCCATGCCTTTTTCTGCATCTATTTTCAGTGAAGCTATGATTACCAAC	315
pD2151	DEL	chr3	44421998	44422281	ACTTGGGCCGTGTTTAGTTGGGGAATTTGGGAGGTGCCAAATTACTGTTACAGCACTGTAGCACACTGTAGCGTTTCGTTTGTATTTGTGAATTATTGTCCAAATATTGACTAATTAGGCTCAAAAGATTCGTCTCGCAAAGTACAACAAAACTGTGCAATTAGTTTTTAATTTCATCTACATTTAGTACTCCATGCATGTACCGCAAGTTTGATGTGATGGGGAATCTTCTTTTTGCATAGTGTCAAAGTTGGGAGTTGGAAGTACCTAAACATGGCCTTGG	277
ba1376	DEL	chr3	44503283	44503641	CTAAACTTTAGCACCCGTCACATCGAATGTTTAGATACTAATTACGGGTAGTAAACGTAGGCCATTTTAAAAAACAATTCATAAGACGAATCTAAACGGTGAGACAAATCTATTAAGCCTAATTAGTCCATGATTTGACAATGTGTTGCTACAGTAAACATTTGTTAATGATGGATTAATTAGGCGTAATTAGGTTTAATAGATTCGTCTCGCCGTTTAGATTCGTCTTATGTAATGGGTTTTGTAAATAGTCTACGTTTAATACTCCTAATTAGTATCTAAACATTCGATGTGACACGTGCTAAAAATAAGACACGGGAAGAAAACGCCCCCAAAGAAAATGCGCACTGCAAGATCC	352
ba1384	DEL	chr3	44862094	44862529	TTGGACTCCCCCTCCCAAACCATTCCAATTTGAACTTGTTTCAAGCTGATGCTCTAGGCCATGTTTAGTTACTCCTAACTCCCAACTTTGACACTATGCAAAAAAAAGATTCCCCATCACATCAAACTTGCGGTACATGCATGGAGTACTAAATGTAGATGAAATTAAAAACTAATTGCACAGTTTTGTTGTACTTTGCGAGACGAATCTTTTGAGCCTCCTATCATATCAAACTTGCGGTACATGCATGGAGTACTAAATGTAGATGAAATTAAAAAGTAATTGCACAGTTTTGTTGTACTTTGCGAGACGAATCTTTTGAGCCTAATTAGTCAATATTTGGACAATAATTCACAAATACAAACGAAACGCTACAGTGTGCTACAGTGCTGTAACAGT…	392
ba1393	DEL	chr3	45062074	45062322	GGGAGGTGCCAAATTACTGTTACAGCACTGTAGCACACTGTAGCGTTTCGTTTGTATTTGTAAATTATTGTCCAAATATTGACTAATTAGGCTCAAAAGATTCGTCTCGCAAAGTACAACAAAACTGTGCAATTAGTTTTTAATTTCATCTACATTTAGTACTCCATGTATGTACCGCAAGTTTGATGTGATGGGGAATCTTCTTTTTGCATAGTGTCAAAGTTGGGAGTTGTGAGTAACTAAACATG	284
ba1396	INS	chr3	45195513	45195609	GGGAAGGAACATCCTAATTTTCTTCACGAGAATTCTTCTGGCATCGAGCTTGCAGACAATTGCTACAAGTATTAAAGATTACAAGCTTCCAGCCTA	121
ba1407	DEL	chr3	45443719	45443998	TGCTAAACTTTAGTTGCTAAAAGTTGCTAAACTTTAGCAAAAGCTGTTTGGATACTCTTGGTAAAAGGCATTTAATGAGTTGTAAAAAGACCTATATACCCTTATTAAAGGTGCGCAGGAGGGGGGAGACAAGCAATAAATGAGGGGTATAGGTTGTCCCACCTTTTAGCAAGTTTTAGCAACAAAAAACTTGCTAAAGTGCTAAACTTTAGCAAGTTTTAGCAAGGGTGTTTGGCAGTTTAGCAGCTAAAGTTTAACAAGGTGGAACCAAACACCCCC	296
ba1408	DEL	chr3	45444888	45445030	TATTGTGGCGATACTCGGTCGTCAGGCTCCCCTCGTGTATTCTTATAAGCTTTTAGTTTGCACTCACGGAGGTCTGACCAATGGTCTCCTGGTAGTGATGTGAATGCATGGTCATTAGTTCATTAACGGCTTCTGTATTTCG	156
ba1411	DEL	chr3	45516183	45516295	ACTTATTCAGCCGGCTTATCAGCCACCAAACAGTATTTTCCTCTCACAACAAATCAGCCGTCTCAGCTTTTCAGCAGGCTTATAAGCTGAAGCGAACATGCCCTATAGTTGT	126
ba1412	DEL	chr3	45519373	45519655	AAACTCCTAAAGTTTAGGATCCTCAAATTGCTAGTCCTAAAGTTTAAGTACATGGCTGTTTGGATGGACTACTAATCTTTAGGACTTTAGAGGGAAAATATCATTTTTACCCCTCAATTACTCCTCTAAACTACTTTTAGGAGAAATATGATCCATTAGGACCCCTTGGCCCTCCTAATGAAAATGCCCTCCTAAAATTTAGGAGTGCACTTTTAGAAGTCCTAAAAGTGTCCTAAAAGTGAACTCCTAATCTTTAGGAGGGTGTATCCAAACAGGACCAAA	304
ba1413	DEL	chr3	45538956	45539141	CATGGGAATTTTTACCTTGTATCTGTAGTGATGGTCTTTTTACAGCAAGTGACATACAAGTAAAGCGGCTACAGGCAATTGGCACCTTTCCTGATCTTTCTTTTGCAAACAGATGGAGATTTTTGGTGGCTGTGGTTTTCTTTTGCAAACAGATGGAGATTTTTGGTGGCTGGGGGCACTGCTTG	107
ba1415	DEL	chr3	45553332	45553546	TTCTTGGTTTCTTGCTCTGTTTCTTGCAACTGAGTTCTTCCCCAGTCTTGCTCTTTTTCTTGCAAGGAGTTCTTCCCCAATCTTGCTTTTTTTCTTGCAACTGAGTTCTTCCCCAATCTTGCTCTTTTTCTTGCAATGAAGTTCTTCCCCAATCTTGCTCTTTTTCTTGCAACTGAGTTCTTCCCCAATCTTGCTTTTTCTTGCAACTCTTGGT	175
ba1425	DEL	chr3	45919352	45919608	CTCCCAACTCCCAACTTTGACACTATGCAAAAAGAAGATTCCTCATCACATCAAACTTGCGATACATGCATGGAGTACTAAATGTAGATGAAATCAAAAACTAATTGCACAGTTTTGTTGTACTTTGCGAGACGAATCTTTTAAGCCTAATTAGTCAATATTTGGACAATAATTCACAAATACAAACGAAACGCTACAGTTGCGCATTTATGGCAAAATGTCAATTTTGCCACTCCCAAATTAGGAACTAAACAAG	287
ba1428	DEL	chr3	46006551	46006771	CCCTCCTAAAATTTCTGTCACATCGAATGTTTAGATACTAATTAGGAGTATTAAATATAGATTAATTACAAAACCAATTGTACAGATAGAGACTAATTTGCGAGACGAATCTATTAAGCCTAATTAGTTCATGATTTGACAATGTGATGCTACAGTAAACATGTGCTAATGATGGATTAATTAAGCTTAATAGATTCGTCTCGTGAATTAGCCTCCATCT	350
ba1434	DEL	chr3	46090133	46090583	TAATTAGTCTCCGAATATTTGATGTGACACGGATTAAATTTTAGCTTCAAGATCCAAACACCCTGAGGGGGTGTTTGGCAAGGAGAGGCTAAATTTTAGCCCCTGTCACATCGGATGTTTGGACACTAATTAGGAGTATTAAACATAGTTAAAACTAATAGCAGAACACCTAGGCTAAATCGCGAGACGAATCTATTAAGCCTAATTAGTCCATGATTTGACAATGTGGTGCTACAGTAACCATTCGCTAATGATGGATTAATTAGGCTTAATAGATTCGTCTCGCGATTTAGCCTAGGGGTTCTGCTATTAGTTTTATAATTAGCTCATATTTAATCCTCCTAATTAGCATCCGAACGTGTGATGTGACAGGGCTAAAGTTTAGCCCCTGGCATCCAA…	343
ba1444	DEL	chr3	46227535	46227690	GCTTATAAGCCGGCTGAAAAGCTGAAACAGCTGATTTGTTGTGAGAGGAAAATACTGTTTGGTGGCTGATAAGTCGGTTGATAAGCTGAAGCGAACATGCTGATTGCTCCCCGTCGATCTCCATTCAAAAGAATTCACCTCATGACTGCTGCTTG	125
ba1445	DEL	chr3	46230361	46230730	CAACAAGGAATAGTGGGGGTGTTTGGGAGGAGGGGGCTAAATTTTAGCCCCCGTCACATCGAATGTTTGGACACTAATTATGAGTATTAAATCTAGACTAATTACAAAACTAATTACACAACCCCTAGGCTAAATCGCGAGACGAATCTATTAAGCCTAATTAATCCATCATTAGCGAATGGTTACTGTAGCACCACATTGTCAAATCATGGACTAATTAGGCTTAATAGATTCATCTTGTGATTTAGCCTAGGGGTTGTGTAATTAGTTTTGTAATTAGTCTAGATTTAATACTCATAATTAGTGTCCAAACATTCGATGTGACGGGGGCTAAAATTTAGCCCCCTCCTCCCAAACACCCCCTTAGTC	347
ba1452	DEL	chr3	46333687	46334030	TTCTTCCCGTGTCTTATTTTTAGCACGTGTCACATCGAATGTTTAGATACTAATTAGGAGTAGTAAACGTAGACTATTTACAAAACCAATTACATAAGTGGAATCTAAACGGCGAGACGAATCTATTAAGCCTAATTAAGCCTAATTAATCCATCATTAGCAAATATTTACTGTAGCAACACATTGTCAAATCATGGACTAATTAGGCTTAATAGATTCGTCTCGCCGTTTAGATTCGTCTTATGTAATGGGTTTTGTAAATAGTCTACGTTTAATACTCCTAATTAGTATCTAAACATTTGATGTGACGGGTGCTAAAGTTTAGCAAGTGGAAGAAAACAGG	358
ba1460	DEL	chr3	46503324	46503600	CTGCTCGATGAGCCTATTGGTAATCTGGGAAATTTGGAAGGAACGAAACCGGCGAATTTTCGAACATCAAGGGTTGGCAGCACCCTCCCTGCAGGCGCACATCAAGGCGGAAGCAGACACATGGATTTTAGCGGGGGCGAGTCCACTAGCGAAATTCTTATCCAGAGAGTAATCGAGTATGGAAAACAACACCCTGTAATCCCAATGTAAAATCTGTAACTATCTTCTTTATCAATGCAATAGGCACTATCCCGTGCCAATTCGTTCAAAAAAAAA	303
ba1481	DEL	chr3	46777858	46778121	TTAGTTTCCAATTTGGGAGTGGCAAAATTGGCATTTTGCCATAAATGCGCAACTGTAGCGTTTCGTTTGTATTTGTGAATTATTGTCCAGGTATTGACTAATTAGGCTCAAAAGATTCGTCTCGCAAAGTACAACAAAACTGTGCAATTAGTTTTTAATTTCATCTACATTTAGTACTCCATGCATGTACCGCAAGTTTGATGTGATGGGAAATCTTCTTTTTGTATAGTGTTAAAGTTGGGAGTTTGGAGGGAACTAAACAT	280
ba1496	DEL	chr3	46953374	46953764	AGGTTAGGGGGTGTTTGGATGCGGGTACTAAACTTTAGGAGGGTCACATCGGATGTTCGGATCCTAATTAAGAGGACTAAATATGAGCTAATTATAAAACTAACTGCAGAACCCCTATACTAATTCGCGAGACGAATCTATTAAGCCTAATTAATCCATCATTAGCAAATGGTTACTGTAGCACCACATTATCAAATCATGGACTAATTAGGCTTAATAGATTTGTCTCGCGAATTAGACTCCATCTGTGTAATTAGTTTTATAATTAGACTATATTTAATACTCCTAATTAGTATCCAAACATCCAATGTGACAGGTACTAAAATTTATGGGGGTGTATCCAAAGTACATATGGATGGCTGGGTGTGGATGACGATACATATAGAGTGT	369
ba1502	DEL	chr3	47029589	47030110	CTGTAGCGTACCCATTTGCCCTGGGATTTTGTTTCTTCCATGCTTGAGAACAGGGCCACCGTGCTTGTTTATTCCTCATACTATGTGTCGCGCACCTTGTTTTGCTTCACGAAATGAAAGGTTATCACCATTCCGTCACATTCAGCAAGATAGATGCAGGTACCATGAACATCAAGTACTCAAAGGCCACCGACTGATGGCCTGTTCGCTTCAACTTATTCAGCCGGCTTATCAGCTACCAAACAGTATTTTTCTCTCACAATAAATCAGCCGTTTCGACTTTTCAGCCGGCTTATAAGCTGAAGCGAACAGGCCCTGAAAATGATACTGCAATCCCAGCTTTATTGCCATATCAACAGCAGGTTTTTACTTCAGAACCATGGCTGATCATCACCAACT…	125
ba1503	DEL	chr3	47035920	47036059	CCCTTTCAACTCAGATCGCCTTTCCCTGACAGTCGTATAGCCTGGCTCTCCCGGCAGCATTTGTCTTCAGTAGTTATATATGCCCCGAATCCGTCCGATTCCTCCTGCTTCCTCTGATTTTAGCCTTCTAGGCAAGGTA	114
ba1525	DEL	chr3	47210896	47211090	CAGATTCTACTGATATTATATATGTCTTCTAGATTATTTATTTTTCTTTCATTATTAGGGGAAAAGTTTTGCCATTAGGGATGGACAAAAGGCTCACAAGCTTAAAAGTTGACTAGCTTGGCTAGCTTGATTTAGTTTATTATCGAATAAAAACCAAGCTTAATTTTAGACTCTTACATTTAACAATGCAAGCC	159
ba1526	DEL	chr3	47212523	47212916	CTCCAAGAGGCTGCTAATCTTACCCCCAATACCTTTTTTAGGAAAAAAGAGAGAAAAAATGAACTCCAACAATCCACCTAAACCTTCCCCAATTTTTTAGCGACGCTAAAAAACAACCTGCCACCGCGTATATTTTAGCGTTGGCGTTCCTCCCCCAATCCTGATTCCCGCACGCCCGCGCGTCCCTTCCGATGGGCCCAATACGATGACGTGGCCTGTGTTTAAAATATTATGGGCTATTTATTAGCGATCTGCTGTGGACTAATATGTTTTTGGGGGAAATTTTTTTTAGGAGAACCCCCAATACATAGTTTTGGGGAAGAATTTTTTAGGATACTCTTGGAGTTGCTCTAATGGGCTCTTCTGTTGCCAAAATTGAGGTTATTCGGCCCA	364
ba1529	DEL	chr3	47277460	47277867	TACTCTTGAGTTGGAAAAGAGTTCTAAATAGCGTTCTAAATAGCGGGCTAAGAGCAACTCCAAGAGTATCTAAAAGATTCTTCCCCAAAACTATGTATTGGGGGTTCTCCCAAAAAAAAATTTCCCCCCAAAAACATATCAGTCCACAGCAGATCGCTAATAAATAGCCCCTAATATTTCAAACCCAGACCACATCATCGTATTGGGCCCATCGGAAGGGACACGCGGGCGTGCGGGAATCAGGATTGGGGGAGGAACGTCAACGCTAAAATATACGCGGTGGCAGGCTGTTTTTTAGCGTCGCTAAAAAATTGGGGAAGGTTTAGGTGGATTGTTGGAGTTCATTTTTTCTCTCTTTTTTCCTAAAAAAGATATTGGGGGTAAGATTAGCAGCCTCTT…	378
ba1530	DEL	chr3	47335892	47336546	TTTATTTTCATAACCCTTTTAGTTAACTTATTCTATGACCACTGGTACTATTCACATGCGGCTCCTAGAGTGGATATCTGCGGCGAGTTAGTGATACTTAGCTTCGCAAAAAAAGAAGAATTAGTGATACTTAGGCTTCAAGGTTGGACCCTATTAGAGTATGTATACTCATGTTTCTTGTACACCAAGCCTATATGGCTATATATATGAAAGGTCACCCCCCTCCAAGGGCGTGCGGTGTTTCCTATCTCTCTACATGGTATCATGAGTCCGGGTACCCCCTGATTCGTCCACCCTTCTGCTGCCCTAGCCGCCATGCGCTTCGCACGCGTGCCACCCACCAGCAACACCGATCCTCCTGGCACCGCCTTCTCCACCCCCTGCCGATCCAATCTGATC…	111
ba3223	DEL	chr4	473895	474018	AGGAGTACTCCACTACTGTGCACCTGCACTCTAGTCTGCAAAAAAAATAAGTGTGCTCTAGTGGAATCTGGAAAGTGGAGTCCTAATTCTGCTGCTATTCTTCTTTTACATCTTAAAAAAAAT	100
ba3225	DEL	chr4	494806	495356	GGTTTCTCACAAAAACAACTTCACCGGTGAAGCTAAAAATAGTGGATTCTTATTTTAACCTCAACTTACAAAACAATTTCACGCCATAGTGTCTCGATCTATGTAAGGCCCCGTTTGGAGAACATCAGATTCTCAAAATCCAAAATCCAGAATCTGGATTGCCCTCCAAACATGACAGATTCTGACCCAGATTCTACAATCTAGATTTTGGATTTTGAGAATCCTAGAAGCTGCTCAAAAGTTGATTCTACCAGATTTTGCATGCATATTTTACCATTTTGCCTAGCAACCTTCTAGATAATTATCCAATCTGCTATTGTCCACTCTTTTGGGTAGCAAGGGCATAAAAGACATCTATTCAACAAGCTACTATACAATCAGATTTTGGAATTTATGATC…	381
ba3227	DEL	chr4	527432	527618	TAATGGGCCTGTTCGGCTGGACTTATAAGCCGGCTGAAAAACTGAAACGGCTGATTTGTTGTGAGAGAAAAATACTGTTCGGTGACTGATAAGCTGAAGCGAGCAGGCCAAATATACACACAAGTTGCTTATCCTCTTTTAACTTGTATAAGAAAATGGGCATGATTTCCTTCGATCCGTGGAACA	100
ba3231	DEL	chr4	631378	631528	CTTTCTTACTCCGCTGGTTTGCAAACCGGGCTCCCCGTCGCCGGCGGCGGCACGCCTCCATTGCAGATTTGCCATCAGCCCTCATCACTTCAAACTTCAAAGCTTGCTGCTTTCTTACATTTTGCTATACTAGATGTCTAGAATTTTGCA	104
ba3250	DEL	chr4	832871	833060	TGGGAGCAGCTGATCGGTGTGACACTCGTTTTTTGGATGTGCCGGCTTGCGTGAGATTTCTGCCCTTCCATTTTGAGAGTTTGCTCGCCACCTTGTCGATCAGAGGCTGGAAATCAATGCGACGTAGGCGTTCTACCGTTAGAGGGAGGCCCAGGGATTTTATTGGGAAGGTCCTCCTCGCGACCGGGA	220
ba3252	DEL	chr4	956954	957107	TCGGCCTGTTCGCTTCAGCTTATAAGCCGACTGAAAAGCTGAAACGGCTGATTTGTTATGAGAGAAAAACACTGTTTGGTGGCTGATAAACCGGTTGAACAAGCTGAAGCGAACAGGCCCTATATTTATTGTTCTAGACATTACAGCTAACTC	121
ba3258	DEL	chr4	1166164	1166466	TCTATCAGATGGCGCATCTCTCTACCGTCGAAGCGTTCTACACCGACGACCTGCCTGCCTGCCGCCGCGTCGACGGCCCGACGCACCACTGCATGCACGCACTGCACCAGACACCGCTCCTCCATGCAAACGTCCTCTTCCACGCCATTCTTCTCTTGAATTGCAGCAGCCAGCAGTTATGATCTGACATTTTTGTTCATGCTTATGTTACGAAATGGTCATGCTAGTTGCGTTGCTCACACCTAAGTTGCTCGTCAAATGTACCATTCAATCTAGCATGGTCCTTGCTTGCCCCATTGTTG	319
ba3260	DEL	chr4	1174845	1175329	CCTGCACCGACCATGCCTCCGTTTCTCTCCTAGGTTCTTTACCCCCTCGCAGGTCAATACCTCTCTTCCAAGTTAAGCACAGATGTTTTTACTTTTTCCGGAACTAAAGATAGCGAACAACGTAAAATGCTGACCTACTAGCCATCGGAGGGTGTTTGGGAGGAGGGAGTTAAACTTTAGCCCTATCACATCGATGTTCGGATACTAATTAGGAGGACTAAACATAAGCTAATTACAAAACTAATTGCAGAACCCCTAGGCTAAATCACGAGACGAATCTATTGAGCCTAATTAATCCATCATTAGTGAATGGTTACTGTAGCACCACATTGTCAAATCATGGACTAATTAGGCTTAATAGATTCGTCTCGCGATTTAGCCTAGGGGTTGAGTAATTAA…	345
ba3261	DEL	chr4	1191578	1191889	TACATAATTTTTATTATACACTTAGATATATGTTATATTTAGATACATAATAAATTTTATATATCTAAAAAGGTAAAATAACTTACAATTTGGAACGGAGGGAGTACAAGGTAAAACGGCTACATATATATCCCTGATATATAGGCGCAGTGGCCGTGGTTACCTCCGTTACCATAACGGAAAATAGCAACATTTTGGTTACTAGCGTGTAGCAGCTATTAGAATTGAACAAACACAAATATGTACGGCACAACAATGTTGCAAGCCAAAGAAGCGAGGATGACAAACATCAAACGAGCTATGATATAATT	293
ba3292	DEL	chr4	1432513	1432790	GCATGAGCCCTTGTTTACTTCCCTCCAAAATCCCAACTTTGACACTATGAAAAAAGAAGATTCTCCGTCACATCAAACTTACGGTACATGCATGTAGTACTAAATGTAGATGAAATCAAAAACTAATTGCACAGTTTTGTTGTACTTTACGAGACGAATCTTTTGAGCCTAATTAGTCAATGTTTGGACAATAATTCACAAATACAAACGAAATGCTACAGTTGCGCATTTATGAAAAAATGACAATTTTGCCACCCCTAAATTGGGAACTAAACAA	287
ba3298	DEL	chr4	1536508	1536737	ACCCTCAAACGGCAAAGGAGCTCATGTATCAGATGATTGCTGAAGGTGACCCTCTAGCAAATGAAGAGATCGATCACAGCTAGGCTGACATCTACCTCAACCTGGCTGGTGATGGCAAATCACCCTTTTATATTATACTAGTTACAATGGCACGATCATACAACGAGCATGACCCTCAAACGGCAAAGGAGCTCATGTATCAGATGATTGCTGAAGGTGACCCTCTAGC	169
ba3300	DEL	chr4	1597349	1597675	AAAGTTTAACACCCGTCACATCGGATGTTTGGATGCTAATTAGAAGTATTAAATATAGACTAATTACAAAACTAATTGTACAGTTGGAGTGTAATTGGCGAGACGAATCTATTAAGCCTAATTAGTCCATGATTTGACAATGTGGTGCTACAGTAACCATTTGCTAATTGTGGATTAATTAGGCTTAATAGATTCGTCTCGCGAATTAGCACAGGGTTCTGCAATTAATTTTATAATTAGCTCATGTTTAATTCTTCTAATTAGCATCCGAACATCCGATGTGACACTGTTAAAGTTTAGCACCTCGTATCCAAACACCCCCTCAA	344
ba3301	DEL	chr4	1601250	1601578	TAAACTTTAGCACCCGTCACATCGAATGTTTAGATACTAATTAGGAGTATTAAACGTAGACTATTTACAAAACCCATTACATAAGACGAATCTAAACGGCGAGACGAATCTATTAAGCCTAATTAAGCCTAATTAATCCATCATTAGCAAATATTTACTGTAGCAACACATTGTCAAATCATGGACTAATTAGGCTTAATCTCACCATTTAGTCTCCACTTATGTAATGGGTTTTGTAAATAGTCTAAGTTTAATACTCCTAATTAGTATCTAAACATTCGATGTGACACGTGCTAAAAATAAGACACGGGAAGAAAACACCTAATTA	349
ba3308	DEL	chr4	1698148	1698474	AAACTTTAACAGTGTCACATCGGATGTTCGGATGCTAATTAGGAGGACTAAACATGAGCTAATTATAAAACTAATTGCAGAACCTTGTGCTAATTCGCGAGACGAATCTATTAAGCCTAATTAATCCATCATTAGCAAATGGTTACTGTAGCACCACATTGTCAAATCATGGACTAATTAGGCTTAATAGATTCGTCTCGCGAATTAGCACAAGGTTCTGCAATTAGTTTTATTTTGTAATTAGCTTATGTAGTACTCCTAATTAGTATCCAAACATCCGATGTGACAGGTGTTAAACTTTAACAGGTGTTTCCCAAACACCCCCT	359
ba3309	DEL	chr4	1726799	1726961	ATAGGTAAGAGTCTTTGTGGGGGCATTTGTACAGCAACACTACTCCAGCAGTATGCTTCCAAGTAAAACTTCTTATGTATATTGCCAAAACTCTGTAGTCCACTAGAGCAATACTGTTTTATTCTAGTACAAAATATGTTGGGAATAATGAGACCCCGTTGA	149
ba3310	DEL	chr4	1783553	1783898	TCTTCCTGTGTCTTATTTTTAGCACGTGTCACATCGAATGTTTAGATACTAATTAGGAGTATTAAACGTAGACTATTTACAAAACCAATTACATAAGTGGAATCTAAACGGCGAGACGAATCTATTAAGCCTAATTAAGCCTAATTAATCCATCATTAGCAAATGTTTACTGTAGCAACACATTGTCAAATCATGGACTAATTAAGCTTAATAGATTCGTCTCGCCGTTTAGATTCCACTTATGTAATTGGTTTTGTAAATAGTCTACGTTTACTACTCCTAATTAGTATCTAAACATTCGATGTGACACGTGCTAAAAATAAGACACAGGAAGAAAACGCCCCC	356
ba3311	DEL	chr4	1794358	1794789	TCAGTTGCACCTATGGGACATTGTCTAAGGGGGCGTTTGGATGTCAGGGGCTAAACTTTAGCCCTGTCACATCACACGTTCAGATGCTAATTAGGAGGACTAAATATGAGCTAATTAAAAAACCAATAGCAGAACCCATAGGCTAAATCGCGAGACGAATCTATTAAGCCTAATTAATCCATCATTAGCGAATGGTTACTGTAGCACCACATTGTCAAATCATGGACTAATTAGGCTTAATAGATTCGTCTCGCGATTTAGCCTACGGGTTCTGCTATTAGTTTCGTAATTAGCTCATGTTTAGTACTCCTAATTAGCATCCGAACATTCCGATGTGACAGGGCTAAACTTTAACCCTGTATCCAAATGCTCCTTTAGGATTTGGAGTAGTATTCAATT…	396
ba3312	DEL	chr4	1865535	1865654	TTATCAGCCGGCTTTCAGCCACCAAACAATGTTTTTCTCTCACAACAAATCAACCATTTCAGCTTTTCAGCTGGCTTATAAGTTAAGCCGAACAGGCCGACGGTTTAGGCTCCAACAAG	108
ba3326	DEL	chr4	1903093	1903439	TCTTCCCGTGTCTTATTTTTAGCACGTGTCACATCGAATGTTTAGATACTAATTAGGAGTAGTAAACGTAGACTATTTACAAAACCAATTACATAAGTGGAATCTAAACGGCGAGACGAATCTATTAAGCCTAATTAAGCCTAATTAATCCATCATTAGCAAAATATTTACTGTAGCAACACATTGTCAAATCATGGACTAATTAGGCTTAATAGATTCGTCTCGCCGTTTAGATTCGTCTTATGTAATGGGTTTTGTAAATAGTCTACGTTTAATACTCCTAATTAGTATCTAAACATTTGATGTGACGGGTGCTAAAGTTTAGCAAGTGGAAGAAAACAGGCCC	354
ba3329	DEL	chr4	1945112	1945445	TATACTCAGATCAAGCGCAGAAAAATAAATCGTTCCTGTTTTGCTTGGAGAACGCTTTAATTTGTCTTGAATCCAGAATTTTGTTGTACGCACGATTGGCATGCGTGCTGTCCTTATGCGTTATGCCTAACACAAATCGTGAGATGGGAGATTCACACATGGGGTAACACCAACACATCATATGGGCCATTTGTCACAACATATATAGTCATACGCAACAGTGTGTGGTGTGTGTGAAGCGCTTTTGCATGCTTGGAGGTGGACTAAGCACAAGTTGGGTGCTGATCAGGAACAGCAAAAAGTTGCATTCGTTTTGAATTGGATCGGATCGAG	268
ba3334	DEL	chr4	1995349	1995584	AAAAGTAGACAAGAATTATGTATAGGTATTCCTAGTTCAAGTCAACATATATAGAAAAGTCAGATGGACTTTAATGATTGGAGAAAATATAGGTTTACTTTATGTTACTACAGACCACATAAATTTTAGTAATCCAAACTTACTCATTAAAACGAAGCCAATATATATGACTTGGTCGATGCCTATATATAGGTGAAAGGTACGGTTGCTGCCTATATATGACTGCAACTCGATC	159
pD5336	DEL	chr4	2200542	2200696	TTGGCTACAAACCAAGTGCGATAAGCATATTCAAGACGGATTTTGTTTGCAATGTCTTGTATGTATTAGCCTGGCGTAGCGCTCTCTCATATTACCATCCTCTCCCTAGCTCGTGCCGCCACCAACACAGATGCGCTATCCTGGTGAAGCGGTG	151
pD5350	DEL	chr4	2395281	2395660	ACAAAAATGCACGGTGTGATCCACCTGAAATTAAGGAGGTGTTTGGTTCCGGTTGCTTATTTTTAGCACGTGTCACATCGAATATTTAGATACTAATTAGAAGTATTAATCGTAGACTATTTACAAAATCCATTACATAAGTGGGGGCTAAACGGCGAGACGAATCTATTAAGCCTAATTAGTCCATGATTTGACAATATGTTGCTACAGTAAACATTTACTAATGATGGATTAATTAGGCTTAATAGATTCGTCTCGCCGTTTAGCCCCCACTTATGTAATGGATTTTGTAAATAGTCTACGATTAATACTTCTAATTAGTATCTAAATATTCGATGTGACACGTGCTAAAAATAAGCAACCGGAACCAAACACCTCC	377
ba3350	DEL	chr4	2411315	2411542	GGAAGGGAGAAGGGAAAGAAAGAAAGAAAGAAAGAAAGAAAGAAAGAAAGAAAGAAAGAAAGAAAGAAAGAAAGAAAGAAAGAAAGAAAGAAAGAAAGAAAGAAAGAAAGAAAGAAAGAAAGAAAGAAAGAAAGAAAGAAAGAAAGAAAGAAAGAAAGAAAGAAAGAAAGAAAGAAAGAAAGAAAGAAAGAAAGAAAGAAAGAAAGAAAGAAAGAAAGGAGGGAAGG	194
ba3352	DEL	chr4	2447048	2447452	CTCTCTCCTCTTCCCCTCCCCTCCCTCCCAGTACCAGGTCACAGTACTGCGCCCAGCCGCCCATCGAGCCACCACGCCGGAGATCTCCAGCGGGGCCGCCTGCCGTCCTCCTCTGCTGCGGCAAGGGGCCGGCGGACTCGGCTCCACCTCCTCCCCTGTCGCCGGACGGCCATTTACGCCCTCACCAGTCACCAGTACGCTGCAGGACCTCGTTTCTCCCCGTGCTCTGGTTTAGGGTCACAATCACTGGCTTGTCCAACTTTATGGGCCAAAACTAGGTTTTTATTTGGTCTGGCAATGGAATCTATCTGATCTACTAGTACGCAGTTTAGATTCGCGCCTCCCACTGCTTATATAAACAAAATAAATGGCGTACGGCTTTTGCATATAACAATGACT…	347
ba3370	DEL	chr4	2514316	2514664	TAGGGGGCGTTTGGATGCCACGGGCTAAACTTTAGCCCTGTCACATCACACGTTCAGATGCTAATTAGGAGGACTAAATATGAGCTAATTAAAAAACCAATAGCAGAACCCGTAGGCTAAATCGCGAGACGAATCTATTAAGCCTAATTAATCCATCATTAGCGAATGGTTACTGTAGCACCACATTGTCAAATCATGGACTAATTAGGCTTAATAGATTCGTCTCGCGATTTAGTCTAGGGGTTGTGCAATTAGTTTTGTAATTAGACTATGTTTAATACTCCTAATTAGTGTCCAAACATCCGATGTGACAGGGGCTAAAATTTAGCCCCTCCTGGCCAAACACCC	351
ba3378	DEL	chr4	2757317	2757819	TGTACTAAGTTCATCCTTAACGAACTTACAAATTTTTCAAATAAGTTTCTTGTAAGTTTTATTCGAAAAAGGTGTTTAGAGCTTGTTGCTTTCTCTAGGTATGCTTTTCCAGCTCTGATGCCAGCTGTGGCAGAACCACCCAAATTAACCTGGCTAAAGTGTACTCAACTTCGCCTCACATGCGAACTGACACTTTAGTCAAGCCAATCTAGTAGTCTGTTGGGTTATACCTGATAAACCACTTGTCTCTGATTACTCAACTTCGCCTCACATGCGAACTGACACTTTAGTCAAGCCAATCTAGTAGTCTGTTGGGTTATACCTGATAAACCACTTGTCTCTGATCAAAACAAAGCATACTCACATGAAGGTGAGTCCAGAGATTACAACAATCCAATA…	103
ba3380	DEL	chr4	2998526	2998776	TTCCAACTTTGACACTATGCAAAAAGAAGATTCCCCATCACATCAAACTTGCGGTACATGCATGGAGTACTAAATGTAGATGAAATTAAAAAGTAATTGCACAGTTTTGTTGTACTTTGCGAGACGAATCTTTTGAGCCTAATTAGTCAATATTTGGACAATAATTCATAAATACAAACGAAACGCTACAGTGTGCTACAGTGCTGTAACAGTAATTTGGCACCTCCCAAATTCGCCAACTAAACAAGGC	271
ba3386	DEL	chr4	3200462	3200684	GTTGCAATCGAGAGGTCATTTGTTAGTGGCTGAAAGAAGATCCACATGGATAGTTTATCACTGTTCTTGGCTAGAACAAGCATTGACACGCCAGACTCTTAGTATGGCATTGTGAAGTCCACATCTCTAGCTCGATTTGTGATAATTGCCACGTCACCCACTGCCGCATCAAACTCCTGTCATATGCACCAAGGAAAGAAAAAGCAAGCAATTAAATATGGG	209
ba3391	DEL	chr4	3362846	3362999	TGGCTGGCCGCGCCTGACCTCCTCGACTTCCGGGAACTCTGGGCGCTACCTGCCCTACCAGATGAAACACCGCCGGCGGGGCGGGGCTGCAGTGTCCTCCGGCCAAGCTTGTATGGCGAGCTATCGGCTGGCTGGCCGCGCCTGACCTCCTCG	131
ba3396	DEL	chr4	3556166	3556421	CCCAACTTCCAACTTTGACACTATGCAAAAAGAAGATTCCCCATCACATCAAACTTGCGGTACATGCATGGAGTACTAAATGTAGATGAAATTAAAAAGTAATTGCACAGTTTTGTTGTACTTTACGAGACGAATCTTTTGAGCCTAATTAGTCAATATTTGGACAATAATTCACAAATACAAACGAAACGCTACAGTGTGCTACAGTGCTGTAACAGTAATTTGGCACCTCCCAAATTGGCCAACTAAACAAGG	280
ba3406	DEL	chr4	3985658	3985925	GTTAGTTACCCCAACTCCAACTTTAACACTATGCAAAAAGAAGATTCCCCATCACATCAAATTTGCGGTACATGCATGTAGTACTAAATGTAGACGAAATTAAAAACTAATTGCACAGTTTTGTTGTACTTTGCGAGACGAATCTTTTAAGCCTAATTAGTCAATATTTGGACAATAATTCACAAATACAAACGAAACGCTACAGTGTGCTACAGTGCTGGAACAGGAATTTTGCATCTCCCAAATTGGCCAACTAAACAAGACCCT	273
ba3411	DEL	chr4	4067462	4067911	TTGCCTCTCAAACTAAAAAATCATGTGAAAACTCAATAATGCCAAGTATTGTTAACCTAACCGAATAGTATATCTTACATTGATTATTGTACGTGATCATGAGATCTTTGAATTGTCTTTTAACCCGAATCCTGTGCAAATAGCGTATTTTGGAGTTTGTGGAGTTAGACGTGTTTGGCAGGAAGTTTTGTGAAGTTGATGGAGTGAAGCTATTTTTTCTAGAGTGGAATGCTGCCAAACATCCTCTAATCTCTTATCCACTGAGGATATTCTGCATGTGTCGAAGGCCAAGACCAAAGCGTGAAAGAAATGACTGGTATATGTCACCTTGCGCGCTCATGTTCTGTCTAATTCCCACACACTTCACTTTGATATTTTAGAAAGAACACTTAATGAGAA…	100
ba3417	DEL	chr4	4094960	4095209	GTCGTACGTCCAAAACGAAACGAAACGTTCATCATTAGTTTGTGATGATGATGATGATGATGATGATGATGATGATGATGATGATGATGATGATGATGATGATGATGATGATGATGATGATGATGATGATGATGATGATGATGATGATGATGATGATGATGATGATGATGATGATGATGATGATGATGATGATGATGATGATGATGATGATGATGATGATGATGATGATGATGATGATGATGATGATGA	219
ba3430	DEL	chr4	4336486	4336603	TGGGGGGGGGGGGGGGGGGGGGGTGTTGTGATATGGAATTGCAGGACTGGTGGTGTATGTTGTTCTGCATTGTGTGGACGGAGGGGGGGGGGGGGGGGGGTGTCGTCTTGATGCTGT	113
ba3449	DEL	chr4	5476349	5476684	GAGGTGTTAAATTTTAACAGTGTCACATCGGATGTTCGGATGCTAATTAGGAGAACTAAACATGAGCTAATTATAAAACTAATTGCAGAACCCTGTGTTAATTCGCGAGATAAATCTATTAAGCCTAATTAATCCATCATTAGCAAATGGTTACTGTAGCACCACATTGTCAAATCATGGACTAATTAGGCTTAATAGATTCGTCTCGCGAATTATACTCCATCTGTGCAATTAGTTTTATAATTAGCCTATATTTAATACTCCTAATTAGCATCCAAACATCCGATGTGACGGGTGTTAAACTTTAATAGGTGGTTGCCAAACAGGCCCTAAGT	352
ba3459	DEL	chr4	5606891	5607197	GCAATCATCCACCACGTCTACGGACGCTAGGGCCTTGTTTAGTTGGCTAAATTGTGAGGTGCCAAATTACTGTGCCAGCACTGTAGCACACTGTAGCGTTTCGTTTGTATTTGTGAATTATTGTCCAAATATTGACTAATTAGGCTCAAAAGATTTGTCTCGCAAAGTACAACAAAACTGTGCAATTAGTTTCTAATTTCGTCTACATTTAGTACTCATGCATGTACCGCAAGTTTGATGTGATGAGGAATCTTCTTTTTGCATAGTGTCAAAGTTGGGAGTTGGGAGGTAACTAAACATGACCTC	288
ba3460	DEL	chr4	5628652	5628985	CCCCGTTTGGTAGAGCTTCGGCTTCTCATAAAACGGCTTCGGCTTCGGCTTCTTCGGTGGAGTGGCTTTTCTAGTGAAGCTGAAGCCGTTTTGCAAAATGTTTGGTAAAACGGCTTCTCAATGGCAATATATGTAATTTTATGATCACTTAATGCTTGGAGAGAGAGGAGAAGCCGGTGAAGCCACTTTTTTCAGCTTCTCCTCTCTAGTGTAAGCCGTTTTGCGGCTTCTCCTCGGCTTTGGTGGTGAAGCCGTTTTGAAATTGACCCTTTGGTAGGACTTGATCAAAAGCCGGTGGAGAAGCACTTTGAGAAGCCCTACCAAACGGGGCCT	332
ba3461	DEL	chr4	5629266	5629652	ACAAGTGTTTGGATACCTCATGTTAAAGTTTAACAAGTGTTAAAGTTTTAACACTCTCAAATGGAGTGCTAAAGTTTAACACATTGGGGTGTTTGGATGGTGTGTTAAACTTTAACACCTTTGATGGGAAATGACTATATTCCTCCCTCATTTATGGCCGGCGGAGAGAGAGGGAGGAGAGAGAAGGGGGCAATGGTGGGAAAAAGTGAAGAGGGGGACCACTTTTAACAAGTTTAACAACTTTTAACACCCCCTTGAGGTGTTTATGAAATTGGAGATGTTAAACTTTAACACATCCCTTTTAACACATGTGTTTGGGAGGCAATATGATAAAAAGGTGTTAAAAGTGGGGTGTTAAACTTTAACACTCCCTATCCAAACAGGGC	392
ba3462	DEL	chr4	5630624	5631028	AGGCCCCGTTTTCTTCCACTGACTTATTTTTAGCACCCGTCACATCGAATGTTTAGATACTAATTAGGAGTATTAAACGTAGACTATTTACAAAACCCATTACATAAGACGAATCTAAACGGCGAGACGAATCTATTAAGCCTAATTAGTCCATGATTTGACAATGTGTTGCTACAGTAAATATTTGCTAATGATGGATTAATTAGGTTTAATTAGGCTTAATAGATTCGTCTCGCCGTTTAGATTCGTCTTATGTAATGGGTTTTGTAAATAGTCTACGTTTAATACTCCTAATTAGTATCTAAACATTTGATGTGACACGTGCTAAAAATAAGACACGGGAAGAAAACGCCCCCTAAGGGTCATAGATTGTGTAAGTTCGGCACTGAATGTGTCGGC…	360
ba3463	DEL	chr4	5635267	5635668	AACTCCCAACTTTGACACTATGCAAAAAGAAGATTCCCCATCACATCAAACTTGCGGTACATGCATAGAGTACTAAATGTAGATGAAATTAAAAACTAATTGCACAGTTTTGTTGTACTTTGCGAGACGAATCTTTTGAGCCTAATTAGTCAATATTTGGACAATAATTCACAAATACAAACGAAACGCTACAGTGTGCTACAGTGCTGTAACAGTAATTTGGCACCTCCCAAATTCCCCAACTAAACAAGGCCCTACACAGGTTGAGATTGTGGATTTGCACAGCCAATCAACAAGTAGCAGCAGTAGATTTTACCGCAGCAGGCTGGCTTCAACGCTTTTGGCCGACTGCTGAAGCTTTGCTATTGGCTGGCTGCAGTCACTGTAGTGCCTGCTGCA…	307
ba3464	DEL	chr4	5637379	5637673	ACTATTTACAAAACCCATTACATAAGTGGAGGCTAAACAGCGAGACGAACCTATTAAGCCTAATTAATCCATCATTAGCAAATGTTTACTGTAGCAACACATTGTCAAATCATGGACTAATTAGGCTTAATAGATTCGTCTCGCCGTTTAGCCTCCACTTATGTAATGAGTTTTTGTAAATAGTCTACATTTAATACTCCTAATTAGTACCTAAATATTCGATGTGAAATAAGCATAGGGAACCAAACGTCCCGTGAATCGTGGCGATAGGGAAGAACAATCACGCTAACCACG	339
ba3466	DEL	chr4	5652257	5652631	TATTTAATCCTTCTAATTAGTATTCGAATATTCGATGTGACACTTCTAAAATTTAGCACTTATTCGAAGAAAGGATACCGAGGTGGCCAAAACAAAACAAGGCCGTGTTTAGTTTGGCGAATTTGGGGGTGCCAAATTACTGTTACAGCACTGTAGCACACTGTAGCGTTTCGTTTGTATTTGTGAATTATTGTCCAAATATTGACTAATTAGGCTTAAAAGATTCGTCTCGCAAAGTACAACAAAACTGTACAATTAGTTTTTGATTTCGTCTACATTTAGTACTTCATGCATGTACCGCAAGTTTGATGTGATGGGGAATCTTCTTTTTGCATAGTGTCAAAGTTGGGAGTTGGGAGTAACTAAACATGGCC	384
ba3469	DEL	chr4	5687952	5688294	TCCTAAAAAATTCTTCCCCAATACATAGTATTGGGGGTTCTCCTAAAAAAAATTTCCCCCAAAAACATATTAGTCCACAGCAGATCGCTAATAAATAGCCCCCAATATTTCAAACACAGGCCACGTCATCGTATTGGGCCCATCGGAAGGGACGCGCGGGCGTGCGGGAATCAGGATTGGGGGAGGAACGCCAACGCTAAAATATACGCGGTGGCAGGCTGTTTTTTAGCGTCGCTAAAAAATTGGGAAGGGTTTGGGGGGTTGTTGGAGTTCATTTTTTCTCTCTTTTTTCCTAAAAAAGGTATTGGGGGTAAGATTAGCAGCCTCTTGGAGTTGCTCTGA	351
ba3472	DEL	chr4	5875324	5875803	TCCCATTTTCTTGAGCGAAGTAAAGCCGCTAAAGTGAAGCTTCCGTCAAAATTCATCTGCTCATGGAAGCAATCCGTTTTCTGGTTAAAAGCATCTGGTACAAATATTCTCCTCTCATCTGGTACAAATATTCGTCAGAATCCCGCACTTTTGCACTTCAACCCCTCTCTTTTTTTTGAAAGGAACGGCAAAAGCTTTGCCGTAAATTTTATTAGAAGAGAAAAAAGGAAAAAAGAACAAGTCTGTACAACAGGAGTCTGTACAACAGGCAGTATCCCATCCACTTCGACCCCTCTCATCTGCCACAAATATTCTCTTCTCCTCCCCATCGACCTCGCACACCACCGCGGACCACGGGCACCACCACCTGCTCGGAGAGGCTTTAAACCCTCGCACGCT…	125
ba3474	DEL	chr4	5940150	5940522	CTTACAACTCACTAAGGGGGTGTTTGGATACGAGGTGTTAAACTTTAACAGTGTCACATCGGATGTTCGGATGCTAATTAGAAGAACTAATTAGGAGGACTAAACATGATCTAATTATAAAACTAATTGCAGAACCTTGTGCTAATTCGCGAGACGAATCTATTAAGCCTAATTAATCCATCATTAGCAAATGGTTACTGTAGCACCACATTGTCAAATCATGGACTAATTAGGCTTAATAGATTCGTCTCGCGAATTACACTCCATCTATGCAATTAGTTTTGTAATTAGCCTATATTTAATACTCTTAATTAGCATCCAAACATCCGATGTGACGGGTGTTAAACTTTAACACTTGGTTGCCAAACAGGC	366
ba3494	INS	chr4	6465694	6465797	GGTCCTCTCGTGCCTCGTGCCTAGACTTCTAGCACGCTAGGCACGTGGTGCCGTGCCGGCGTAGCAACAAGCCTCTTACTATATCTAAGTACGGTCCGTGACA	112
ba3495	DEL	chr4	6465860	6466093	TTTTATGTTCATTTGCTTGCACATACTTTTGCTCTCATACGTGGTTAATAACTGGCACATCTTTGTGCTGTGCCAGCCCAAGCACGACCTAGCAATGTACGTGTTTGTCTTTTTTTATGTTCATTTGCTTGCACATACTTTTGCTCTCATACGTGGTTAATAATTTCTACAATTAATAGAGGAAACAAACTATATTATATAAATATTATAGGTGAATGTTATGACTATCTGTG	118
ba3501	DEL	chr4	6820005	6820630	AGGAGAGGCGGCACTAAATCCATCCATCTTGATGAAAGGTGGTTGAGATTCTCCCGCTCTTTCCCGGTGTCCTTTTGCATGCAGGTACGCTCTCCGATTTTTGATTCATCAATTGGTCAATTTCTTAACACAAAAGTGCCGTTAAAAAAAAAAGGTTATCTGCTGATCTTAAGCTGTGGGAATCCTGGTTCATTATTCTTCAACTCATCTTAGAGCCTGTTTGGATGACATGTCCTAAACTTTAGCACATGTCACATCGGATATTTAGATACTAATTAGAAGTATTAAATATAATCTAATTATAAAACTAATTGCACAGATGGAGTCTAATTCGCGAGACGAATCTATTAAGCCTAATTAGTCCATGATTTGACAATAGGAATCCTGGTTCATTATTCT…	204
ba3504	DEL	chr4	6860304	6860764	ATATATGTTTCTATGATTTTTGCATTAATTCTTTTTTTACTCAAGTCAGTAGCCCAATCAAACTCTAGCATGCTAATGCTACTCATGTGCTCTAAGGCTAGTCCCAGTGCAAGGTTTCATTGCACTGTTTCCAAGGATGCCACATCATTCCATGAGGTGTATTCTCATGAATGAAATAGGGAGTCCCAATGCACAGTTTCATTTCACAATTTCATAGGATGCCCATAACATTTAATTGTGAGGCATGTGATTGGATATGATTAGATGAAATGAAACTCTATAGCCCCCAATGCAAGTTTCAATAGGTTTCATAGTCTTGGAAACCGTGTATACACAGTTTCATCCTGATGAAACTCCTTCCCTCTCTCACTTCATAACTACCATGCCATATCATCACAT…	363
ba3506	DEL	chr4	6906255	6906569	CCCAACTTTGACACTATGCAAAAAGAAGATTCTCCATCACATCAAACTTGCGGTACATGCATGGAGTACTAAATGTAGACGAAATCAAAAACTAATTGCACAGTTTTGTTGTACTTTGCGAGACGAATCTTTTGAGCCTAATTAGTCAATATTTGGATAATAATTCACAAATACAAACGAAACGCTACAGTATCACATTTATGGCAAAATGCCAATTTGGCACCTCCCAACTTGGGAAGTAAACAAGGACGAGATGCCGTTGGATATTTGAGTGAAGTTGATACAGAGATACTCTAAATACATGATTATCATTC	278
ba3513	DEL	chr4	6999482	6999873	GTCACATCGAATGTTCGGATGTTAATTAGAAGAATTAAACATGAGTTAATTATAAAACTAATTGCAGAACCCTGTGCTAATTCACGAGATGAATCTATTAAGCCTAATTAATCCATCATTAGCAAATGGTTATTGTAGCACAACATTGTCAAATCATGGACTAATTAGGCTTAATAGATTCGTCTCGCGAATTACACTCTATCCGTGCAATTAGTTTTGTAATTAGCCTATATTTAATACTCCTAATTAGCATCCAAACATCCGATGTGACGGGTGTTAAACTTTAACACCGTGTTGCCAAACAGGCCCTAAGTTATGTCTTTACGTGCATGTGAAAGACGTTGATAAGCTTTCGAGCCAACAAGCTAATTGTAAATTGTACTTGTGCATC	322
ba3530	DEL	chr4	7057061	7057497	GTTTGGATTCGAGGTGCTAAATTTTATGAGGGTCACATCGAATGTTCGGACGCTAATTAGGAGGACTAAATATGAGCTAATTATAAAACTAACTGCAGAACTCCTATACTAATTCGCAAGACGAATCTATTAAGCATAATTAATCCATAATTAGCAAATGGTTACTGTAGCACCACATTGTCAAATCATGGACTAATTAGGCTTAATAGATTCGTCTCGCGAATTAGCACAAGGTTCTGCAATTAGTTTTATAATTAGCTCATTATGCAATTAGTTTTATAATTAGACTATATTTAATACTTCTAATAGTATCCAAACATCCACAGGTACTAAAGTCTAGGAGTTGTTATCCAAACACCCCCTTATTCATACTCAAATCCAAATATATATTATCAATTC…	382
ba3537	DEL	chr4	7197587	7197864	GTTGAGTCAGCTAGCTATTTGAGTGTACAGCTCAGCATGTATCCTATGTGGAGGAAAGAGAAGGTGCAAAAATATTCGAGCCGGCGACTTGCTCGTCGCTCAGCTCGCACGCGCGACGATGCGCCAAATCGCCAGCACATCCGTTCTCTCTCTGTGCATGAAAGTACTAAAAATAACAAATAGCTAGCACTATATAGATAGTTGCATGGACTGCTAGCTATTTAGCGCTGAGTTGGATGGCTCCTAGCTAGCAATTAGCTAGGACTGTTGCGGATGA	301
ba3543	DEL	chr4	7300447	7300807	CACGGAAATTTGCGGGGCGTCGGAGGAGTTATTCGCGTCGCTGAATTTTTGCGGGGAGCACAGGGGAGCTATTGGAGGCTCAATTTTAATGTTTTTCTCCCTAATTAAGGTCTTGGGAATAATAAAAGGGAGCTTTTTGGAGTTGCTCTTGATCACTTGCAAAGCATCCAGTAAGGCAAGTTCCTGAAAATGAGAGATCCATGGACGAAGTTTCAATGGAGAATCTAAAGGCGACTTGTGCAGATGTGTGATTGCCTTGTTCTTCTGTTGCCATATTGGTCTTGGTCACACACTGAACCACCAACGTTGCTGGGAAGATGATATCTATTCACGGGGGAATGCAAATGAGGGGAAAAAAAA	392
pD5582	DEL	chr4	7302937	7303293	GAGCAACTCCAAGAGGCTGCTAATCTTACCCCCCATACCCTTTTTAGGAAAAAAGAGAGAAAAAATGAACTCCAACAATCCACCTAAACCTTCCCCAATTTTTTAGCGACGCTAAAAAACAGCCTGCCACCGCGTATATTTTAGCGTTGGCGTTCCTCCCCAATCCTGATTCCCGCACGCCCGCGCGTCCCTTCCGATGGGCCCCATACGATGACGTGGCCTGTGTTTGAAATATTGGGGGCTATTTATTAGCGATCTGCTATGGACTAATATGTTTTTGGGGGAAAAATTTTTTAGGAGAACCCCCAATACATAGTTTTGGGGAAGAATTTTTTAGGATACTCTTGGAGTTGCTC	355
ba3545	DEL	chr4	7324617	7324990	TGTCTTAGCGTGGGTTTGGCTGGGAGTCAATGTGGAACGTGACAGGGTCTGGATGGTCCTATTTTGGTGTTTGATTGGAGTGATGGACGAGGAATGAGACGGATGGCGTTTCCGTGCCGTTAGCTGTGGATCCCGTTTGTCATTCACTCAAAGTTGCGGAGCCCAGCTGTCAGCTGCTCGGAACAGAGGACGGCCATGGCGGCAACCCGGCGTGCTCTGCGCCACCCGCCCCGGCCTGCTCTGCTGCTCGCCTTGGCCTGCTCCGCCGCTCTCCTGCCCTGGCTTGCTCTGCGCCTCCGCCCAAGCCTGATTCGTCCCCATCTGTCGAGGCCGTGGCGGAAGCAAGGTGGGCTCGCGGATTGGGGCGGCCGCA	380
ba3552	DEL	chr4	7364618	7364983	CGAGGTGCTAAACTTTAACAGTGTCACATCGGATGTTCGGATGCTAATTAGGAGGACTAAACATGAGCTAATTATAAAACTAATTGCAGAACCTTGTGCTAATTCGCGAGACGAATCTATTAAGCCTAATTAGTCCATGATTTGACAGTGTGGTGCTACAGTAACCATTTGCTAATGATGAATTAATTAGGCTTAATAGATTCGTCTCGCGAATTAACCTCCATCTGTGCAATTAGTTTTGTAATTAGCCTATGTTTAATACTCCTAATTAGCATCTAAACATCCGATGTGACAGGTGTTAAACTTTAACAGGGGTTTCCCAAACACCCCCTGAGAAAGAGCGGATGGGCAAATGGGCAAATGGG	345
ba3573	DEL	chr4	7704646	7704851	ATCCATCATTAGCAAATGGTTACTGTAGCACCATATTGTCAAATCATGGACTAATTAGGCTTAATAGATTCGTCTCGCGAATTACACTCCATCTGTGCAATTAGTTTTGTAATTAGCCTATGTTTAATACTCCTAATTAGCATCCAAACATCCGATGTGACGGGTGTTAAACTTTAACACCTAGTTGCCAAACAGGCCCTTAGCA	351
ba3574	DEL	chr4	7708383	7708689	TTATTTTTAGCAAGTGTCACATCAGATGTTTAGATATTAATTAGGAGTATTAAACGTAGGCTATTTATAAAACCCATTATATAAGTGAAGGCTAAACGGCGAGACGAACCTATTAAGCCCAATTAATCCATCATTAGCAAATGTTTACTGTAGCAACACATTGTCAAATCATGGACTAATTAGGCTTAATAGAACTCCGCTTATGTAATGGATTTTGTAAATAGTCTACGTTTAATATTCCTAATTAGTATCTAAACATTCGATGTGACGGGTGCTTAAAAATAAGTAACCGAACCAAACCAGGCC	314
ba3575	DEL	chr4	7713840	7714127	GCCTAGTTCGTTTCACCAGGATTGGATTCCAGCTAGGATTACTTCCAGGTCCGGTTTGAGTGATTCCACCCGTGTCACTCAATCCGGTCAGGATTCATTCCAGGAGTGAGGAGGTATGGTTTCAATCCGAGCCATCTAATGTAGAAGGATTCCAATCCAGGCCGGTTTTCGTTCCAGGCCAGACTAAAACGAACAACACTTTCAATGCAAGTCTGGTTTCAAACCGGGTCACTTCAAACCATCCGGAATGGACCTCATTCCGGGCCAATCCGGTGAAAACGAACGGG	289
ba3580	DEL	chr4	7779393	7779930	ACCCTCAAACAGCCCAGCCTACTGGCCCATGAGGCCATACAAGTTGTGTTCTGGCCTGATATCCAATGCAAACGTGAGGGCCATCTCCATAGTCAAATAGCTAGCTAGTTAGTACTCATATATCTTAAAGATCTAATATCATTTTCTCTCAATTCTTTGGGACATTGGCATAAAGAAATACTCCCTCCGTTCCAAATTATAGGTCGTTTTAGCTCTTTTAGATTCATAGATATTATTATGCATCTAGACATACACTATATCTAGATGCATAATAATATTTATGAACCTAGAAAATCCAAAACGACCTACAATTTGGAACGGAGGGAGTAGAAAACAATTGATTCAAACCGTGTATTCTAAGAAAGCATATAATTGACATTTAGCTTTCTTTTAATTTTC…	147
ba3585	DEL	chr4	7870676	7871017	ATCTTACCCCAATACCTTTTTTAAGGAAAAAAGAGAGAAAAATGAACTCCAACAATCCACCTAAACCTTCCCCAATTTTTTAGCGACGCTAAAAAACAGCCTGCCACCGCGTATATTTTAGCGTTGGCGTTCCTCCCCAATCCTGTTTCCCGCATGCCCGCGTGTCCCTTCCGATGGGCCCAATACGATGACGTGGCCTGTGTTTGAAATATTGGGGGCTATTTATTAGCGATCTGCTGTGGATTGATATGTTTTTGGGGGAAATTTTTTTTGGGAGAACCCCCAATACATAATTTTGGGGAAGAATTTTTTAGGATACTCTTGGAGTTGCTCTTGCAATG	356
ba3593	DEL	chr4	8190657	8191094	TGGCAGGGAGGGGCTAAATTTTAGCCCCTGTCACATCGGATGTTTGGACACTAATTAGGAGTATTAAACATAGTCTAATTACAAAACTAATTGCACAACCCCTAGGCTAAATCGCGAGACGAATCTATTAAGCCTAATTAATCCATCATTAGCGAATGGTTACTGTAGCACCACATTGTCAAATCATGGACTAATTAGGCTTAATAGATTCGTCTCGCGAATTATACTCCATCTGTGCAATTAGTTTTGTAATTAGCTTATGTTTAGTGTTTTTTAATTAGCTCATATTTAGTCCTCCTAATTAGCATCTGAACGTGTGATGTGACAGGGCTAAAGTTTAGCCCCTGACATCCAAACGCCCCCTCAGTAAGTTCGTTAAGAAAAATCTTGTGCACATTT…	372
ba3614	DEL	chr4	8284898	8285129	TCATCATACTTCTAAGAGTATCGGCCCAATGACGTCATCATACTTCTAAGAGTATCGGCCCAATGACGTCATCATACTTCTAAGAGTATCGGCCCAATGACGTCATCATACTTCTAAGAGTATCGGCCCAATGACGTCATCATACTTCTAAGAGTATCGGCCCAATGACGTCATCATACTTCTAAGAGTATCGGCCCAATGACGCCATCATACTTCTAAGAGTATCGGCCC	143
ba3624	DEL	chr4	8726689	8727097	CGTGGATTTGCTTGAGCGCGCGCGGGCTCAAGCGCGCAGAGCCCTTCCGGATCATGCGGTTGCGGTGTATCGAGAGCAATGTCTCTTTGGGAAGCCACTGTGGTCAATAAGGAGGTAAGGAGTAAGGAAGGCCGTTGTGGAGAAGATCGCTGGGAGCGGTGTACGGCAGGGGGGGCCGGCGCCGCATGTCGCGCACGGGCTGCAGGCCGCGCGAGGTGATGCCACTGACGACGAGGTTGCCGTGGATTTGCTTGAGCGCGCGCGGGCTCAAGCGCGCAGAGCCCTTCCGGATCATGCGGTTGCGGTGTATCGAGAGCAATGTCTCTTTGGGAAGCCACTGTGGTCAATAAGGAGGTAAGGAGTAAGGAAGGCCGTTGTGGAGAAGATCGCTGGGAGCGG…	243
ba3627	DEL	chr4	8975896	8976329	ACGATCGATCGGGACGCCGGGGAGCAGTGGCCCAGCTCTCGAGCTCTCCCACTGTCCGCTCTCGCCAGAGGAAGAGACAAATAAACCTGCGGCTGCCATGGGTCTAAGCACGGAAAGGGATCGGAGGGCGTGTCGACGACGTCGCCGTCGTCGTCGACCAGTAGCGGCGGGGGGGGGGGAGCCCATGCATGATTGGCGGCATGGCGTAGGGCGCCTGTTCATGACACGAGATGCATGAACGTAACGCGCGCGCGTCGACCAGTAGCGGCGGTATAGTAGTAGCCCATGCATGATTGGCGGCATGGCGTAGGGCGCCTGTTCATGACACGAGATGCATGAACGTAACGCGCGCGCACGTCTTTATGAGAGATAGAGGCTCTGGGACCGGGCGGCCAAAGA…	106
ba3630	DEL	chr4	9075869	9076268	TGTTAAACTTTAACACCCATCACATCGGATGTTTGGATGCTAATTAGGAGTATTAAATATAGGCTAATTACAAAACTAATTGCACAGATGGAGTATAATTCACGAGACGAATCTATTAAGCCTAATTAATCCATCATTAGCAAATGGTTACTGTAGCACCACATTGTCAAAATCATGGACTAATTAGGCTTAATAGATTCGTCTCGCGAATTAACACAGGGTTCTGCAATTAGTTTTATAATTAGCTCATGTTTAGTTCTCCTAATTATCATCCGAACATCCGATGTGACACTGTTAAAGTTTAACACCTCGTATCCAAACACCCCCTTAACTTGTCTGAGCCTTCGCTTGTGTTAGAATTGTGTCGAATATTATATACTAGTTGATTACATTGGAACT	355
ba3631	DEL	chr4	9076715	9077026	GCGAGACAATCGGCCGGCAATGAATCCAAACGTGCCCATCGCCATGTTTAGTTACTCCCAACTCCCAACTTTGACACTATGCAAAAAGAAGATTCCCCATCACATCAAACTTGCGGTACATGCATGGAGTACTAAATGTAGATGAAATTAAAAACTAATTGCACAGTTTTGTTGTACTTTGCGAGACGAATCTTTTGAGCCTAATTAGTCAATATTTGGACAATAATTCACAAATACAAACGAAACGCTACAGTGTGCTACAGTGCTGTAACAGTAATTTGGCACCTCCCAAATTCCCCAACTAAACACGG	274
ba3652	DEL	chr4	9473175	9473429	ATTTGGGAGGTGCCAAATTACTGTTACAGCACTGTAGCACACTGTAGCGTTTCGTTTGTATTTGTGAATTATTGTCCAAATATTGACTAATTAGGCTCAAAAGATTCGTCTCGCAAAGTACAACAAAACTGTGCAATTAGTTTTTAATTTCATCTACATTTAGTACTCCATGCATGTACCGCAAGTTTGATGTGATGGGGAATCTTCTTTTTGCATAGTGTCAAAGTTGGGAGTTGGGAGTAACTAAACATGGC	276
ba3653	DEL	chr4	9475422	9475761	TGGATACGAGGTGTTAAACTTTAACAGTGTCACATCGGATGTTCGGATGCTAATTAGGAGAACTAAACATGAGGTAATTATAAAACTAATTGCAGAACCCTGTGCTAATTCGCGAGACGAATCTATTAAGCCTAATTAGTCCATGATTTGACAATATGGTGCTACAGTAACCAATTGCTAATGATGGATTAATTAGGCTTAATAGATTCGTCTCGTGAATTACACTCCATCTGTGCAATTAGTTTTGTAATTAACCTATGTTTAATACTCCTAATTAGCATCCAAACATCCGATGTGACAGGTGTTAAACTTTAACACTTGATTGCCAAACACGCCCTA	348
ba3654	DEL	chr4	9506518	9506668	GAGAGAGAGAGAGAGAGAGAGAGAGAGAGAGAGAGAGAGAGAGAGAGAGAGAGAGAGAGAGAGAGAGAGAGAGAGAGAGAGAGAGAGAGAGAGAGAGAGAGAGAGAGAGAGAGAGAGAGAGAGAGAGAGAGAGAGAGAGAGAGAGAGAGA	188
ba3660	DEL	chr4	9986305	9986635	TACCCCCAATACTTTTTTTAGGAAAAAAGAGAGAAAAAATGAACTCCAACAATCCACCTAAGCCTTCCCCAATTTTTTAGCGACGCTAAAAAACAGCCTACCACCATGTATATTTTAGCGTTGGCGTTCCTCCCCCAATCCTGATCCCCGCACGCCCACGTGTCCCTTCCGATGGGCCCAATACGATGACGTGGCCTGTGTTTGAAATATTGGGGGCTATTTATTAGCGATCTGCTGTGGACTGATATGTTTTTGGGGGAAATTTTTTTGGGAGAACTCCCAATACATAATTTTGGGGAAGAATTTTTTAGGATACTCTTGGAGTTGCTC	355
ba3664	DEL	chr4	10009608	10009938	GCCACCTTCATCTGGTGAGGCAATGGTAGAGATATCTAGTGAGCCACTCAGCCGAGAGGCAAAGGAAGCTGCAAGCACTAACCCTCCAGGAGATGATGAAAATGAGCTGCAATTGCCACCTTCATCTGGTGAGGCAATGGGAGAGATATCTAGTGAGCCACTCAGCCGAGAGGCAAAGGAAGCTGCAAGCACTAACCCTCCAGGAGATGATGAAAATGAGCTGCAATTGCCACCTTCATCTGGTGAGGCAATGGGAGAGATATCTAGTGAGCCACTCAGCCGAGAGGCAAAGGAAGCTGCAAGCACTAACCCTCCAGGAGATGATGAAAA	249
ba3677	DEL	chr4	10378509	10378855	TTAGGGGGTGTTTGGCAGGGAGGGGCTAAATTTTAGCCCCTGTCACATCGGATGTTTGGACACTAATTAGGAGTATTAAACATAGTCTAATTACAAAACTAATTGCACAACCCCTAGGCTAAATCGCGAGACGAATCTATTAAGCCTAATTAATCCATCATTAGCGAATGGTTACTGTAGCACCACATTGTCAAATCATGGACTAATTAGGCTTAATAGATTCGTCTCGCGATTTAGCCTACGGGTTGTGCAATTAGTTTTATAATTAGGCTATGTTTAATACTCCTAATTAGTATCCAAACATTCGATGTGACAGGTGCTAAAATTTAGCACATGCCAAACGCCC	349
ba3684	DEL	chr4	10769751	10770183	CACTTGTGTTAAAAGTGAGGTGTTAAAGTTTAAGGGGGTGTTAAAGTTTAACACCCCACTTTTAACACTTTTCTATCCAAACACTTGTGTTAAAAGTGAGGTGTTAAAGTTTAAGGGGGTGTTAAAGTTTAACACCCCACTTTTAACACTTTTCTATCCAAACACTTGTGTTAAAAGTGAGGTGTTAAAGTTTAAGGGGGTGTTAAAGTTTAACACCCCACTTTTAACACTTTTCTATCCAAACACTTGTGTTAAAAGTGAGGTGTTAAAGTTTAAGGGGGTGTTAAAGTTTAACACCCCACTTTTAACACTTTTCTATCCAAACACTTGTGTTAAAAGTGAGGTGTTAAAGTTTAAGGGGGTGTTAAAGTTTAACACCCCACTTTTAACACTTTTCTA…	314
ba3703	DEL	chr4	11267249	11267541	GCAGAGGAGGCAGAGCTGGGCCTTGTTTAGTTGGCCAATTTGGGAGATGCAAAATCACTGTGCCGCACTGTAGTACACTGTAGCGTTTCGTTTGTATTTGTGAATTATTGTCCAAATATTGACTAATTAGGCTCAAAAGATTCGTCTCGCAAAGTACAACAAAACTGTGCAATTAATTTTTAATTTCGTCTACATTTAGTACTCCATGCATGTACCGCAAGTTTGATGTGATGGGGAATCTTCTTTTTGCATAGTGTCAAAGTTGGGAGTTGGGGGTAACTAAACATGGCCC	254
ba3710	DEL	chr4	11757189	11757606	ATTCAACCATCGTGCAACCACTCGACCGTTGTATGGGCAACGACATAGCATAAATCCTACTAGCTAACTACAATGGTTTATTTAGAGAATAAATGTGTGAGTTCTTTCAAATGAGAAAATGGGTTTTCAGGTATGAAGGCAAGAAATGCTTAGATGAGATGGATGGGTGTTTCTTGTGTGAAATGCCAGAATGTTGTGCTCATACCTTAGTGGTTGAGCAAAGCTGGGAGATATCCATCTTTTCATGGTTAAGGACCGAGTTGATGTGTCATCTTGCCTAATTCAACCATCGTGCAACCACTCGACCGTTGTATGGGCAACGGCTTAGCATAAATCCCACTAGTTGAACTGTTAGTCTTCAGGTGTGCTGGTGAGCAACGGGAGCCCATGGAAAAGGAG…	291
ba3713	DEL	chr4	11814094	11814453	AGGGGGCGTTTTCTTCCCGTGTCTTATTTTTAGCACGTGTCACATCGAATGTTTAGATACTAATTAGGAGTAGTAAACGTAGACTATTTACAAAACCAATTACATAAGTGGAATCTAAACGGCGAGACGAATCTATTAAGCCTAATTAGTCCATGATTTGACAATGTGTTGCTACAGTAAATATTTGCTAATGATGGAATAATTAGGCTTAATTAGGCTTAATAGATTCGTCTCGCCGTTTAGATTCCACTTATGTAATTGGTTTTGTAAATAGTCTACGTTTACTACTCCTAATTAGTATCTAAACATTCGATGTGACAGGTGCTAAAGTTTAGCAAGCGGAAGAAAACAGGTCCTAA	364
ba3714	DEL	chr4	11824965	11825291	TTTGAAATCTAATTCTAGGAATTAGTTTCTTTGTACATCCAAACAAGAAAATTGAAATGAATCTAATTCTATGTAATTTAATTCCTATTGAATCTAATTGCTAGAATGAGATTCCTAGAATGAGATTCAATTCCATCGAAACAAACGGACATCTAATTGCTAGAATGAGATTCCTAGAATGAGATTCAATTCCATCGAAACAAACGGACATCTAATTGCTAGAATGAGATTCCTAGAATGAGATTCAATTCCATCGAAACAAACGGACATCTAATTGCTAGAATGAGATTCCTAGAATGAGATTCAATTCCATCGAAACAAACGGA	191
ba3716	DEL	chr4	11897704	11898077	TATAGGACCAATTGTTAGCTTATCAGGGGGTGTTTGGGAAACACCTGTTAAAGTTTAATACCTGTCACATCGGATGTTTGGATGCTAATTAGGAGGACTAAACATGATCTAATTATAAAACTAATTGCAGAACCTTGTGCTAATTTGTGAGACGAATCTATTAAGCCTAATTAGTCCATGATTTGACAATGTGGTGCTACAGTAACCATTTGCTAATGATGGATTAATTAGGCTTAATAGATTCGTCTCGCGAATTATACTCCATCTGTGCAATTAGTTTTGTAATTAGCTTATGTTTAGTACTCCTAATTAGCATCCAAACATCCGATGTGACAGGTGTTAAACTTTAACAGGTGTTTCCCAAACACCCCCT	351
ba3731	DEL	chr4	12259666	12259925	TCGGATGCTAATTAGGAGGACTAAACATGATCTAATTATAAAACTAATTGCAGAACCTTGTGCTAATTCGCGAGACGAATCTATTAAGCCTAATTAGTCCATGATTTGACAATGTGGTGCTACAGTAACCATTTGCTAATGATGGATTAATTAGGCTTAATAGATTCGTCTCGCGAATTATACTCCATCTGTGCAATTAGTTTTGTAATTAGCTTATGTTTAGTACTCCTAATTAGCATCCAAACATCCGATGTGACAG	347
ba3735	DEL	chr4	12578998	12579293	ATGAGCGCAACTGTGTGTGTGGGGGGGGGGGGGGGGGTGGGGGGGGGGGGGGGGGGGGGGGGGGGGGGGGGGGGGGGGGGGGGGGGGGGGGGGGGGGGGGGGGGGGGGGGGGGGGGGGGGGGGGGGGGGGGGGGGGGGGGGGGGGGGGGGGGGGGGGGGGGGGGGGGGGGGGGGGGGGGGGGGGGGGGGGGGGGGGGGGGGGGGGGGGGGGGGGGGGGGGGGGGGGGGGGGGGGGGGGGGGGGGGGGGGGGGGGGGGGGGGGGGGGGGGGGGGGGGGGGGGGGGGGGGGGGGGGG	374
ba3739	DEL	chr4	13068032	13068535	TTATGACCATTTATGACCTATTACTATGTTAAATTTACTAATTTTACTATATTTGATATTTAAGAGCAACTAATATTTTTATAGTGTAGATCCAATCAAAATCAAGCTAACAAACTTTTTTTTTGCAATTTTATGAATGTTATTTAATTTACTACGTATGAAATAAATATAACAGCAATTATAAAGAAAGGAAATAAAATATTGTCTTGGCGGGAACTGAAACTTTTTGCAATTTTATGAATGTTATTTAATTTACTACTTATGAAATAAATATAACAGCAATTATAAAGAAAGGAAATAAAATATTGTCTTGGCAGGAACTGAAATAGGAGGCTACAACCCCTTTAGTATGGGGTGATAACAACACCGGGTACTAAAGGGGGGCAGTTTCGTTTCGCG…	101
ba3740	DEL	chr4	13094135	13094591	GCTAACTAACCAACAACCATGCATGCGCCATACGCACCCACTAACATGCTAACAACCTTGCATGCGCCATACGCACCCACTAACATGCTAACAACCTTGCATGCGCCATACGCACCCACTAACATGCTAACAACCTTGCATGCGCCATACGCACCCACTAACATGCTAACAACCTTGCATGCGCCATACGCACCCACTAACATGCTAACAACCTTGCATGCGCCATACGCACCCACTAACATGCTAACAACCTTGCATGCGCCATACGCACCCACTAACATGCTAACAACCTTGCATGCGCCATACGCACCCACTAACATGCTAACAACCTTGCATGCGCCATACGCACCCACTAACATGCTAACAACCTTGCATGCGCCATACGCACCCACTAACATG…	395
ba3744	DEL	chr4	13276609	13276738	TCTTCTCCTTTATGTTACGCTCGGGATTCATCGTTGCCGCTATCGAGGTAGCGGTGGCAAAGGAGTACCTGGTGTTGCTTGGGAAGCAAGGGAGCAGTCTTGGTCTTCTTCTCCTTTATGTTACGCTCG	103
ba3749	DEL	chr4	13576941	13577107	GAGAGAGAGAGAGAGAGAGAGAGAGAGAGAGAGAGAGAGAGAGAGAGAGAGAGAGAGAGAGAGAGAGAGAGAGAGAGAGAGAGAGAGAGAGAGAGAGAGAGAGAGAGAGAGAGAGAGAGAGAGAGAGAGAGAGAGAGAGAGAGAGAGAGAGAGAGAGAGAGAGAGA	203
ba3769	DEL	chr4	14611533	14611651	CCGACCCCCGAGTTCTGGGATCGGATGCGCCCGACCCTCCGAGGGAGGATCTCTGCCTCGCCCGACCCCCGAGTTCTGGGATCGGATGCGCCCGACCCTCCGAGGGAGGATCTCTGCC	135
ba3773	DEL	chr4	14840350	14840703	GGTTAAAGTTTAGCCCTGTCACATCGGAATGTTCGGATGCTAATTAGGAGTACTAAACATGAGCTAATTACGAAACTAATAGCAGAACCCGTAGGCTAAATCGCGAGACGAATCTATTAAGCCTAATTAGTCCATGATTTGACAATGTGGTGCTACAGTAACCATTCGCTAATGATGGATTAATTAGGCTTAATAGATTCGTCTCGCGATTTAGCCTAGGGGTTGTGCAATTAGTTTTGTAATTAGACTATGTTTAATACTCCTAATTAGTGTCCAAACATCCGATGTGACAGGGGCTAAAATTTAGCCCCTCCCTGCCAAACACCCCCTAAATAATCGGGTGCATATGCAAG	347
ba3799	DEL	chr4	15298382	15298616	GAGCACCTTGGTGAGGCCGGTGTACCAGGCTCGGCTGCGTAGACCTCGCGGCGCTCCAGCTTCTGGCGGCGCTTGGAGTCCTAAGCCGCCAGGCCGCCGAAAGGCCGCTACCTCCGTCCATGAGCACCTTGGTGAGGCCGGTGTACCAGGCTCGGCTGCGTAGACCTCGCGGCGCTCCAGCTTCTGGCGGCGCTTGGAGTCCTAAGCCGCCAGGCCGCCGAAAATCATGAAGCA	141
ba3810	DEL	chr4	15939707	15940050	GCTAAACTTTAGCACCCGTCACATCGAATGTTTAGATACTAATTAGGAGTATTAAACGTAGACTATTTACAAAACCAATTACATAAGTGGAATCTAAACGGCGAGACGAATCTATTAAGCCTAATTAGTCCATGATTTGACAATGTGTTGCTACAGTAAATATTTGCTAATGATGGATTAATTAGGTTTAATTAGGCTTAATAGATTCGTCTCGCCGTTTAGATTCCACTTATGTAATTGGTTTTGTAAATAGTCTACGTTTACTACTCCTAATTAGTATCTAAACATTCGATGTGACACGTGCTAAAAATAAGACACGGGAAGAAAACGCCCCCTAAGTTTT	367
ba3822	DEL	chr4	16640807	16641179	TGTCAATGCTCTCTTAGGGGGCGTTTTAGGGCCTGTTTTCTTCCGCTTGCTAAACTTTAGCACCTGTCACATCGAATGTTTAGATACTAATTAGGAGTAGTAAACGTAGACTATGTACAAAACCAATTACATAGGTGGAATCTAAACAGCGAGACGAATCTATTAAGCCTAATTAGTCCATGATTTGACAATGTGTTGCTACAGTAAATATTTGCTAATGATGGATTAATTAGGCTTAATAGATTCGTCTCGCCGTTTAGATTCCACTTATGTAATTGGTTTTGTAAATAGTCTACGTTTACTACTCCTAATTAGTATCTAAACATTCGATGTGACGGGTGCTAAAGTTTAGCAAGTGGAAGAAAACAGGCC	362
ba3864	DEL	chr4	17531796	17532364	CCTGCGGACAAGTCATCCTCAGTCACCATCACCACATCGTAGTTGGATCGCTGGCAACAGGGAGTTCACTATGAAGTCTCCTTGCACCTGGGCATCCTGGAGGACTACACGGTGGCAACATGCGATCTGGACGGTGCCATCAACAACCCCTCTAGTTTCAACCTGATGCGCCGGGGCTACGCCTGGCACTATGGGCTACCGGACGGCTACCACAACCGCCACAGGAACCAGAGCAACACGAGGAGGAAGACCGTGAGTGTGGCTGTGGCAACTGGGAGCATGGCCATGTCCACTCGCGCGCCGCGTGCGCCCCCGCGCCCGGGCCCCCCCCCCCCCCCCCCCCCCCCCCGCCACAGGAACCAGAGCAACACGAGGAGGAAGACCGTGAGTGTGGCTGTG…	141
ba3865	DEL	chr4	17702906	17703129	CGGAGGCGCACCTCGCCGCCGGCTTCTGCGCCGCCACCGGCACCTACAGCAGCAGCCACCTCCCCCCCCCCCCCCCCCCCCCCCCCCCCCCCCCCCCCCCCCCCCCCCCCCCCCCCCCCCCCCCCCCCCCCCCCCCCCCCCCCCCCCCCCCCCCCCCGCCCCCCCCCCCCCCCCCCCGCCCCCCCCCCCCCCCCCCCCCCCCCCCCCCCCCCCCCCCCCCGCC	130
ba3894	DEL	chr4	18542851	18543114	AGCATATACAATTTCCTTGATGAGGAGGATATAAAGGTGTGTAATGTTCTTTAGTCTTTTTTTTTAAATGCTATCCAGTTGCTCAGCAGTATAATACGTTTGGTTTGATACGTTTGGTTTTACAGCTGCAGAATACGCTCGAAAACAAGCATCCAAGGAACAAAAGGAGAGGTTAGCATCTCTCATCCAGTTCTATCAGTTGCATAAATAAATCAACTTGTTAAACTTAGCTTGTCTGTTTTTGCCACTTGATTATCCTTTTT	311
ba3919	DEL	chr4	19340348	19340673	AGAGGGTCAAAGACTTCTCAATGAATCAGAGGGTCAAAGACTTCTCAATGAATCAGAGGGTCAAAGACTTCTCAATGAATCAGAGGGTCAAAGACTTCTCAATGAATCAGAGGGTCAAAGACTTCTCAATGAATCAGAGGGTCAAAGACTTCTCAATGAATCAGAGGGTCAAAGACTTCTCAATGAATCAGAGGGTCAAAGACTTCTCAATGAATCAGAGGGTCAAAGACTTCTCAATGAATCAGAGGGTCAAAGACTTCTCAATGAATCAGAGGGTCAAAGACTTCTCAATGAATCAGAGGGTCAAAGACTTCTCAATGAATCA	377
ba3934	DEL	chr4	19967953	19968460	TATGCGCGTGCACGCTGCGTGGGATTCGAACCCACAACCTCCAGCTTCGCGCGTAGCTTCCTTGCCATCCCACCTACATCTGACTATATAGGGGATGCTATCCTTTTGTATTAACTCGTGGGGGACCCTTTTATCCCAATTGGAAACACCAACCAGGATAAAAGACCCCCTTTTATCCCGGTTGGTATTACAAACCGGAATAAAAGACCCCCTTTTATCCCGGTTGGTATTACAAACCGGAATAAAAGACCCCCTTTTATCCCGGTTGGTATTACAAACCGGAATAAAAGACCCCCTTTTATCCCGGTTGGTATTACAAACCGGAATAAAAGACCCCCTTTTATCCCGGTTGGTATTACAAACCGGGATAAAAGGGTTCGAGGGATTTAGTCCTCTTTC…	132
ba3940	DEL	chr4	20323146	20323308	CTCTCTCTCTCTCTCTCTCTCTCTCTCTCTCTCTCTCTCTCTCTCTCTCTCTCTCTCTCTCTCTCTCTCTCTCTCTCTCTCTCTCTCTCTCTCTCTCTCTCTCTCTCTCTCTCTCTCTCTCTCTCTCTCTCTCTCTCTCTCTCTCTCTCTCTCTCTCTCTCT	161
ba3968	DEL	chr4	20787638	20787901	TACTGTAGCACCACATTGTCAAATCATGGACTAATTAGGCTTAATAGATTCGTCTCGCGAATTAGCACAAGGTTCTGCAATTAGTTTTATAATTAGCTCATGTTTAGTCCTCCTAATTAACATCCGAACATTCGATGTGACAAGGGCTAAACTTTAGCCCCTAGTATACAAACAGCCCCTAAATCTGTTTATGAAGGATTGTTCCGAGGCTCGGTTATTTTCAGGCCTTGGGGGCGGGGGGGGGAGGCGTGGGGACCAGCCGA	132
ba3971	DEL	chr4	20906404	20906759	CAGGGGGCGTTTTCTTCCCGTGTCTTATTTTTAGCACGTGTCACATCGAATGTTTAGATACTAATTAGGAGTATTAAACGTAGACTATTTACAAAACCCATTACATAAGACGAATCTAAACGGCGAGACGAATCTATTAAGCCTAATTAGTTCATGATTTGACAATGTGTTGCTACAGTAAATATTTGCTAATGATGGATTAATTAGGCTTAATTAGGCTTAATAGATTCGTCTCGCTGTTTAGATTCGTCTTATGAATTGGTTTTTGAAAATATTCTACGTTTAATACTCCTAATTAGTATCTAAACATTCGATGTGACGGGTGCTAAAAATAAGTCAGTGGAAGAAAACGGGG	362
ba3972	DEL	chr4	20907091	20907426	TCTTCCCGTGTCTTATTTTTAGCACGTGTCACATCGAATGTTTAGATACTAATTAGGAGTAGTAAACGTAGACTATTTACAAAACCAATTACATAAGTGGAATCTAAACGGCGAGAGAGACGAATCTATTAAGCCTAATTAGTCCATGATTTGATAATGTTTGCTACAGTAAACATTTGCTAATGATGGATTAATTAGGCTTAATAGATTCGTCTCGCCGTTTAGATTCGTCTTATGTAATGGGTTTTGTAAATAGTCTACGTTTAATACTCCTAATTAGTATCTAAACATTCGATGTGACGGGTGCTAAAGTTTAGCAAGTGGAAGAAAACGGG	349
ba3973	DEL	chr4	20910321	20910609	ATCTGTGATGATCCAAGCAACTATGTAATCTTCATTACTAGCTTCTTTACTAGCTATTAGGCGTAATAGCATGTTCTAGTTTTGGAGGCCTCATCACAAGAAGGATGGCGCACATGGAACATGGAGATGGAGATCACCATGGTGAACAGGTTCTATGGAGATGGAGATCACCATATGCGTGTCGCGCGTACGGCAACACGGCAGGAGCCATATGTGTTGTCACTTTATTGTATTTAATGGTCTGCGTACCAATCTGTGATGATCCAAGCAACTATGTAATCTTCTTTA	248
pD5728	DEL	chr4	21344022	21344132	ATTAAATGGCACCTAGCAACACCACCGCATCGTTTGCTTTGCGTTCGGTCCTTGAGAAGGACAAGTTGAATGGAACAAACTACTCGGATTGGATCTGTAACCTGAGAATT	108
ba3994	DEL	chr4	21649668	21649807	GGACCCACTCAAGGGAACGTACCCGAAACCTACTCGGACATGAAGACTACTCTGCTGGCTGTCGGCTAGGCACCCCTGGGCCCACTAGAAGACTTGTACGGACCCACTCAAGGGAACATACCTGAAACCTACTCGGACA	110
ba4000	DEL	chr4	21924106	21924312	GAAAAACTATTATATTGGTTAGTCGGGTAAGAATAATCTTTCATCATCACCTAGAATGGTTAGGTAAAGACTTAACTCAAATAAAAGATAAAGCTAAGGTCTCACTTTTAGTAAGCTTTTTGGCAAAAATATCAGCCAAGTACACTGAAAAAGCTATCATGTACTTCCAAGAAAAACTATTATATTGGTTAGTCGGGTAAGCCTTG	167
ba4012	DEL	chr4	22131655	22131799	ACTAATTTGTTGAAATTTGTATAAACATTCCGGACTTTGTGGGATTCATGTTATTGTAAAAATATTAGGCATTAGTAGAAATTTTGTAGAAATTCCAATAAATATGTAAAAATTAGTAGAAATTTGGTAGAAATTGTTACAAAG	135
ba4013	DEL	chr4	22179408	22179532	ATGAGAATCCTTTTAAGAGGGGTAGGCTGTAACAACCCTAGCTAAATTAACCTTGCTTAAGCTTGAATAAGATGATTAGACACTAATCTAGCACTTGAAAGATTAAAAATGCCCTTTAGGAGCT	116
ba4015	DEL	chr4	22294410	22294835	AGTTTCTTTGAAGTGATTTCCTGTTTCTGTTTCTGCTGAAGTTTGGCATGCAACTCTATGGGGGCGTTTTCTTCCCGTGTCTTATTTTTAGCACGTGTCACATCGAATGTTTAGATACTAATTAGGAGTAGTAAACGTAGACTATTTACAAAACCAATTACATAAGTGGAATCTAAACGGCGAGACGAATCTATTAAGCCTAATTAGTCCATGATTTGACAATGTGTTGCTACAGTAAATATTTGCTAATGATGGATTAATTAGGCTTAATTAGGCTTAATAGATTCGTCTCGCCGTTTAGATTCCACTTATGTAATGGGTTTTGTAAATAGTCTACGTTTACTACTCCTAATTAGTATCTAAACATTCGATGTGACGGGTGCTAAAGTTTAGCAAGTG…	346
ba4020	DEL	chr4	22549002	22549326	TGCTAAACTTTAACAGTGTCACATCGGATGTTCGGATGCTAATTAGGAGGACTAAACATGAGCTAATTATAAAACTAATTGCAGAACCTTGTGCTAATTCGCGAGACGAATCTATTAAGCCTAATTAATCCATCATTAGCAAATGGTTACTGTAGCACCACATTGTCAAATCATGGACTAATTAGGCTTAATAGATTCGTCTCGCGAATTATAATCCATCTGTGCAATTAGTTTTGTAATTAGCTTATGTTTAGTACTCCTAATTAGTATCCAAACATCCGATGTGACAGGTGTTAAACTTTAACAGGTGTTTCCCAAACACCC	356
ba4043	DEL	chr4	22881468	22881612	TCTATGTTTTATCTTCTGTCTGTTGCCTCTGTGATGTTAATGTCGAATATTTAAAACTTCAACTTTCTTCTTGGTTGGCAATCCACAATCTCATGGGAGTTAAATTCTATGTTTTATCTTCTGTCTGTTGCCTCTGTGATGTTA	110
ba4045	DEL	chr4	23164527	23164848	TAAACTTTAACAGTGTCACATCGGATGTTCGGATGCTAATTAGGAGAACTAAACATGAGCTAATTATAAACTAATTGCAGAACCCTGTGCTAATTCGCGAGACGAATCTATTAAGCCTAATTAATCCATCATTAGCAAATGGTTACTGTAGCACCACATTGTCAAATCATGGACTAATTAGGCTTAATAGATTCGTCTCGCGAATTAGCACACATCTATGCAATTAATTTTGTAATTTGTCTATATTTAATACTCCTAATTAGCATCCAAACATCCGATGTGACGGGTGTTAAATTTTAACACCCGATAGCCAAACAGCCC	354
ba4097	DEL	chr4	25534759	25535056	TCAGATGCTAATTAGGAGGACTAAATATGAGCTAATTAAAAAACCAATAGCAGAACCCGTAGGCTAAATCGCGAGACGAATCTATTAAGCCTAATTAGTCCATGATTTGACAATGTGGTGCTACAGTAACCATTCGCTAATGATGGATTAATTAGGCTTAATAGATTCGTCTCGCGATTTAGCCTATGGGTTCTGCTATTGGTTTTTTAATTAGCTCATATTTAGTCCTCCTAATTAGCATCTGAACGTGTGATGTGACAGGGCTAAAGTTTAGCCCCTGACATCCAAACGCCCCCT	350
pD5764	DEL	chr4	26455387	26455533	AAGGTCTTTTTTCCTATTAAAAAGATCGATGCATAAGCTTTTTGGGTATAAAGTTGTGAATACATTTTGGTTCAATTGTCATACAGTTGAGGACATCTGGAACAAGGAGAAAACCAAGGCTCTAACTAATTTGTGATGCCATAGGT	141
ba4107	DEL	chr4	26530085	26530533	ATAGCACGCTCTTGAACTCGCTTCCCTATAGTAGAAGTGCAGCACATAAGTATCTCTCCCATATCACCAACAATAATATAAAAATATATTCCACATACAATTATATTAGCTTAATTAATTTGTGTCTAAATTATGATTATTAGAATGGAATTCAATTCTTATAGCACGCTCTTGAACTCGCTTCCCTATAGTAGAAGTGCAGCACATAAGTATCTCTCCCATATCACCAACAATAATATAAAAATATATTCCACATACAATTATATTAGCTTAATTAATTTGTGTCTAAATTATGATTATTAGAATGGAATTCAATTCTTATAGCACGCTCTTGAACTCGCTTCCCTATAGTAGAAGTGCAGCACATAAGTATCTCTCCCATATCACCAACAATAATAT…	329
ba4131	DEL	chr4	26803276	26803474	AGTCTACGCGCTTTCCGATGGAAACTCAATCCTACTAAGTGCGTCTTTGGAGTACCTTCCGGCAAGCTACTCGGGTTCATCATTGAGGAACTCATCGTGGACTTGGAGGAAACTTTCTCTAGTCTCCGCGCTTTCCGATGGAAACTCAATCCTACTAAGTGCGTCTTTGGAGTACCTTCCGGCAAATTACTCGGGTTC	114
ba4135	DEL	chr4	27041836	27041950	ATGTACTTCTGAATGTTATTTGTGTGCTTGTGATGCAAACTTGTGAATTACTTGTTTAGATGAGAACCTATATGTACTTCTGAATGTTATTTGTGTGCTTGTGATGCAAACTTG	146
ba4170	DEL	chr4	28235640	28236126	AACATAATAAAGCGACGATAAGAAATCCATCATCCACAAATTGTTATCGGTATGCAGTATCCTAACATAGCACTTGTTGCCTTTGCATATCATGGTAAATGCATAAAGTTTAGGTATACATACGTATATTATGAATATACATGTACAGTAATTAACTCTCTCTCTCTCCACTGAGCTGGTTGAATTACTGTTCCAGCTTAACTCTCTCTCTCTCTCTCTCTCTCCACTGAGCTGGTTGAATTACTGTTCCAGCTTAACTCTCTCTCTCTCTCTCTCTCTCCACTGAGCTGGTTGAATTACTGTTCCAGCTTAACTCTCTCTCTCTCTCTCTCTCTCCACTGAGCTGGTTGAATTACTGTTCCAGCTTGAGGCGTGCGCTCATTCATTATTTGACGAGTT…	116
ba4171	DEL	chr4	28247162	28247403	TATACGCTCAATGGATATAGCAACGACATGAAATTGTTGCAATAGGGGGTACAAGGTATCGCAACAATGTTTAACAGTGGTTATATGCTTCAACCATATCGCAACGACATATGCCGTGGTTATACGCTCAATGGATATAGCAACGACATGAAATTGTTGCAATAGGGGGTACAAGGTATCGCAACAATGTTTAACAGTGGTTATATGCTTCAACCATATCGCAACGACATATGCCGTGGTT	237
ba4198	DEL	chr4	29303476	29303649	TCTCTCGTGAGGCGTGCACATGAATCGTACATCGTTCAATTGCTTTATAGACCCATGGTATAAGGTCAGGATCATCATCATAGTCAAAGCGATTCGCAACCTAGCTAGTCGAATTGGCCTGGTTTGGTTTAGGCTGCTTATTTTTAGCACCCGTCACATCGATGTTTAGATAC	133
ba4207	DEL	chr4	29479732	29479941	TATTGAAATTCATACAAAATTCATGTTATTGAAATTCATACAAAATTCATGTTATTGAAATTCATACAAAATTCATGTTATTGAAATTCATACAAAATTCATGTTATTGAAATTCATACAAAATTCATGTTATTGAAATTCATACAAAATTCATGTTATTGAAATTCATACAAAATTCAATTGCTAGAAATTCGTACAAAATTCATGTT	203
ba4208	DEL	chr4	29518220	29518338	ATCCAGGCTGGACAGATCCCACGCAGCGGAGGTCCAACCGCAACCCAGCTCTCACGCCGTGTGCGCTGCTCCGGCCTCTGTCGTCCCCCTCGGCTGTTGGATCCAGGCTGGACAGATC	104
ba4217	DEL	chr4	30129188	30129372	GTTGCAGGCCACAATCTGCCAAGCCACGGTGTGGCGCCACCGAAGCACCATATACGAATTGAATCATAGCAACTTTTAAACGAGTTCTTTAGATCTATTTGGTTGCAGGCCACAATCTGCCAAGCCACGGTGTGGCGCCACCGAAGCACCATATACGAATTGAATCATAGCAACTTTTAAACGA	104
ba4229	DEL	chr4	30316999	30317373	CCAAATATGTATGGAGTTTAGGGCCTGTTTTCTTCCACTTGCTAAACTTTAGCACCCGTCACATCGAATGTTTAGATACTAATTAGGAGTATTAAACGTAGACTATTTACAAAACCCATTACATAAGACGAATCTAAACGGCGAGATGAATCTATTAAGCCTAATTAGTCCATGATTTAACAATATGTTGCTACAGTAAATATTTGCTAATGATGGATTAATTAGGCTTAATTAGGCTTAATAGATTCGTCTCGCCGTTTAGATTCCACTTATGTAATTGGTTTTGTAAATAGTCTACGTTTACTACTCCTAATTAGTATCTAAACATTCGATGTGACACGTGCTAAAAATAAGACACGGGAAGAAAACGCCCC	352
ba4230	DEL	chr4	30324367	30324654	GAGGATGCTCGAACCAAGGCCTTGTTTAGTTGGGGAATTTGGGAGGGGCCAAATTACTGTTACAGCACTGTAGCACACTGTAGCGTTTCGTTTGTATTTGTGAATTATTGTCCAAATATTGACTAATTAGGCTCAAAAGATTCGTCTCGCAAAGTACAACAAAACTGTGCAATTAGTTTTTAATTTCATCTACATTTAGTACTCCATGCATGTACCGCAAGTTTGATGTGATGGGGAATCTTCTTTTTGCATAGTGTCAAAGTTGGGAGTTGGGAGTAACTAAACAT	276
ba4232	DEL	chr4	30485113	30485681	TAGTTATTTACATTTTTGTTGAAGTCATGAAAAGAAAGGCTAACTATCCCTAGTTAGGTATCAAATTTTAGCATCTCTAGATTTTGTTTTGTGCATGAACATACAAGGTAGCAAATTGGACGTAGCTGGTAGCACATGCATTCACTGTGTTTATTTTAGTTTCGTAATGCTGTTTTTCCTAGAATGAGACTAATCCTTGGTTATAATATTTTTAGAAACCAAAAAGAAGGACAACAACATCATCACCCCCCGCGGCCGCTCCTCTATTCGTTGCCGTCGCCCCTCCGGTAAGTTGAAAATGTTGAAAATATTAGAGAATGCATGAAATTAGAAATTAGAAATTAAATGTTGAAACACCGGAAGGTCTAGTGTACCTGATAAATCTCAACGTTCCAGAAG…	114
ba4236	DEL	chr4	30805104	30805315	TTGATTCATGTATGAAATGATTCAAAATAATAATGATCCTTTTGTTTGGTTGGGTGAATTGAACCAACTCATCCAGGATGAGTCCATCCCACTTAATACATTATTCTACTAATTAGAGTGAACCATATGGTACAAGCAAATTGGTTGAACCATCCCATCCAGGATCATCCATACATGCATCATGTGGTGCATGCAACCAAACACACCCTAA	244
pD5796	DEL	chr4	30826153	30826278	GCAGCTGCCGATAGCTGTGGCCGACGGTGTTCTGTAATGCCTTGTGTTGGTCTGGCTTATCTGCAAAATCAAGATTTTCTTCTAAATTTTGGGATTATTGTTGGTAAGCATTAAGCAATGTCCAG	121
ba4238	DEL	chr4	30887987	30888263	AGGCAGAGTGGCAGAGGATGGAGGCAGATCGGCAGAGGATGGAGCAGATGTGGCAGAGGATGGAGGCAGATCGGCAGAGGATGGAGGCAGAGTGGCAGAGGATGGAGGCAGATCGGCAGAGGATGGAGGCAGAGTGGCAGAGGATGGAGGCAGATCGGCAGAGGATGGAGGCAGAGTGGCAGAGGATGGAGGCAGATCGGCAGAGGATGGAGCAGATGTTTGAGTATATGCAGGGTGTTTGTGAGAGGATGGGTCAACCTCCACCACCGATCCCAT	174
ba4242	DEL	chr4	30992922	30993184	TGAGTCTCTAGAGATTACCCAATCTCATAGACTGGCCTTTCATGAGTCTCTAGAGATTACCCAATCTCATAGACTGGCCTTTCATGAGTCTCTAGAGATTACCCAATCTCATAGACTGGCCTTTCATGAGTCTCTAGAGATTACCCAATCTCATAGACTGGCCTTTCATGAGTCTCTAGAGATTACCCAATCTCATAGACTGGCCTTTCATGAGTCTCTAGAGATTACCCAATCTCATAGACTGGCCTTTCATGAGTCTCTA	292
ba4244	DEL	chr4	31099426	31099795	CACTCTTAGGGGGTGTTTGGCAACACCCTGTTAAAGTTTAACACCTGTCACATCGGATGTTTAGATGCTAATTAGGAGTATTAAACATAGGCTAATTACAAAACTAATTGCACAGATGGAGTATAATTCGCGAGACGAATCTATTAAGCCTAATTAGTCCATGATTTGACAGTGTGGTGCTACAGTAACCATTTGCTAATGATGAATTAATTAGGCTTAATAGATTCGTCTCGCGAATTAGGACAGGGTTCTGCAATTAGTTTTATAATTAGCTCATGTTTAGTCCTCCTAATTAGCATCCGAACATCCGATGTGACACTGTTAAAGTTTAGCACCTCGTATCCAAACACCCCCTTAGATGTGCTTTGG	349
ba4245	DEL	chr4	31116091	31116424	AGGGGCTAAATTTTAGCCCCTGTCACATCGGATGTTTGGACACTAATTAGGAGTATTAAACATAGTCTAATTACAAAACTAATTGCACAACCCCTAGGTTAAATCGCGAGATGAATCTATTAAGCCTAATTAATCTATCATTAGCAAATGGTTACTGTAGCACCACATTGTCAAATCATGGACTAATTAGGCTTAATAGATTCGTCTCGCGATTTAGCCTAGGGGTTGTGCAATTAGTTTTGTAATTAGACTATGTTTAATACTCCTAATTAATGTCCAAACATCCGATGTGACAGGGGCTAAAATTTAGCCCCTCCCTGCCAAACAGGGGCT	346
ba4260	DEL	chr4	31224920	31225239	AGTTTAACACCCGTCACATCGGATGTTTGGATGCTAATTAAGAGTATTAAATATAGGCTAATTACAAAACTAATTGCATAGATGGAGTGTAATTCGCGAGACGAATCTATTAAGCCTAATTAGTCCATGATTTGACAATGTGGTGCTACAGTAACCATTTGCTAATGATGGATTAATTAGGCTTAATAGATTCGTCTCGCGAATTAGCACAGGGTTCTGCAATTAGTTTTATAATTAGCTCATATTTAGTTCTTCTAATTAGCATCCGAACATCCGATGTGACACTGTTAAAGTTTAACACCTCGTATCCAAACACCCC	351
ba4263	DEL	chr4	31333136	31333397	TTACTCCCAACTCCCAACTTTGACACTATGCAAAAAGAAGATTCCCCATCACATCAAACTTGCGGTACATGCATGGAGTACTAAATGTAGATGAAATTAAAAACTAATTGCACAGTTTTGTTGTACTTTGCGAGACGAATCTTTTGAGCCTAATTAGTCAATATTTGGACAATAATTCACAAATACAAACGAAACGCTACAGTGTGCTACAGTGCTGTAACAGTAATTTGGCACCTCCCAAATTCCCCAACTAAACAAGGC	276
ba4269	DEL	chr4	31589068	31589388	ACTTTAACAGTGTCACATCGGATGTTCGGATACTAATTAGGAGGACTAAACATGAGCTAATTATAAAACTAACTGCAGAACCCCTATACTAATTCGCGAGACGAATCTATTAAGCCTAATTAGTCCATGATTTGACAATGTGGTGCTACAGTAACCATTTGCTAATGATGGATTAATTAGGCTTAATAGATTCGTCTCGCGAATTAGCACAAGGTTCTGCAATTAGTTTTATAATTAGCTCATATTTAGTCCTCCTAATTAGCATCCGAACATCCGATGTGACACTGTTAAAGTTTAGCACCTCGTATCCAAACAGCTCC	350
ba4272	DEL	chr4	31661854	31662023	CACTACTTTGCACAAAGTAGCGGACTGTCAAGCTAATTCATCTGCAACAAGTTTCGGTCAATTTCTCTAAAATTTGAAGGTGTGAATGCGAGGTTTTAGTTTTAAGGTCCGACTCTTTGACGTGGGGCCCACATATAAGTCCAGCCGCACTACTTTGCACAAAGTAGCG	150
ba4278	DEL	chr4	31865435	31865795	TGTCTTATTTTTAGCACGTGTCACATCGAATGTTTAGATACTAATTAGGAGTAGTAAACGTAGACTATTTACAAAACCAATTACATAAGTGGAATCTAAACGGCGAGACGAATCTATTAAGCCTAATTAAACCTAATTAATCCATCATTAGCAAATATTTACTGTAGCAACACATTGTCAAATCATGGACTAATTAGGCTTAACAGATTGGTCTCGCCGTTTAGATTCGTCTTATGTAATGGGTTTTGTAAATAGTCTACGTTTAATACTCCTAATTAGTATCTAAACATTCGATGTGACGGGTGCTAAAAATAAGTCAGTGGAAGAAAACGGGGCTGTAATTTTGTCTTATTTTGAGCG	358
ba4295	DEL	chr4	32336609	32336802	TAGTGGGATTTATGGTAAGCCGTCGCCCACACAACGGTCGAGTGGTTGCATGATGGTTGAGTCAGGCAGATGACACATCAACTCGGTCCTTAACCATGACAAGATTTCCCATGGTCTCCCGTTGCTCACCAGCTCACCCAAGGACTAACAGTTTAGCTAGTGGGATTTATGGTAAGCCGTCGCCCACACAACG	162
ba4296	DEL	chr4	32413621	32413957	GTTTGGATACGAGGTGTTAAACTTTAACAGTGTCACATCGGATGTTCGGATGCTAATTAGGAGAACTAAATATGAGCTAATTATAAAACTAATTGCAGAACCCTGTGCTAATCCGCGAGACGAATCTATTAAGCCTAATTAGTCCATGATTTGACAATGTGGTGCTACAGTAACCAATTGCTAATGATGGATTAATTAGGCTTAATAGATTCGTCTCGTGAATTACACTTCATCTGTGCAATTAGTTTTGTAATTAGCCTATATTTAATACTCCTAATTAGCATCCAAACATCCGATGTGACAGGTGTTAAATTTTAACACTTGGTTGCCAAACAG	354
ba4297	DEL	chr4	32438184	32438492	GTGCTAAACTTTAACAGTGTCACATCGGATGTTTGGATGCTAATTAGGAGGACTAAACATGAGCTAATTATAAAACTAATTGCAGAACCTTGTGCTAATTCGCGAGACGAATCTATTAAGCCTAATTAATCCATCATTAGCAAATGGTTACTGTAGCACCACATTGTCAAATCATGGACTAATTAGGCTTAATAGATTCGTCTCGCGAATTAGACTCCATCTGTGCAATTAGTTTTGTAATTAACCTATGTTTAATACTCCTAATTAGCATCCAAACATCCGATGTGACACTGTTAAAGTTTAGCACC	330
ba4304	DEL	chr4	32703046	32703314	AATTACATACCTACTATCCTGGAAAGGTATAACAAATATGCAGTTTCTCCCTTGGCGTCCGACCGATCTACTTTCGATGCCAATGCTTCAACTATGGATGTATTTCGTGATGAGTTGGCCACCGGTATCCGTGAATATGGAGGTGGAGACATTGACTTTGATCGGTTTGATCGTGATCCTAATTACATACCTACTATCCTGGAAAGGTATAACAAATATGCAGTTTCTCCCTTGGCGTCCGACCGATCTACTTTCGATGCCAATGCTT	194
ba4324	DEL	chr4	33219371	33219596	TCTCTCTCTCTCTCTCTCTCTCTCTCTCTCTCTCTCTCTCTCTCTCTCTCTCTCTCTCTCTCTCTCTCTCTCTCTCTCTCTCTCTCTCTCTCTCTCTCTCTCTCTCTCTCTCTCTCTCTCTCTCTCTCTCTCTCTCTCTCTCTCTCTCTCTCTCTCTCTCTCTCTCTCTCTCTCTCTCTCTCTCTCTCTCTCTCTCTCTCTCTCTCTCTCTCTCTCTCTCTCTCT	247
ba4326	DEL	chr4	33342230	33342343	TGTTCGCTTCAACTTATAAGCCAGCTGAAAAGCTGAAACGGCTGATTTGTTGTGAGAGGAAAATACTGTTTGGTGGCTGATAAGCCGGCTGAATAAGCTGAAGCGAACAGGCT	117
ba4330	DEL	chr4	33419498	33419747	GGGAGGTGCCAAATTACTGTTACAGCACTGTAGCACACTGTAGCGTTTCGTTTGTATTTGTGAATTATTGTCCAAATATTGACTAATTAGGCTCAAAAGATTCGTCTCGCAAAATACAACAAAACTGTGCAATTAGTTTTTAATTTCATCTACATTTAGTACTCCATGCATGTACCGCAAGTTTGATGTGATGGGGAATCTTCTTTTTGCATAGTGTCAAAGTTGGGAGTTGGGAGTAACTAAACATGG	277
ba4332	DEL	chr4	33460953	33461092	GAGACCTGGCGCCGCCTCGGAAGCCCACGAAGATCTAGACGCAAATGGCGGCCACGCTTGAGGACCTTGTGAGGAAGTTTGAGGGCTTCGAGTTGATGATGCAGCAGTCCTTGGATAAGATCAGTGGCCTGGAGGCTTG	172
ba4336	DEL	chr4	33726055	33726172	GAGCCTAATTAGTCAATATTTGGACAATAATTCACAAATACAAACGAAATGCTACAGTGTTGCTACAGTAATTTGGCACCTCCCAAATTCGCGAAGTAAACAAGGCCTCCGTTTAGA	276
ba4341	DEL	chr4	33779197	33779473	TCAGGCCTTGTTTAGTTGGGGAATTTGGGAGGTGCCAAATTACTGTTACAGCACTGTAGCACACTGTAGCGTTTCGTTTGTATTTGTGAATTATTGTCCAAATATTGACTAATTAGGCTCAAAAGATTCGTCTCGCAAAGTACAACAAAACTGTGCAATTAGTTTTTAATTTCATCTACATTTAGTACTCCATGCATGTACCGCAAGTTTGATGTGATGGGGAATCTTCTTTTTGCATAGTGTCAAAGTTGGGAGTTGGGAGTAACTAAACATGAC	281
ba4342	DEL	chr4	33781237	33781493	CGAATTTGGGGGTGCTAAATTACTGTTACAGCACTGTAGCACACTGTAGCGTTTCGTTTGTATTTGTGAATTATTGTCCAAATATTGACTAATTAGGCTCAAAAGATTCGTCTCGCAAAGTACAACAAAACTGTGCAATTAGTTTTTAATTTCATCTACATTTAGTACTCCATGCATGTACCGCAAGTTTGATGTGATGGGGAATCTTCTTTTTGCATAGTGTCAAAGTTGGGAGTTGGGAGTAACTAAACATGGC	277
ba4343	DEL	chr4	33795418	33795675	TGGGAGGTGCCAAATTACTGTTACAGTACTGTAGCACACTGTAGCGTTTCGTTTGTATTTGTGAATTATTGTCCAAATATTGACTAATTAGGCTCAAAAGATTCGTCTCGCAAAGTACAACAAAACTGTGCAATTAGTTTTTAATTTCATCTACATTTAGTACTCCATGCATGTACCGCAAGTTTGATGTGATGGGGAATCTTCTTTTTGCATAGTGTCAAAGTTGGGAGTTGGGAGTAACTAAACATGGCCCCAGA	283
ba4344	DEL	chr4	33868676	33869063	AATTGGCATCAAACTCTCACGAAACACTCGTGTTAGGGGCTGTTTGGATACGAGGTGCTAAACTTTAACAGTGTCACATCGGATGTTCGGATGTTTGGATACTAATTAGGAGTATTAAATATAGTTTAATTACAAAACTAATTGCACAGATGGATTATAATTCGCGAGACGAATCTATTAAGCCTAATTAATCCATCATTAGCAAATGGTTACTGTAGCACCACATTGTCAAATCATGGACTAATTAGGCTTAATAGATTCGTCTCGCGAATTATACTCCATCCGTGCAATTAGTTTTGTAATTAGCTTATGTTTAGTACTCCTAATTAGCATCCAAACATCCGATGTGACATGTGTTAAACTTTAACAGGTGTTTCCCAAACACCC	360
ba4361	DEL	chr4	34025267	34025633	CCTGGCTCTGAAATCTAAGGGGGCGTTTGGATGTCAGGGGCTAAACTTTAGCCCTGTCACATCACACGTTCAGATGCTAATTAGGAGGACTAAATATGAGCTAATTAAAAAACCAATAGCAGAACCCGTAGGCTAAATCGCGAGACGAATCTATTAAGCCTAATTAGTCCATGATTTGACAATGTGGTGCTACAGTAACCATTCGCTAATGATGGATTAATTAGGCTTAATAGATTCGTCTCGCGATTTAGCCTAGGGGTTGTGCAATTAGTTTTGTAATTAGACTATGTTTAATACTCCTAATTAGTGTCCAAACATCCGATGTGACAGGGGCTAAAATTTAGCCCCTCCCTGCCAAACACCCCC	342
ba4362	DEL	chr4	34104627	34104845	AGCAGCAGGCAGCGGGCAGCAGCAGCATCCACCGTCCGAACAGGCTTAAATTTCACCATTCCTATCAGCAGCCAAGAGCACCCATATCACAAACTTCAATTGCCATTTTCTTGGGTGTGTGCTGCTTTGCAGCTGCCTGCTGCTGCTCGGCAGAGAGCGGCGCAGCTGCAGCGGCAGCAGCAGCAGGCAGCGGGCAGCAGCAGCATCCACCGTCCGAA	183
ba4364	DEL	chr4	34140844	34141166	AAGTTTAACACCTGTCACATCGGATGTTTGGATGCTAATTAGGAGTATTAAATATAGGCTAATTACAAAACTAATTGCATAGATGGAGTGTAATTCGCGAGACGAATCTATTAAGCCTAATTAGTCCATGATTTGACAATGTGGTGCTACAGTAACTATTTGCTAATGATGGATTAATTAGGCTTAATAGATTCGTCACGCGAATTAGCACAGGGTTCTGCAATTAGTTTTATAATTAGCTCATGTTTAGTTCTCCTAATTAGCATCCGAACATCCGATGTGACACTGTTAAAGTTTAGCACCTCGTATCCAAACACCCCCT	341
ba4366	DEL	chr4	34155410	34155807	TCACAAAGAACAAAACACTACTGCCATGGGCTTCCTACTTGGGGCCTGTTTTCTTCCACTTGCTAAACTTTAGCACCCGTCACATCGAATGTTTAGATACTAATTAGGAGTATTAAACGTAGACTATTTACAAAACCCATTACATAAGACGAATCTAAACGGCGAGACGAATCTATTAAGCCTAATTAAGCCTAATTAATCCATCATTAGCAAATATTTACTGTAGCAACACATTGTCAAATCATGGACTAATTAGGCTTAACAGATTGGTCTCGCCGTTTAGATTCGTCTTATGTAATGAGTTTTGTAAATAGTCTACGTTTAATACTCCTAATTAGTATCTAAACATTCGATGTGACGGGTGCTAAAGTTTAGCAAGTGGAAGAAAACATGCCCT	399
ba4367	DEL	chr4	34169936	34170413	CAAAAACATGTATAAATAAAAATCCTCTCCATTCTCCCTCATTCTAAAAAACCTATTTTTCTCCTTCTCTAAAGCATAAAACAAAGAATAATAACAATAAGGTCCCGTTTGGGTTCCTTCATTTTGAAGGAATTGGAATCTATTTAATGGAGTAGGCTAATTTATGTTGGAATGTGGCATTCCACAACTTTCCAAAGTTTAGATATAAGCCTATCTTAAATTCATGGGGTGGGAGATGGAAATTGATTCTATAGATTATGGTTATTAGAATGGAATTCAATTCTTATAGCACGCTCTTGGACTCGCTTCTCTATAGTAGAAGTGCAGCATATAAGTATCTCTCCCATATCACCAACTATAATATACAACTATATTCCATATACAATTATATTAGCTTAA…	362
ba4371	DEL	chr4	34217782	34218154	GGTTCGACCCACACTTAGGGGGCGTTTTCTTCCCGTGTCTTATTTTTAGCACGTGTCACATCGAATGTTTAGATACTAATTAGGAGTATTAAACGTAGACTATTTACAAAACCCATTACATAAGACGAATCTAAACGGCGAGACGAATCTATTAAGCCTAATTAAGCCTAATTAATCCATCATTAGCAAATATTTACTGTAGCAACACATTGTCAAATCATGGACTAATTAGGCTTAATAGATTCGTCTCGCCGTTTAGATTCCACTTATGTAATTGGTTTTGTAAATAGTCTACGTTTACTACTCCTAATTAGTATCTAAACATTCGATGTGACGGGTGCTAAAGTTTAGCAAGTGGAAGAAAACAGGCCC	358
ba4375	DEL	chr4	34269191	34269528	CGGTGTCTTATTTTTAGCATGTGTCACATCGAATGTTTAGATACTAATTAGGAGTATTAAACTTAGACTATTTACAAAACCCATTACATAAGATGAATCTAAACGGCGAGACGAATCTATTAAGCTTAATTAGTCCATGATTTGACAATGTGTTGCTACAGTAAATATTTGCTAATGATGGATTAATTAGGTTTAATTAGGCTTAATAGATTCGTCTCGCCATTTAGATTCCACTTATGTAATTGGTTTTGTAAATAGTCTACGTTTACTACTCCTAATTAGTATCTAAACATTCGATGTGACACGTGCTAAAAATAAGACACGGGAAGAAAACGCC	345
ba4381	DEL	chr4	34432980	34433158	GAAGACAGGCGGCGGAGGACGAGGTCCGCGAGCTCCGGCGGGAGGGCGCGGTCGGCGAGGGAAGACAGGTGGCGGAGGACGAGGTCCGCGAGCTCCGGCGGGAGGGAAGACCAGCCCGGCGAGCTCGCCGGAGAAGCCTTGCTCAGCCAGGCGCCCATGGCCGTTGCGCCGGCTTCGG	149
[truncated: 1,914 more rows]
