# Supplementary material for: Identifying the Genome-Wide Sequence Variations and Developing New Molecular Markers for Genetics Research by Re-Sequencing a Landrace Cultivar of Foxtail Millet
Source: PLoS One. 2013 Sep 10;8(9):e73514. doi: 10.1371/journal.pone.0073514 (PMC3769310; doi:10.1371/journal.pone.0073514)
Supplement: Table S8 — SV markers from chromosome 4 and 7 between SLX and Yugu1 used to validate the quality of re-sequencing data for SLX. (XLS) [file pone.0073514.s013.xls]

## Sheet: table S8
Table S8 SV markers from chromosome 4 and 7 between SLX and Yugu1 used to validate the quality of re-sequencing data for SLX.
SV marker no.	SV marker	Type	Chromosome	Start position	End position	Size	Forward	Reverse
sca4-SV35	pD6203	DEL	chr4	1387440	1387531	90	GAAAGAAGGTGCTGGGGATGC	TGCTCTGTGCTGTGCTCATTAGC
sca4-SV1	ba2961	DEL	chr4	4059506	4059955	100	GCCAAGTATTGTTAACCTAACC	GGAGGCTGGAATTTTGTTTCC
sca4-SV2	ba3369	DEL	chr4	34275575	34275755	100	AGGACCACCTGGAAATGCA	CCGTGCTTCCATGTGATT
sca4-SV3	ba2837	DEL	chr4	470613	471126	101	CCAAGAAATGGGTTTGCAAC	GACCATCCAAAAAGGACATGA
sca4-SV4	ba3163	DEL	chr4	10107448	10107624	103	TGTTGATTAAGCTAACGGGGA	ACTGGCCTGACGAGTCAAAAA
sca4-SV5	ba2877	INS	chr4	1156285	1156382	107	AAGATGCCGCTTCGAAACA	TAGAAATGCAACCTAGGCCGA
sca4-SV6	ba3486	DEL	chr4	37976665	37976865	108	ACTTAGGGTCCTTCAAGATC	AGTCTGCTGGAGTGTACTGAA
sca4-SV7	ba2831	DEL	chr4	373789	373912	109	GTGCATAGAGCTTACTGTC	CGGCGAGAAGAAGGTGATAT
sca4-SV8	ba2971	DEL	chr4	4205679	4205826	111	CCATCCATGCTACTGTAG	CACACCTCTTATAAGAGGTA
sca4-SV9	ba3423	DEL	chr4	36000803	36001012	112	CACCGATCATGTGATGCAAT	TGGAAATGCTAGAATCCCCT
sca4-SV10	ba3161	DEL	chr4	10001988	10002868	114	TGGTCTAAGGATGATGGCTTG	GCATGGACAACAACCAATCA
sca4-SV11	ba3065	DEL	chr4	6730480	6730725	115	TCAGGACATGGGTAACTTGAA	AGTCCACCTTTGGTGCTTAAA
sca4-SV12	ba2846	DEL	chr4	666264	666375	118	TCCAATTTGAGCAAGGTCTCC	ATTGTGAGGATCCACCCAAA
sca4-SV13	ba3017	DEL	chr4	5904106	5904229	118	GGTACTTGCATCTGTTGTCT	AGCCAGAACTAGATTATTGC
sca4-SV14	ba3056	DEL	chr4	6611823	6611950	118	ATCTGGTCAAGCGATTCCA	ATTCGACATGGTCACCCAAA
sca4-SV15	ba3355	DEL	chr4	33851305	33851418	118	AGACGTTCAGTTCGATTTG	CAGGGAGTCGTCTACTTC
sca4-SV16	ba3052	DEL	chr4	6516774	6516922	119	CAGCTGCAGCACTGCATA	CACAGGGTTAGTAAGAAGACA
sca4-SV18	pDI108	IDEL	chr4	6611803	6611926	122	GCCAACCTGTGGATCTGGT	GTGAGCACGTACAAAAGGATATT
sca4-SV19	pD6585	DEL	chr4	7355358	7355484	122	GATCTGGAGATGCTGCGTGGAAA	GATCTGGAGATGCTGCGTGGAAA
sca4-SV20	ba3202	DEL	chr4	12378125	12378648	123	ATCCACCATATCCATACACGTGC	AGTCATACCTTGCACTTGTGAACT
sca4-SV21	pD6287	DEL	chr4	3359041	3359169	125	AGCCTTCTTCAGTGATTCTC	GTTTATGTGTTGCGGATACATC
sca4-SV22	ba3015	DEL	chr4	5886007	5886486	126	TTTGCGACGCTTACCCAGTT	TTAGCGTGCGAGGGTTTAAA
sca4-SV24	ba3156	DEL	chr4	8930724	8931245	126	AACTTCCACGCCTCAATCAT	CTAACCAACCTCTTGGTGAA
sca4-SV25	pDI109	IDEL	chr4	7425937	7426067	129	ACTCTCCGCTCCTTGCTTCT	ATGTGCTTGCCTGCTCAAGT
sca4-SV26	ba3402	DEL	chr4	35449877	35450062	136	TGTCAAGGGAATATGAGCACA	CATCGCAAAAGCGTAAGGAA
sca4-SV27	ba2853	INS	chr4	874787	874830	137	ATCATCGGCAATGTGCAGCA	CAAGTCAGCCTAAAGTTACCAT
sca4-SV28	ba3166	DEL	chr4	10118122	10118333	143	AAAGGACAGTGAGTGCTCGAT	TTTGATAGAGCCAGTAGCCCG
sca4-SV29	ba3518	DEL	chr4	39468455	39468577	154	TACAACTCTGCCCGTTTCCT	ACAGCATGCCAATGTACCAT
sca4-SV31	ba3531	DEL	chr4	39593659	39593994	169	TCATCCTCTCTTTTCCCGTCA	AATCTGGAAGCTAAACCGCT
sca4-SV33	ba3360	DEL	chr4	33972532	33972671	173	TCCATTGCGGTCAAGCTAAT	CAAGCAAGTTGAAGCAAGGA
sca4-SV36	ba2897	DEL	chr4	1443468	1443741	281	AGGTGTGCCATGATGCATGGTAA	TAGGACAAACGAGGTAGTCTCTGT
sca4-SV34	ba2879	DEL	chr4	1166231	1166563	328	TTAAACTTGACCCGTGGCTT	TGATTGAATTTGGTCCTCCCT
sca4-SV43	ba2900	DEL	chr4	1589379	1589705	345	GCATTTGCGTTTCTATTCCG	TCGCTGGCCAATGTTTTGTA
sca4-SV38	ba2899	DEL	chr4	1476922	1477252	363	TGGAGTGATGGACAGATCAAG	AAGTGCTGGTTCAAATTGGG
sca4-SV44	ba2909	DEL	chr4	1688547	1689167	633	TGGCTGAAGTGAAATGAAGGA	CCCTCTTGGTCTTTTTCTTTG
sca7-SV36	ba6043	DEL	chr7	14979535	14980021	101	GAGCTAATTGAACAGCTCACGG	ATCTCCAGTACAGTTGGTAAGC
sca7-SV5	ba6523	DEL	chr7	26678689	26678849	102	AGGCATGGGCATGAAATGAA	TAGCGTAGCGTGGAGATAAAA
sca7-SV41	ba6172	DEL	chr7	17787529	17787717	103	TTAGCTGTTTGCTGCCTCTGT	TGGTTCTAGGCAAATGACATG
sca7-SV44	ba6281	DEL	chr7	19143161	19143682	111	AGTTCGAGACTAGTTGAGCTG	TTCGTGCTGCTCCTGCAGTAC
sca7-SV9	ba5510	DEL	chr7	1187339	1187452	112	CTGAGGGGTATTTACTCTTC	GCCACTTGAAGCTTCCTGAT
sca7-SV54	ba6618	DEL	chr7	30041247	30041768	112	TCTTGTTGACATCCCAACCCT	TGAACTCGGTAAATTTGGTCA
sca7-SV7	ba6528	DEL	chr7	26851030	26851140	115	ATGTCTTCACTCTTGCCTA	TGAGGGAGTAGTATGTAACT
sca7-SV2	ba6470	DEL	chr7	24946067	24946179	115	TTGCTTCCTCTCATTCCTTCC	ATGTCAGGCGGGAATGAA
sca7-SV60	ba6714	DEL	chr7	31483767	31484293	117	GCATTTGTCCTCGTTGTTGT	AAACTGCATCCGAGCACAAA
sca7-SV14	ba5647	DEL	chr7	3777772	3777909	117	GCAGCCTACATATGCATGCAA	TGTTCTAGCTCGGAGGTTCGT
sca7-SV10	ba5524	DEL	chr7	1456581	1456704	117	GGCTAATGCCTCCTTTACCAT	TCCTGCACACCCTTAACTCCT
sca7-SV43	ba6277	DEL	chr7	18606995	18607535	118	GGAGCATAGCATTCGTGATGA	TGTGCTCTTAAAGTTCTGGCA
sca7-SV6	pDI205	IDEL	chr7	26851015	26851135	119	TTGCCTAATTATTTCGCGCC	CGAAGTGTAACGGAAATGCT
sca7-SV52	ba6554	DEL	chr7	27289422	27289948	121	TGCTCTTATGCACGCATAACT	CAAGAAACTAGCTCTACGCGA
sca7-SV35	ba6037	DEL	chr7	14836244	14836787	121	TTCACTAACCGAGCAGGATTT	TCTCTGGTTGAAACCTAGGCA
sca7-SV33	ba6002	DEL	chr7	14583686	14583890	121	AATGCACGTTTGTGATACAGG	CCTTCTTTTTCCTTGGCAGA
sca7-SV56	ba6641	DEL	chr7	30312246	30312779	122	TTTGATCACAGGATACGGGTT	TGGGTGCTCTTCGTAATTTTC
sca7-SV19	pD10970	DEL	chr7	7422465	7422591	122	TTAGGAAAAGCCCAGACCTTG	TCCCTTCATCCAAAAAGACTG
sca7-SV1	ba6459	DEL	chr7	24781407	24781534	123	TGTACCGAGTGAGTAGGGGTC	TCGCATTAGTCCAAGATCCA
sca7-SV59	ba6711	DEL	chr7	31468026	31468256	124	TTGCACGGAAGAAATGGACA	GACCCTATTCCCATTTTCCA
sca7-SV37	ba6059	DEL	chr7	15295997	15296492	124	TGGATTCTTGGCCTTGGA	TGCCAAGTAATACCATGCCT
sca7-SV48	ba6360	DEL	chr7	20143430	20143970	125	ATTCGGAGGGAAGACTGTGC	CAGAATTGTTGCAGGAGATGA
sca7-SV39	ba6104	DEL	chr7	16212202	16212362	125	TGTAGGTGTGCGCCTATTCAA	CCATGCCACATCTCCATCAA
sca7-SV3	pDI203	IDEL	chr7	24988908	24989034	125	AGGAGAAGCTTGCCATTTGC	TGAATTTGTCCCTGGCGTT
sca7-SV61	ba6716	DEL	chr7	31520387	31520508	126	TGTAGAGAAGAGCTATCGGCA	TGTCCCAGTGTCAATTTTTGG
sca7-SV57	ba6670	DEL	chr7	30725362	30725484	127	ATCAGGTGAGCTCCTGGAGAA	AGGCAAACATGCTATTTGGG
sca7-SV58	ba6707	DEL	chr7	31354574	31354719	129	AGCCATCTATCAGACGTCCAA	TGCTTCGCACTCAAATGTGA
sca7-SV15	pDI180	IDEL	chr7	3806915	3807045	129	CTCAACGAGGAGGCATAAAACATG	TACTTTCAGATGAACTGATCCAAG
sca7-SV45	ba6290	DEL	chr7	19421131	19421296	130	CGATGAAGCAACAACCCTAA	ATCTACGTACAGTGCCACCGA
sca7-SV53	ba6601	DEL	chr7	29865995	29866123	136	CGAAACCTTCGAGCTCTTCTA	GCGGAAAAAACAGATAGTCCA
sca7-SV30	ba5979	DEL	chr7	14264323	14264477	138	CTGCTTCTCCACGTGCTTAA	TACGAGCCAATAGGATGAGCC
sca7-SV40	ba6140	DEL	chr7	16828752	16828920	141	TCAAGAGCCGGATGATATCAG	TAATTTGCACACGCATCCTC
sca7-SV26	ba5913	DEL	chr7	13377424	13377585	141	TGTTGTGCTTGTACTTCAGGC	AACGCATCATCATGCTGTGT
sca7-SV32	ba5987	DEL	chr7	14329810	14329922	142	TGCATTCAGAAAAACAATCCG	AGGATAAATGCGAACGGGAA
sca7-SV11	ba5600	DEL	chr7	2834117	2834281	143	ATGTGTTCATGCATCACGT	TGGGACATAACATTGGAAGA
sca7-SV34	ba6009	DEL	chr7	14714588	14714726	145	GAGGAAACAAGACAGTGTCATCA	TGCCTAACTGAAAGCTCCTGTTG
sca7-SV17	ba5727	DEL	chr7	6743479	6743600	146	TTTGCATGCTTCCATCTACG	CAACCTGGAACGATTTCACA
sca7-SV49	ba6369	DEL	chr7	20237340	20237557	148	TGTGTGCATGCATTATGCAG	TAAGGTCTTGTTTGGCCGGG
sca7-SV46	ba6337	DEL	chr7	19928917	19929164	155	ACACAGCGAAGGAGGCTTG	TAGCCAATGCTGACGATGTT
sca7-SV25	ba5908	DEL	chr7	13235567	13235688	155	ATCGCCACTAGTAAAAGGGCA	TGTGACCGTGTGGTTTTCAT
sca7-SV21	pDI188	IDEL	chr7	11238346	11238502	155	TGAAGGTAAAAGGGAGTGGG	ACTGGAAAGACCTCCAGGTTA
sca7-SV28	ba5948	DEL	chr7	13629918	13630235	156	AACAGCTTGCATGTTCCATGT	CGTATCTATACTATACTAGAGATG
sca7-SV27	ba5933	DEL	chr7	13482784	13483024	160	GCAAAGACGTGACGAGAGTAT	GGGGGATAAGAATGACGTTAAT
sca7-SV22	ba5818	DEL	chr7	11556846	11557014	160	AGAACCAAGTCGAAGGCCAC	ATTGAGGCTCAAACCGAACA
sca7-SV29	pDI193	IDEL	chr7	14181303	14181465	161	TGCCTGTGTCCAATCCATTT	AACTGCCAATGCAGCTCATT
sca7-SV18	ba5736	DEL	chr7	7421883	7422220	162	TGTTCCAACCGAAATGCAAG	TGCTTTGGAATCCTTCAGGA
sca7-SV51	ba6379	DEL	chr7	20764148	20764344	163	GATCTCCTTATTAGAGACG	AGCAACTAAGCACCATACTA
sca7-SV38	ba6085	DEL	chr7	15648827	15649070	163	CAAATTGGATTGCGTAGGCT	GTCTTTGTTATGGTCGGCATT
sca7-SV4	ba6483	DEL	chr7	25058567	25058703	169	CCCGCCACTACAAATGACTTT	CTTTGGCCCGAATTAAATTCC
sca7-SV8	ba5463	DEL	chr7	299237	299498	171	TGAAAACAATTGCATCAACATGG	TGAGTCGATTAAGGACCATCC
sca7-SV13	ba5642	DEL	chr7	3442653	3442838	176	CTTCCCACAACCGCACATAAT	ACAACATGGGCCTTACTACGA
sca7-SV20	ba5761	DEL	chr7	8277766	8277995	179	TGGAGCGCACCAAAATAAGA	TCACCCCCATCCCAAATTT
sca7-SV50	ba6371	DEL	chr7	20260118	20260299	182	GTGTTTGTTTGTGCCCCTTT	AAAACGGAGTCAGGGTTGGT
sca7-SV55	ba6619	DEL	chr7	30045334	30045510	183	TTGTGCAGGACTATGCCTTT	TTCTGTGACTCATGCAGTTGG
sca7-SV16	ba5699	DEL	chr7	5597123	5597304	184	CATCATCCTTGTTTTGCCCA	TTCCACGGAGGTACACACAT
sca7-SV12	ba5611	DEL	chr7	3103607	3103769	184	CCACACATTTATTGAGGACCA	TGCTTTCAACGCCACTAACT
sca7-SV31	ba5985	DEL	chr7	14319443	14319778	185	AATCCTGATGAGCCGCTGAA	CGTCATCGATTGTTTCCAGA
sca7-SV42	ba6222	DEL	chr7	17849433	17849783	186	AACGTGGGACCATGAGCAAAA	CGTTTCTCTTGGAGGCAATT
sca7-SV47	ba6354	DEL	chr7	20082101	20082275	193	TCATGCCATCAACATGCTTC	GGTTGTCATTGCTCTGGAGCT
sca7-SV23	ba5821	DEL	chr7	11833379	11833555	193	AGTCTTATGTGCTTAAGAGCAC	GTTATGGCAACTTCACCCACGT
sca7-SV24	pD11238	DEL	chr7	12753896	12754094	195	CCTCATCAATGGGCAGCT	CCGAATGAAAGTGCAAGCAA
