# Supplementary material for: Identifying the Genome-Wide Sequence Variations and Developing New Molecular Markers for Genetics Research by Re-Sequencing a Landrace Cultivar of Foxtail Millet
Source: PLoS One. 2013 Sep 10;8(9):e73514. doi: 10.1371/journal.pone.0073514 (PMC3769310; doi:10.1371/journal.pone.0073514)
Supplement: Table S9 — SV markers from chromosome 1 to 9 (chromosome 4 and 7 excluded) between SLX and Yugu1 developed for application. (XLS) [file pone.0073514.s014.xls]

## Sheet: table S9
Table S9 SV markers from chromosome 1 to 9 (chromosome 4 and 7 excluded) between SLX and Yugu1 developed for application.
SV marker no.	SV marker	Type	Chromosome	Start position	End position	Size	Forward (5'-3')	Reverse (5'-3')
sca1-SV1	ba13	DEL	chr1	1381988	1382323	358	TACAAACGCACTGCAAAGTGG	TTGTGTCCCGGAAATGTGAT
sca1-SV2	ba128	DEL	chr1	8635624	8635887	352	TCAAGCAAAGCTGGGAGAAT	TCCTTTTTCCACCGAGGTAA
sca1-SV3	ba232	DEL	chr1	24315582	24315846	271	GGATCATCGGATTCCTGTTTG	TTGCAGCAGAGATATGCATCA
sca1-SV4	ba276	DEL	chr1	28831215	28831419	287	TTCTCATGGTTTGGCTCTGCT	ACAATGACTGCATGCACTCGT
sca1-SV5	ba440	DEL	chr1	34307048	34307300	280	AAGTAAGAAGAGGCTCCACCA	TCTGACATGTCCTCCGGTTT
sca1-SV6	ba477	DEL	chr1	36383063	36383348	277	AGCTTGCAAATGCGAGAAGT	TGGGAAAAAGGATAGGTGCGT
sca1-SV7	ba531	DEL	chr1	38771317	38771582	282	CTGTCATCGGATGCCTTCAAT	TGAAACGTTGCATATGACGG
sca1-SV8	ba557	DEL	chr1	40985700	40986064	353	GCAACCAAGCTCATTGACCTT	TGACGCACAGTACTCGAATTG
sca2-SV1	ba945	DEL	chr2	10455246	10455790	124	TCCTTTCAGGAACCAGTGCTT	AACTGCCAAGCGAAACGAAT
sca2-SV2	ba1056	DEL	chr2	14231171	14231438	277	GGTTTAGGCATCGTTGTCTCA	AGCTCCGATTTCCCTTGAAA
sca2-SV3	ba1254	DEL	chr2	24839600	24840027	357	AAGAAGATCTGGCCATCCCAA	TGAAGAACACAACACCCGGTA
sca2-SV4	ba1350	DEL	chr2	26327929	26328273	359	TATTGCAGTGGTACAAGGTGC	AGATTCCACCCAGATTTCGT
sca2-SV5	ba1420	DEL	chr2	28472104	28472361	274	TGGGTGACTGAACGAGTCATT	CGCAAATAGTACCATCAAGCC
sca2-SV6	ba1470	DEL	chr2	30961646	30961801	139	TGTGAAAGTGGGGTCCAACAA	TTTGGATTGGTGGAGACAGA
sca2-SV7	ba1532	DEL	chr2	36193382	36193542	186	GGGTTGGACATGGGATACATA	AGGGGTACAGGATCATAGGGA
sca2-SV8	ba1729	DEL	chr3	46216961	46217292	351	CAAGACGTGAAGGAAGGCTAA	ATTCCTCGAACTACCCACCTA
sca3-SV1	ba1790	DEL	chr3	1727387	1727622	280	TCGTTTTCTCGTGACCTCTTC	TTCTGCTCCATTTCACGGTA
sca3-SV2	ba1817	DEL	chr3	3400995	3401256	277	TTAGTCTCCGGTCAGCCCA	TACCGATAACCGTCAGCCATT
sca3-SV3	ba1838	DEL	chr3	5112498	5112844	334	TAACCTTTGGGCTTGTGGAA	TTGCATTTCGATGTTGCTGG
sca3-SV4	ba2016	DEL	chr3	9064301	9064565	286	CAGCGCAACTCACTGACTAAA	ATGCAGGTAACATGCACGG
sca3-SV5	ba2036	DEL	chr3	11413921	11414250	358	GCCGCGAAAACTTTTAACTC	CGCCTCCTCTTTCTGGTCTAT
sca3-SV6	ba2458	DEL	chr3	43163998	43164202	222	TCAACAATCCATGTGTGCTCA	ATTGCCATATGGTGATCGGA
sca3-SV7	ba2619	DEL	chr3	46503979	46504247	188	TTTGCTAGAACCTGCTACGCA	TAAAAACGATGGGGCCAGTT
sca3-SV8	ba2694	DEL	chr3	48718466	48718700	269	TGGAGTTCTTGATGGGTTTTG	TCACCCAGTCCAGGAGCTTTA
sca5-SV1	ba3724	DEL	chr5	6984008	6984342	356	TGGTTTCTCAGGAGCAAAAG	TCTGCGTTCTGTGAGTCGTAA
sca5-SV2	ba3739	DEL	chr5	8635369	8635621	277	TTTTGGTTGTAGACGCTACCA	TCGGATGCGCGTTATTATAG
sca5-SV3	ba3788	DEL	chr5	10102168	10102429	285	TCCTCCTTCTACCTTGGCATA	TCCAGACCAGATTACGATGAA
sca5-SV4	ba3848	DEL	chr5	13316597	13316950	383	CAGCCATCCCAGCTACTCTCA	ATGGACACTGACCCAGGAGGA
sca5-SV5	ba3935	DEL	chr5	24091631	24091838	271	ACCTGCACTGCTGTGATTTCA	TCAGGCTTGTGTCCGTAAAA
sca5-SV6	ba4155	DEL	chr5	28774232	28774520	273	TGATTGACCTAAATGCGTGAG	CCAACCTGCAACAATGCAA
sca5-SV7	ba4372	DEL	chr5	39496593	39496849	281	CTTAGGACGCAAATCCCAAT	CAAACAGCACTTGCCGAATA
sca5-SV8	ba4457	DEL	chr5	44438367	44438616	280	ATGCTCTGCTGTGCACTGGA	CAAAAAAACGGGCTACTCGT
sca6-SV1	ba4549	DEL	chr6	234045	234327	313	AACAGCAGAGGATTCTTCGTG	TGCTATCAGCATCTCAAAAGG
sca6-SV2	ba4560	DEL	chr6	366287	366764	108	GGAATTCATCAGGAAAGCGT	TTATTCTCTTGGTGCTTGGGC
sca6-SV3	ba4660	DEL	chr6	2254831	2255226	391	CCCTGTGATCGCAACATCTTT	CCAGGAAGAAAGCACTGAACT
sca6-SV4	ba4796	DEL	chr6	3837908	3838175	280	GGAACAGCAGAAATTGCATTG	TGAGCCAACACTTGTGAAGAG
sca6-SV5	ba4884	DEL	chr6	6606970	6607317	303	AGGCCAGCAACAACTCCA	ATAGAGCGCAACTACGTGGTT
sca6-SV6	ba5230	DEL	chr6	30773852	30774050	198	AACAGAGGATGGCTGCTGTC	ACCACGCAAAAGACCAAAGA
sca6-SV7	ba5254	DEL	chr6	32145200	32145453	266	TGTTTCAATCTGGTGCGCTT	AAGGATTGCACTTGAAGTTGC
sca6-SV8	ba5440	DEL	chr6	35748517	35748768	261	TCTAATGCAAGCAAGCAAGG	TCTCGTCAGCAGGAGTAAATG
sca8-SV1	ba6970	DEL	chr8	1926240	1926519	283	GCGATAACAACCGGTACTTTT	TGTCCTCTTTGCTCAACTGCA
sca8-SV2	ba7214	DEL	chr8	5249153	5249438	284	ACCTGAACCAAAACTGCCTT	CATCAAATTGGCTGCACCAT
sca8-SV3	ba7354	DEL	chr8	8940738	8940887	129	TGCATAATCTCTTTCGGTGC	GGCTGTCCTTAGCTCGAGTTT
sca8-SV4	ba7436	DEL	chr8	10461304	10461793	101	AGCCATGCTTTTGCTTTCTC	AGCTATGCTCACTGTCACGCA
sca8-SV5	ba7479	DEL	chr8	11118303	11118638	345	GGTTTGGCACCTAAAAGTACC	TGTTTTTGCGCCCATGAA
sca8-SV6	ba7759	DEL	chr8	25113089	25113316	386	CGGTGCAGTTCAGGTTTCATT	TCTTTTGCCCTTTAGCCCTT
sca8-SV7	ba7860	DEL	chr8	27641608	27641899	361	TGGTACGCAATCCTCATCGTA	TGTCCGCATGTGCACTAAAA
sca8-SV8	ba7963	DEL	chr8	29842772	29843108	355	ATGCAAGAGATCAGAGGTTCC	TCCGCTCTGTGAAATCTGTGA
sca9-SV1	ba9036	DEL	chr9	11204243	11204533	275	ACATGAACGAGGCCACCTATT	TTTACCACCCCTATGCATGGA
sca9-SV2	ba9274	DEL	chr9	19961735	19962100	344	GGGGAACATTCCTAACCAAA	GCCACATAGCTTGTTCCTTGT
sca9-SV3	ba9348	DEL	chr9	21485282	21485622	343	TTGGGGCTGAAAACTGTTGT	TGTAGGTATGGCCACATCTTG
sca9-SV4	ba9457	DEL	chr9	23453254	23453508	286	TTGTTGTATCCGCAGTGTTCG	ATTTGCCATGGACTCATGCT
sca9-SV5	ba9764	DEL	chr9	33112044	33112353	324	AGTGAACCCAGCAGTAGCTTT	TCATCCCATCTGGGATTCAA
sca9-SV6	ba10136	DEL	chr9	43924455	43924565	116	TGCTTGCTAATGTGTGTGATG	CGTTGCTAACACCAACACAA
sca9-SV7	ba10234	DEL	chr9	49050428	49050688	286	TTATGGGTTGCTGTAGGTCG	TAAGCTCCATTTTAGCCGAGG
sca9-SV8	ba10286	DEL	chr9	51302254	51302533	282	GTGCCGAATCCGTAAAGAAA	TCGCTAGTTCCTGTTAGCAGA
