# Supplementary material for: Identifying the Genome-Wide Sequence Variations and Developing New Molecular Markers for Genetics Research by Re-Sequencing a Landrace Cultivar of Foxtail Millet
Source: PLoS One. 2013 Sep 10;8(9):e73514. doi: 10.1371/journal.pone.0073514 (PMC3769310; doi:10.1371/journal.pone.0073514)
Supplement: Table S10 — Phenotype of waxy trait and genotypes of nine sca4-SV markers in the F2 populations. (XLS) [file pone.0073514.s015.xls]

## Sheet: table S10
Table S10 Phenotype of waxy trait and genotypes of nine sca4-SV markers in the F2 populations.
F2 individuls	waxy trait	sca4-SV27	sca4-SV5	sca4-SV34	sca4-SV35	sca4-SV36	sca4-SV38	sca4-SV43	sca4-SV44	sca4-SV21
1	H	H	H	H	H	H	H	H	H	H
2	H	H	H	H	H	H	H	H	H	Y
3	Y	Y	Y	Y	Y	Y	Y	Y	Y	H
4	H	H	H	H	H	H	H	Y	Y	H
5	H	Y	Y	Y	H	H	H	H	H	S
6	H	H	H	H	H	H	H	Y	Y	H
7	S	S	S	S	S	S	S	S	S	S
8	Y	Y	Y	Y	Y	Y	Y	Y	Y	Y
9	S	S	S	S	S	S	S	S	S	Y
10	H	H	H	H	H	H	H	Y	Y	S
11	H	H	H	H	H	H	H	H	Y	H
12	H	H	H	H	H	H	H	H	H	H
14	H	H	H	H	H	H	H	H	H	S
15	S	S	S	S	S	S	S	S	S	S
16	H	Y	Y	Y	Y	Y	Y	H	H	H
17	Y	Y	Y	Y	Y	Y	Y	Y	Y	H
18	Y	Y	Y	Y	Y	Y	Y	Y	Y	S
19	S	S	S	S	S	S	S	S	S	S
21	Y	Y	Y	Y	Y	Y	Y	Y	Y	Y
22	S	S	S	S	S	S	S	S	S	H
24	H	S	H	H	H	H	H	H	H	H
25	H	H	H	H	H	H	H	H	H	S
26	S	S	S	S	S	S	S	S	S	Y
27	S	S	S	S	S	S	S	S	S	H
28	H	H	H	H	H	H	H	S	S	H
29	H	S	S	S	S	S	S	Y	Y	H
30	H	H	H	H	H	H	H	H	H	H
31	Y	Y	Y	Y	Y	Y	Y	Y	Y	H
32	Y	Y	Y	Y	Y	Y	Y	Y	Y	Y
33	H	H	H	H	H	H	H	H	H	H
34	S	S	S	S	S	S	S	S	S	Y
35	Y	Y	Y	Y	Y	Y	Y	H	S	H
36	H	H	H	H	H	H	H	H	S	H
37	S	S	S	S	S	S	S	S	S	S
38	Y	Y	Y	Y	Y	Y	Y	Y	Y	Y
39	H	H	H	H	H	H	H	H	S	Y
40	S	S	S	S	S	S	S	S	S	S
41	H	H	H	H	H	H	H	H	H	H
42	H	H	H	H	H	H	H	H	S	Y
44	Y	H	Y	Y	Y	Y	Y	Y	Y	Y
45	H	H	H	H	H	H	H	H	H	H
46	H	H	H	H	H	H	H	H	H	H
47	S	S	S	S	S	S	S	S	S	H
48	S	H	H	H	S	S	S	S	S	S
49	H	Y	H	H	H	H	H	S	S	H
50	S	H	H	H	H	H	S	S	S	S
52	Y	Y	Y	Y	Y	Y	Y	Y	Y	H
53	S	S	S	S	S	S	S	S	S	Y
54	Y	H	Y	Y	Y	Y	Y	Y	Y	H
56	Y	Y	S	S	S	S	S	S	S	H
57	Y	H	H	H	Y	Y	Y	H	Y	—
58	H	H	H	H	H	H	H	H	H	Y
59	H	H	H	H	H	H	H	H	S	S
60	H	H	H	H	H	H	H	H	H	Y
61	Y	Y	Y	Y	Y	Y	Y	H	H	H
63	H	Y	H	H	H	H	H	S	H	H
64	H	H	H	H	H	H	H	H	H	H
65	H	H	H	H	H	H	H	H	H	H
66	H	H	H	H	H	H	H	H	H	H
67	S	S	S	S	S	S	S	S	S	S
68	H	Y	Y	Y	H	H	H	H	H	H
69	H	H	H	H	H	H	H	H	H	H
70	Y	Y	Y	Y	Y	Y	Y	Y	Y	Y
71	Y	Y	Y	Y	Y	Y	Y	Y	Y	Y
72	Y	Y	Y	Y	Y	Y	Y	Y	Y	Y
73	S	S	S	S	S	S	S	S	S	S
74	S	S	S	S	S	S	S	S	S	S
75	H	H	H	H	H	H	H	H	H	H
76	Y	Y	Y	Y	Y	Y	Y	Y	Y	H
80	H	H	H	H	H	H	H	H	H	H
81	S	S	S	S	S	S	S	H	H	H
82	S	S	S	S	S	S	S	S	S	H
83	H	H	H	H	H	H	H	H	H	Y
84	S	S	S	S	S	S	S	S	S	S
85	Y	Y	Y	Y	Y	Y	Y	Y	Y	Y
86	Y	Y	Y	Y	Y	Y	Y	Y	Y	H
87	S	S	S	S	S	S	S	S	S	Y
88	H	H	H	H	H	H	H	H	H	Y
89	H	H	H	H	H	H	H	H	H	S
90	S	S	S	S	S	S	S	S	S	S
91	H	H	H	H	H	H	H	H	H	S
92	S	S	S	S	S	S	S	S	S	S
94	H	H	H	H	H	H	H	H	S	S
95	H	Y	Y	Y	H	H	H	H	H	S
96	Y	Y	Y	Y	Y	Y	Y	Y	Y	H
99	H	Y	Y	Y	H	H	H	H	H	Y
100	S	S	S	S	S	S	S	S	S	Y
101	S	H	S	S	S	S	S	S	S	H
102	H	S	S	S	S	H	H	H	H	H
103	H	H	H	H	H	H	H	H	H	Y
104	Y	Y	Y	Y	Y	Y	Y	Y	Y	S
105	H	H	H	H	H	H	H	H	H	H
106	S	S	S	S	S	S	S	S	S	S
107	H	H	H	H	H	H	H	H	H	S
108	S	H	H	H	S	S	S	S	S	S
109	S	S	S	S	S	S	S	S	S	S
110	Y	H	H	H	H	H	H	H	H	Y
111	H	H	H	H	H	H	H	H	H	Y
112	S	S	S	S	S	S	S	H	H	H
113	H	H	H	H	H	H	H	H	H	Y
115	S	S	S	S	S	S	S	S	S	Y
116	Y	Y	Y	Y	Y	Y	Y	H	H	H
118	Y	H	Y	Y	Y	Y	Y	H	Y	S
119	Y	H	Y	Y	Y	Y	Y	Y	Y	H
120	H	H	H	H	H	H	H	H	H	H
121	Y	H	H	H	H	Y	Y	Y	Y	Y
122	H	H	H	H	H	H	H	H	H	Y
124	H	H	H	H	H	H	H	H	H	H
125	H	H	H	H	H	H	H	S	S	S
126	S	S	S	S	S	S	S	S	S	S
127	H	H	H	H	H	H	H	H	H	H
128	S	S	S	S	S	S	S	S	S	S
130	H	H	H	H	H	H	H	H	H	Y
131	Y	Y	Y	Y	Y	Y	Y	Y	Y	H
132	Y	Y	Y	Y	Y	Y	Y	Y	Y	H
133	Y	Y	Y	Y	Y	Y	Y	Y	Y	H
134	H	H	H	H	H	H	H	H	H	Y
135	Y	Y	Y	Y	Y	Y	Y	Y	Y	H
136	H	H	H	H	H	H	H	H	H	H
137	H	H	H	H	H	H	H	H	H	H
138	Y	Y	Y	Y	Y	Y	Y	Y	Y	Y
139	H	H	H	H	H	H	H	H	H	H
140	S	S	S	S	S	S	S	S	S	H
142	H	H	H	H	H	H	H	H	H	H
143	S	S	S	S	S	S	S	S	S	S
144	S	S	S	S	S	S	S	S	S	H
146	Y	Y	Y	Y	Y	Y	Y	Y	Y	H
147	H	H	H	H	H	H	H	H	H	H
148	H	S	S	S	S	S	H	H	H	Y
149	Y	Y	Y	Y	Y	Y	Y	Y	Y	H
150	Y	H	H	H	Y	Y	Y	Y	Y	H
151	Y	Y	Y	Y	Y	Y	Y	Y	Y	H
155	H	H	H	H	H	H	H	H	H	S
156①	S	H	H	H	H	H	H	H	H	S
158	H	H	H	H	H	H	H	H	H	S
159	Y	Y	Y	Y	Y	Y	Y	Y	Y	Y
160	H	Y	H	H	H	H	H	Y	Y	Y
161	H	H	H	H	H	H	H	H	H	S
162	Y	Y	Y	Y	Y	Y	Y	Y	Y	H
163	H	H	Y	H	H	H	H	H	H	H
164	Y	Y	Y	Y	Y	Y	Y	Y	Y	Y
166	Y	Y	Y	Y	Y	Y	Y	Y	Y	Y
167	Y	Y	Y	Y	Y	Y	Y	Y	Y	H
168	H	H	H	H	H	H	H	H	H	H
169	Y	Y	Y	Y	Y	Y	Y	H	H	H
170	Y	Y	Y	Y	Y	Y	Y	Y	Y	H
171	S	S	S	S	S	S	S	H	S	S
172	Y	Y	Y	Y	Y	Y	Y	Y	Y	Y
173	H	H	H	H	H	H	H	H	H	H
174	H	H	H	H	H	H	H	H	H	H
176	H	H	H	H	H	H	H	H	H	S
177	H	Y	Y	Y	Y	Y	H	H	H	H
179	H	H	H	H	H	H	H	H	H	H
180	H	H	H	H	H	H	H	H	H	H
181	H	H	H	H	H	H	H	H	H	H
182	S	S	S	S	S	S	S	S	S	H
183	H	H	H	H	H	H	H	Y	Y	H
184	H	H	H	H	H	H	H	S	S	H
185	H	S	S	S	H	H	H	H	H	Y
186	Y	Y	Y	Y	Y	Y	Y	Y	Y	Y
187	S	S	S	S	S	S	S	S	S	S
188	S	S	S	S	S	S	S	S	S	H
190	H	H	H	H	H	H	H	H	H	H
192	H	H	H	H	H	H	H	S	H	H
194	H	H	H	H	H	H	H	H	H	H
196	S	S	S	S	S	S	S	S	S	Y
197	Y	Y	Y	Y	Y	Y	Y	Y	Y	Y
198	H	H	H	H	H	H	H	H	H	H
199	H	H	H	H	H	H	H	H	H	H
200	Y	Y	Y	Y	Y	Y	Y	Y	Y	Y
201	Y	Y	Y	Y	Y	Y	Y	Y	Y	Y
202	S	S	S	S	S	S	S	S	S	H
203	S	S	S	S	S	S	S	S	S	S
204	Y	Y	Y	Y	Y	Y	Y	Y	Y	Y
205	H	S	H	H	H	H	H	H	Y	Y
206	Y	H	H	H	H	H	Y	H	H	H
207	H	H	H	H	H	H	H	H	H	S
210	S	S	S	S	S	S	S	H	H	Y
212	H	H	H	H	H	H	H	S	S	H
215	Y	Y	Y	Y	Y	Y	Y	Y	Y	Y
216	H	Y	H	H	H	H	H	S	S	Y
220	H	H	H	H	H	H	H	H	H	H
222	S	S	S	S	S	S	S	S	S	H
223	H	H	H	H	H	H	H	S	S	S
225	S	S	S	S	S	S	S	S	S	S
226	Y	Y	Y	Y	Y	Y	Y	Y	Y	H
227	Y	—	Y	Y	Y	Y	Y	H	S	—
228	H	H	H	H	H	H	H	S	Y	Y
230	Y	Y	Y	Y	Y	Y	Y	Y	Y	H
232	H	H	H	H	H	H	H	H	H	H
233	H	Y	Y	Y	H	H	H	H	H	S
239	H	H	H	H	H	H	H	H	—	S
240	H	H	H	H	H	H	H	S	S	H
244	Y	Y	Y	Y	Y	Y	Y	Y	Y	Y
245	Y	Y	Y	Y	Y	Y	Y	Y	Y	S
248	H	H	H	H	H	H	H	H	H	H
249	H	H	H	H	H	H	H	H	H	H
253	H	S	H	H	H	H	H	H	H	H
257	Y	H	H	H	H	H	H	H	H	H
258	Y	Y	Y	Y	Y	Y	Y	Y	Y	Y
267	S	H	S	S	S	S	S	H	H	H
271	H	H	H	H	H	H	H	H	H	H
272	H	H	H	H	H	H	H	H	H	H
279	H	H	H	H	H	H	H	H	H	Y
281	H	H	H	H	H	H	H	H	H	H
282	H	H	H	H	H	H	H	H	H	H
288	S	S	S	S	S	S	S	S	S	S
292	H	H	H	H	H	H	H	Y	H	H
293	H	H	H	H	H	H	H	Y	Y	Y
294	S	S	S	S	S	S	S	S	S	S
298	H	H	H	H	H	H	H	H	H	S
299	Y	Y	Y	Y	Y	Y	Y	Y	Y	Y
300	H	H	H	H	H	H	H	H	H	H
302	H	H	H	H	H	H	H	H	H	H
305	S	S	S	S	S	S	S	S	S	Y
306	S	S	S	S	S	S	S	S	S	S
307	H	H	H	H	H	H	H	H	H	S
308	S	S	S	S	S	S	S	S	H	H
309	H	S	H	H	H	H	H	H	H	Y
310	H	H	H	H	H	H	H	H	S	S
312	H	H	H	H	H	H	H	H	H	H
313	H	H	H	H	H	H	H	Y	Y	H
314	H	H	H	H	H	H	H	Y	Y	H
315	H	H	H	H	H	H	H	Y	Y	H
317	H	H	H	H	H	H	H	H	H	H
318	Y	Y	Y	Y	Y	Y	Y	H	H	H
319	S	H	H	H	S	S	S	S	S	H
320	Y	Y	Y	Y	Y	Y	Y	Y	Y	Y
321	Y	Y	Y	Y	Y	Y	Y	Y	Y	Y
323	H	H	H	H	H	H	H	H	H	H
324	S	S	S	S	S	S	S	S	S	S
325	H	S	S	S	S	S	H	H	H	H
326	S	S	S	S	S	S	S	S	S	S
327	H	H	H	H	H	H	H	H	H	H
328	H	H	H	H	H	H	H	Y	Y	Y
329	H	H	H	H	H	H	H	H	H	H
330	H	H	H	H	H	H	H	H	H	H
331	H	H	H	H	H	H	H	H	H	H
332	H	H	H	H	H	H	H	H	H	H
333	S	S	S	S	S	S	S	S	S	S
334	S	S	S	S	S	S	S	S	S	H
335	Y	Y	Y	Y	Y	Y	Y	Y	Y	Y
336	Y	Y	Y	Y	Y	Y	Y	Y	Y	Y
337	S	H	H	H	H	S	S	S	S	S
338	H	H	H	H	H	H	H	H	Y	Y
339	H	H	H	H	H	H	H	H	Y	Y
340	Y	H	H	H	Y	Y	Y	Y	Y	Y
341	H	H	H	H	H	H	H	H	H	S
342	H	Y	Y	Y	Y	Y	H	H	H	H
343	Y	Y	Y	Y	Y	Y	Y	Y	Y	Y
344	Y	Y	Y	Y	Y	Y	Y	Y	Y	H
345	Y	Y	Y	Y	Y	Y	Y	Y	Y	H
346	H	H	S	S	H	H	H	H	H	H
347	H	H	H	H	H	H	H	H	H	H
348	Y	Y	Y	Y	Y	Y	Y	Y	Y	Y
349	H	H	H	H	H	H	H	H	H	H
350	S	S	S	S	S	S	S	S	S	S
351	S	S	S	S	S	S	S	H	H	H
352	S	S	S	S	S	S	S	H	H	H
353	H	H	H	H	H	H	H	Y	Y	Y
354	Y	Y	Y	Y	Y	Y	Y	Y	Y	H
356	H	H	H	H	H	H	H	H	H	H
357	S	S	S	S	S	S	S	S	S	S
358	H	H	H	H	H	H	H	H	H	H
359	H	Y	Y	Y	Y	H	H	S	S	S
360	Y	H	H	H	Y	Y	Y	Y	Y	Y
362	H	H	H	H	H	H	H	H	H	H
364	Y	Y	Y	Y	Y	Y	Y	Y	Y	Y
365	H	H	H	H	H	H	H	H	H	Y
366	H	H	H	H	H	H	H	H	H	H
367	H	H	H	H	H	H	H	S	S	S
368	H	Y	Y	Y	H	H	H	H	H	S
369	S	S	S	S	S	S	S	S	S	S
370	S	S	S	S	S	S	S	S	S	S
371	S	S	S	S	S	S	S	S	S	S
372	H	S	S	S	S	H	H	H	H	H
373	Y	H	H	H	H	Y	Y	Y	Y	Y
374	H	H	H	H	H	H	H	H	H	H
375	H	H	H	H	H	H	H	H	H	H
376	H	H	H	H	H	H	H	H	H	Y
377	H	H	H	H	H	H	H	H	H	S
378	H	H	H	H	H	H	H	H	H	H
379	H	H	H	H	H	H	H	H	H	H
380	H	H	H	H	H	H	H	H	H	H
382	S	S	S	S	S	S	S	S	S	H
384	H	H	H	H	H	H	H	Y	Y	Y
385	H	H	H	H	H	H	H	Y	Y	Y
386	H	H	H	H	H	H	H	H	H	S
387	H	H	H	H	H	H	H	H	H	S
389	H	H	H	H	H	H	H	H	H	S
390	H	H	H	H	H	H	H	H	H	H
391	Y	Y	Y	Y	Y	Y	Y	Y	Y	Y
392	S	S	S	S	S	S	S	S	S	H
393	H	H	H	H	H	H	H	H	H	H
394	Y	Y	Y	Y	Y	Y	Y	Y	Y	Y
395	S	H	H	H	H	H	H	H	H	H
397	S	S	S	S	S	S	S	S	S	S
398	H	H	H	H	H	H	H	H	H	S
399	Y	Y	Y	Y	Y	Y	Y	Y	Y	Y
400	H	H	H	H	H	H	H	H	H	H
404	Y	S	Y	Y	Y	Y	Y	Y	Y	H
405	H	H	H	H	H	H	H	H	H	Y
406	S	S	S	S	S	S	S	S	S	H
407	S	S	S	S	S	S	S	S	S	S
411	S	H	H	H	S	S	S	S	S	S
412	H	H	H	H	H	H	H	H	H	H
416	S	—	S	S	S	S	S	S	S	S
418	S	H	H	H	H	H	S	S	S	—
419	Y	Y	Y	Y	Y	Y	Y	Y	Y	Y
421	S	S	S	S	S	S	S	S	S	S
422	H	Y	H	H	H	H	H	H	H	H
423	S	H	H	H	H	H	S	S	S	S
424	S	S	S	S	S	S	S	H	S	H
425	H	H	H	H	H	H	H	S	H	Y
426	H	H	H	H	H	H	H	H	H	H
427	H	H	H	H	H	H	H	H	H	H
428	H	—	H	H	H	H	H	H	S	H
429	S	S	S	S	S	S	S	S	S	H
430	H	S	S	S	S	S	S	S	S	S
432	H	H	H	H	H	H	H	S	H	S
433	H	H	H	H	H	H	H	H	H	H
434	S	S	S	S	S	S	S	S	S	S
435	H	H	H	H	H	H	H	S	H	S
436	H	H	H	H	H	H	H	H	H	H
437	H	H	H	H	H	H	H	H	H	H
438	S	S	S	S	S	S	S	S	S	S
439	H	H	H	H	H	H	H	H	H	Y
440	S	S	S	S	S	S	S	S	S	S
441	H	H	H	H	H	H	H	H	H	H
442	H	H	H	H	H	H	H	H	H	S
443	H	H	H	H	H	H	H	H	Y	Y
444	S	S	S	S	S	S	S	S	S	H
445	H	H	H	H	H	H	H	H	H	H
446	H	H	H	H	H	H	H	H	H	H
447	H	H	H	H	H	H	H	S	H	H
448	H	H	H	H	H	H	H	H	H	Y
449	H	H	H	H	H	H	H	H	H	H
450	H	H	H	H	H	H	H	H	H	H
451	S	H	H	H	S	S	S	S	S	H
453	Y	Y	Y	Y	Y	Y	Y	Y	Y	H
456	S	H	H	H	S	S	S	S	S	S
458	H	H	H	H	H	H	H	H	H	H
459	H	H	H	H	H	H	H	H	H	H
460	H	H	H	H	H	H	H	H	H	H
461	S	S	S	S	S	S	S	S	S	S
462	Y	Y	Y	Y	Y	Y	Y	Y	Y	Y
463	H	H	H	H	H	H	H	H	S	S
464	S	S	S	S	S	S	S	S	S	S
465	S	S	S	S	S	S	S	S	S	S
466	Y	Y	Y	Y	Y	Y	Y	Y	Y	S
468	S	S	S	S	S	S	S	S	S	H
469	H	H	H	H	H	H	H	H	H	H
470	H	H	H	H	H	H	H	H	H	S
471	Y	H	H	H	H	Y	Y	Y	Y	Y
472	H	Y	H	H	H	H	H	H	H	H
473	H	H	H	H	H	H	H	H	H	Y
474	H	H	H	H	H	H	H	S	S	S
475	Y	Y	Y	Y	Y	Y	Y	Y	Y	Y
476	H	H	H	H	H	H	H	H	H	H
477	S	S	S	S	S	S	S	S	S	Y
478	S	H	S	S	S	S	S	H	H	H
479	H	H	H	H	H	H	H	H	H	H
480	H	Y	Y	Y	H	H	H	H	H	H
481	Y	H	H	H	H	Y	Y	Y	Y	Y
482	S	H	S	S	S	S	S	S	S	H
483	S	H	S	S	S	S	S	S	S	H
484	S	H	S	S	S	S	S	S	S	H
485	Y	H	H	H	Y	Y	Y	Y	Y	Y
486	H	H	H	H	H	H	H	H	H	H
487	H	H	H	H	H	H	H	H	H	H
488	H	H	H	H	H	H	H	H	H	H
489	H	Y	Y	Y	Y	H	H	H	H	H
491	H	H	H	H	H	H	H	H	H	H
492	H	H	H	H	H	H	H	S	H	S
493	S	S	S	S	S	S	S	S	S	H
494	Y	Y	Y	Y	Y	Y	Y	Y	Y	Y
495	H	H	H	H	H	H	H	H	H	S
497	S	S	S	S	S	S	S	S	S	S
498	H	H	H	H	H	H	H	H	H	H
499	H	H	H	H	H	H	H	H	H	H
500	H	H	H	H	H	H	H	H	H	H
502	S	S	S	S	S	S	S	S	S	H
503	Y	H	H	H	H	H	Y	Y	Y	Y
504	Y	H	H	H	H	H	H	H	H	H
505	H	H	H	H	H	H	H	H	H	H
506	Y	Y	Y	Y	Y	Y	Y	Y	H	H
507	S	S	S	S	S	S	S	S	H	H
508	S	S	S	S	S	S	S	S	S	S
510	Y	Y	Y	Y	Y	Y	Y	Y	H	H
511	H	H	H	H	H	H	H	H	H	H
513	H	H	H	H	H	H	H	S	S	H
514	H	H	H	H	H	H	H	H	H	H
515	H	H	H	H	H	H	H	H	H	S
516	H	H	H	H	H	H	H	H	H	S
519	Y	Y	Y	Y	Y	Y	Y	Y	Y	Y
520	H	H	H	H	H	H	H	S	S	S
521	H	H	H	H	H	H	H	H	H	H
522	Y	Y	Y	Y	Y	Y	Y	Y	Y	H
523	H	H	H	H	H	H	H	H	H	H
524	Y	Y	Y	Y	Y	Y	Y	Y	H	S
525	H	H	H	H	H	H	H	H	H	H
526	H	H	H	H	H	H	H	H	H	—
527	H	S	S	S	H	H	H	H	H	H
528	H	H	H	H	H	H	H	H	H	Y
529	Y	H	H	H	H	H	H	Y	Y	Y
530	Y	Y	Y	Y	Y	Y	Y	H	H	H
531	Y	Y	Y	Y	Y	Y	Y	Y	Y	—
532	H	Y	Y	Y	H	H	H	H	H	S
533	Y	—	Y	Y	Y	Y	Y	Y	Y	H
534	S	S	S	S	S	S	S	H	H	Y
535	H	H	H	H	H	H	H	H	H	Y
536	Y	Y	Y	Y	Y	Y	Y	Y	Y	Y
537	S	S	S	S	S	S	S	S	S	S
538	H	Y	H	H	H	H	H	H	H	H
539	H	H	H	H	H	H	H	H	H	H
540	H	H	H	H	H	H	H	H	H	H
541	Y	Y	Y	Y	Y	Y	Y	Y	Y	Y
542	H	H	H	H	H	H	H	H	H	H
543	H	H	H	H	H	H	H	H	H	H
544	S	S	S	S	S	S	S	S	S	H
545	Y	Y	Y	Y	Y	Y	Y	Y	Y	Y
546	H	Y	Y	Y	H	H	H	H	H	S
547	Y	H	H	H	Y	Y	Y	Y	Y	Y
548	H	H	H	H	H	H	H	H	H	H
549	H	H	H	H	H	H	H	H	H	H
550	S	S	S	S	S	S	S	S	S	H
551	H	H	H	H	H	H	H	H	S	Y
552	H	S	S	S	H	H	H	H	H	H
553	H	H	H	H	H	H	H	H	H	H
554	S	S	S	S	S	S	S	S	S	S
555	S	S	S	S	S	S	S	S	S	H
556	Y	Y	Y	Y	Y	Y	Y	Y	Y	Y
557	H	H	H	H	H	H	H	H	H	H
559	S	S	S	S	S	S	S	S	S	S
562	H	H	H	H	H	H	H	H	S	S
563	S	S	S	S	S	S	S	S	S	S
564	Y	Y	Y	Y	Y	Y	Y	H	Y	H
565	Y	Y	Y	Y	Y	Y	Y	H	Y	Y
566	S	S	S	S	S	S	S	S	S	H
567	H	H	H	H	H	H	H	H	H	S
568	H	H	H	H	H	H	H	H	H	H
569	S	S	S	S	S	S	S	S	S	S
570	S	S	S	S	S	S	S	S	S	Y
571	H	H	H	H	H	H	H	H	H	S
573	H	H	H	H	H	H	H	H	H	S
574	Y	Y	Y	Y	Y	Y	Y	H	Y	H
575	Y	Y	Y	Y	Y	Y	Y	H	Y	Y
576	H	H	H	H	H	H	H	H	H	Y
577	H	H	H	H	H	H	H	H	H	H
578	H	H	H	H	H	H	H	H	H	H
580	Y	Y	Y	Y	Y	Y	Y	Y	Y	Y
581	H	H	H	H	H	H	H	H	H	H
583	H	H	H	H	H	H	H	H	H	S
584	Y	Y	Y	Y	Y	Y	Y	Y	Y	H
585	H	H	H	H	H	H	H	H	H	H
586	Y	Y	Y	Y	Y	Y	Y	H	H	H
587	S	S	S	S	S	S	S	S	S	H
588	S	S	S	S	S	S	S	S	S	S
589	H	H	H	H	H	H	H	H	H	H
590	H	H	H	H	H	H	H	H	H	H
The phenotypes of waxy trait of F2 individuals were determined by staining the seeds of those individuals in the I2/KI solution. S represents SLX; Y represents Yugu1; H represents heterozygous type.
